# Supplementary material for: Overexpression of Acyl-ACP Thioesterases, CpFatB4 and CpFatB5, Induce Distinct Gene Expression Reprogramming in Developing Seeds of Brassica napus
Source: Int J Mol Sci. 2019 Jul 6;20(13):3334. doi: 10.3390/ijms20133334 (PMC6651428; doi:10.3390/ijms20133334)
Supplement: Supplementary file 1 [file ijms-20-03334-s001.zip]

Archive with 10 entries (10 files):
- TableS1.docx
- TableS10.docx
- TableS2.xlsx
- TableS3.xlsx
- TableS4.xlsx
- TableS5.docx
- TableS6.docx
- TableS7.xlsx
- TableS8.xlsx
- TableS9.xlsx
