# Supplementary material for: Overexpression of Acyl-ACP Thioesterases, CpFatB4 and CpFatB5, Induce Distinct Gene Expression Reprogramming in Developing Seeds of Brassica napus
Source: Int J Mol Sci. 2019 Jul 6;20(13):3334. doi: 10.3390/ijms20133334 (PMC6651428; doi:10.3390/ijms20133334)
Supplement: Supplementary file 1 [file ijms-20-03334-s001.zip › TableS2.xlsx]

## Sheet: TableS2
Table S2. Raw and normalized read numbers of genes expressed in this study.
	Raw data																		Normalization (DESeq)																		Log2FoldChange												Annotation information
Reference CDS (Brassica napus)	C1_S1	C1_S2	C2_S1	C2_S2	C3_S1	C3_S2	41_S1	41_S2	42_S1	42_S2	43_S1	43_S2	51_S1	51_S2	52_S1	52_S2	53_S1	53_S2	C1_S1	C1_S2	C2_S1	C2_S2	C3_S1	C3_S2	41_S1	41_S2	42_S1	42_S2	43_S1	43_S2	51_S1	51_S2	52_S1	52_S2	53_S1	53_S2	C1_vs_C2	C2_vs_C3	41_vs_42	42_vs_43	51_vs_52	52_vs_53	C1_vs_41	C1_vs_51	C2_vs_42	C2_vs_52	C3_vs_43	C3_vs_53	E-value
BnaC01g43250D	246	243	292996	292443	83148	82762	131	135	287760	290044	571373	566501	170	184	193065	192062	20610	20731	182	177	238748	236773	93330	92438	98	101	258358	259165	948768	939292	154	164	152670	151286	40150	40051	10.37	-1.36	11.35	1.87	9.9	-1.92	-0.85	-0.17	0.12	-0.65	3.35	-1.21	3e-114
BnaC01g19320D	180	183	284288	281461	72998	72197	100	91	273770	273657	537063	528190	146	152	198604	195982	17606	17502	133	133	231652	227881	81937	80638	75	68	245797	244523	891796	875770	132	136	157050	154374	34298	33813	10.75	-1.5	11.75	1.85	10.18	-2.19	-0.9	0.01	0.09	-0.56	3.44	-1.26	2e-113
BnaC01g19330D	183	187	283194	280571	72399	71786	104	96	269383	268871	528714	522359	147	155	195138	192981	17467	17499	135	136	230761	227161	81265	80179	78	72	241858	240246	877932	866102	133	138	154309	152010	34028	33807	10.72	-1.5	11.65	1.86	10.14	-2.17	-0.86	0	0.07	-0.58	3.43	-1.25	1e-111
BnaC01g19300D	211	227	273907	273459	77227	76991	120	123	270195	271966	529757	525307	161	176	184741	183569	19187	19286	156	166	223193	221403	86684	85992	90	92	242587	243012	879664	870990	146	157	146087	144596	37378	37260	10.43	-1.36	11.38	1.85	9.91	-1.96	-0.82	-0.09	0.13	-0.61	3.34	-1.21	4e-112
BnaA01g16180D	183	202	268898	269002	69265	69056	102	98	258235	260931	503877	501193	148	156	179459	179034	16724	16872	135	147	219112	217794	77747	77130	77	73	231849	233152	836690	831007	134	139	141911	141024	32580	32596	10.59	-1.5	11.6	1.84	10.02	-2.12	-0.92	-0.05	0.09	-0.63	3.43	-1.25	1e-114
BnaC01g19310D	184	185	270315	267363	67614	66756	103	101	261147	260834	507121	499627	137	155	184609	181863	15909	15851	136	135	220267	216467	75894	74561	77	75	234464	233065	842077	828411	124	138	145983	143252	30992	30623	10.66	-1.54	11.58	1.84	10.11	-2.23	-0.83	-0.05	0.1	-0.59	3.47	-1.29	1e-107
BnaA03g06940D	185	182	267660	263935	70740	69535	102	92	246119	244982	491746	484096	137	153	179354	176730	17139	17038	137	133	218103	213692	79403	77665	77	69	220971	218901	816547	802660	124	137	141828	139209	33389	32917	10.65	-1.46	11.57	1.88	10.08	-2.08	-0.89	-0.05	0.03	-0.62	3.37	-1.24	7e-106
BnaA01g16220D	146	147	249132	245920	62184	61531	86	76	236520	236547	463312	454803	121	128	171805	169545	14819	14703	108	107	203006	199106	69799	68725	65	57	212353	211364	769332	754090	109	114	135858	133550	28869	28406	10.87	-1.54	11.77	1.85	10.23	-2.23	-0.83	0.06	0.08	-0.58	3.46	-1.27	5e-114
BnaC03g08840D	144	157	248701	244623	64219	63557	87	75	227528	226737	450764	443818	120	136	172456	169542	15765	15842	106	115	202654	198056	72083	70988	65	56	204280	202598	748496	735876	108	121	136373	133547	30712	30606	10.83	-1.49	11.71	1.87	10.2	-2.14	-0.87	0.06	0.02	-0.57	3.38	-1.22	3e-102
BnaA01g16200D	156	168	236491	236784	60027	59796	91	82	229436	231691	443786	441085	127	131	152751	152806	14535	14660	115	123	192705	191709	67378	66787	68	61	205993	207025	736909	731345	115	117	120791	120364	28316	28322	10.66	-1.52	11.64	1.83	10.02	-2.09	-0.88	-0.04	0.1	-0.67	3.45	-1.24	2e-114
BnaA01g17200D	130	133	216385	214428	52849	52444	80	80	204919	205098	404074	397767	114	115	160007	158560	12693	12425	96	97	176322	173609	59321	58575	60	60	183981	183263	670967	659521	103	103	126529	124897	24727	24005	10.82	-1.57	11.58	1.86	10.25	-2.37	-0.69	0.09	0.07	-0.48	3.5	-1.27	4e-130
BnaC07g47500D	163940	234526	146556	183460	93603	123525	199200	258029	145344	189895	59623	75369	153303	197591	206395	270104	53085	67517	121055	171072	119421	148536	105066	137967	149442	192232	130493	169678	99004	124966	138603	176431	163211	212759	103415	130440	-0.12	-0.14	-0.19	-0.42	0.26	-0.69	0.23	0.11	0.16	0.49	-0.12	-0.06	0
BnaA01g08350D	41	41	125442	125590	345955	346352	20	18	330705	332065	1630210	1632856	144	141	35549	35710	98456	99082	30	30	102217	101682	388321	386845	15	13	296915	296713	2706971	2707371	130	126	28111	28129	191802	191422	11.73	1.93	14.35	3.19	7.78	2.77	-1.08	2.09	1.54	-1.86	2.8	-1.02	0
BnaA01g16230D	68	57	124689	125044	27446	28674	37	29	118023	121072	242780	244835	63	57	102529	104334	6476	6531	50	42	101603	101240	30807	32026	28	22	105964	108182	403137	405951	57	51	81077	82183	12616	12618	11.11	-1.69	12.08	1.92	10.56	-2.69	-0.89	0.23	0.08	-0.31	3.69	-1.32	1e-84
BnaC01g09900D	42	42	117673	117746	321508	322117	20	17	308485	308979	1527978	1530654	136	137	33614	33722	92124	92437	31	31	95886	95332	360881	359777	15	13	276965	276084	2537215	2537914	123	122	26581	26563	179467	178584	11.6	1.91	14.29	3.2	7.76	2.75	-1.16	1.99	1.53	-1.85	2.82	-1.01	0
BnaC05g05630D	62096	61204	110086	107796	58394	56998	58554	57597	103604	101754	41779	41048	53092	51854	92157	90182	19456	19171	45852	44644	89704	87276	65545	63662	43928	42910	93018	90921	69374	68060	48001	46301	72875	71036	37902	37037	0.97	-0.45	1.08	-0.42	0.61	-0.94	-0.06	0.06	0.06	-0.3	0.09	-0.79	0
BnaA10g02240D	26	26	99585	99783	105116	105118	17	18	146915	146798	592591	591528	60	61	29486	29449	10303	10300	19	19	81147	80788	117989	117408	13	13	131904	131170	984000	980788	54	54	23317	23197	20071	19899	12.05	0.54	13.3	2.9	8.74	-0.22	-0.54	1.51	0.7	-1.8	3.06	-2.56	0
BnaC05g02160D	26	25	98344	98425	103363	102993	17	18	144885	144591	582227	580261	60	57	29008	28954	10141	10168	19	18	80136	79689	116021	115034	13	13	130081	129198	966791	962107	54	51	22939	22807	19756	19644	12.06	0.53	13.27	2.9	8.77	-0.22	-0.52	1.49	0.7	-1.8	3.06	-2.55	0
BnaAnng15460D	56832	55927	98926	97440	52368	51183	51447	50607	91794	90885	38160	37228	48589	47352	82218	80724	17451	17298	41965	40795	80610	78891	58781	57167	38596	37702	82415	81209	63365	61726	43930	42281	65015	63586	33996	33419	0.95	-0.46	1.1	-0.39	0.58	-0.93	-0.12	0.06	0.04	-0.31	0.11	-0.78	0
BnaCnng38780D	54131	53452	97017	96142	49784	49004	48983	48303	89390	89084	36704	36278	46771	45974	77836	77387	16635	16544	39971	38990	79054	77840	55881	54733	36748	35986	80256	79600	60947	60151	42286	41051	61550	60957	32407	31962	0.99	-0.5	1.14	-0.4	0.56	-0.93	-0.12	0.08	0.03	-0.36	0.13	-0.78	0
BnaA02g06370D	55153	54662	96973	95702	49908	49220	50244	49634	89704	89263	36854	36317	47219	46472	78875	77828	16714	16596	40726	39872	79019	77484	56020	54974	37694	36977	80538	79760	61196	60216	42691	41495	62372	61305	32561	32063	0.96	-0.5	1.1	-0.4	0.55	-0.94	-0.11	0.06	0.03	-0.34	0.13	-0.78	0
BnaA03g08920D	50883	50342	90179	89784	47052	46773	45896	45583	83989	83788	34580	34331	43882	43452	73465	72661	15860	15661	37573	36721	73482	72693	52814	52241	34432	33959	75407	74868	57420	56923	39674	38799	58094	57235	30897	30256	0.98	-0.48	1.14	-0.39	0.56	-0.92	-0.12	0.08	0.04	-0.34	0.12	-0.78	0
BnaC08g43450D	51863	51467	90133	89153	47499	46482	46135	45581	83565	82896	34815	34318	43920	43526	73841	72630	15641	15593	38296	37542	73445	72182	53316	51916	34611	33958	75027	74071	57810	56901	39709	38865	58391	57210	30470	30125	0.94	-0.47	1.12	-0.38	0.56	-0.93	-0.15	0.05	0.03	-0.33	0.12	-0.8	0
BnaC08g43440D	50253	49685	86719	85303	45697	44711	45100	44372	80399	79572	33420	32927	42431	41610	70854	69754	14941	14711	37107	36242	70663	69065	51293	49938	33835	33057	72184	71101	55494	54595	38362	37154	56029	54945	29107	28421	0.93	-0.46	1.1	-0.38	0.56	-0.95	-0.13	0.04	0.04	-0.33	0.12	-0.82	0
BnaA06g04440D	48109	47491	81634	80774	43599	42883	42575	42042	75108	74754	31320	31139	40263	39593	65380	64758	14353	14251	35524	34642	66520	65398	48938	47897	31940	31321	67434	66796	52007	51630	36402	35353	51700	51009	27961	27532	0.91	-0.45	1.09	-0.37	0.52	-0.89	-0.15	0.03	0.03	-0.36	0.1	-0.8	0
BnaA06g40240D	9	6	65399	65433	875	840	31	26	38485	38714	498	462	7	7	45255	44885	498	462	7	4	53290	52977	982	938	23	19	34553	34592	827	766	6	6	35786	35356	970	893	13.23	-5.79	10.66	-5.44	12.47	-5.26	1.95	0.19	-0.62	-0.58	-0.27	-0.04	0
BnaA05g11320D	38438	37317	66308	65132	35204	34265	34573	33957	60643	59961	25272	24686	32183	31356	52393	51031	11458	11364	28383	27220	54031	52733	39515	38271	25937	25298	54447	53577	41964	40931	29097	27998	41431	40197	22321	21955	0.94	-0.46	1.08	-0.38	0.52	-0.88	-0.12	0.04	0.02	-0.39	0.09	-0.81	0
BnaC03g71520D	35651	34990	64801	64348	34572	34177	30657	30532	60468	60155	25379	25211	31277	31104	51709	51024	11710	11646	26325	25523	52803	52099	38806	38173	22999	22746	54290	53751	42142	41801	28278	27773	40890	40191	22812	22500	1.02	-0.45	1.24	-0.36	0.53	-0.84	-0.18	0.11	0.04	-0.37	0.12	-0.76	0
BnaC07g48660D	26	23	63431	63912	360563	364002	9	7	173000	173371	775048	780489	57	60	19207	19290	135726	137066	19	17	51687	51746	404718	406558	7	5	155323	154914	1286971	1294097	52	54	15188	15195	264408	264805	11.49	2.97	14.66	3.06	8.18	4.12	-1.59	1.55	1.58	-1.77	1.67	-0.62	0
BnaC07g18750D	7	5	64530	63891	851	848	27	25	37749	37288	474	477	8	9	43960	43270	472	495	5	4	52582	51729	955	947	20	19	33892	33318	787	791	7	8	34762	34084	920	956	13.53	-5.78	10.76	-5.41	12.14	-5.2	2.14	0.79	-0.63	-0.6	-0.27	-0.02	0
BnaA06g36310D	26	23	63305	63788	360954	364181	9	9	174457	175109	779490	785590	55	61	19174	19246	136258	137531	19	17	51584	51645	405157	406758	7	7	156632	156467	1294347	1302554	50	54	15162	15160	265445	265704	11.49	2.98	14.51	3.05	8.18	4.13	-1.42	1.53	1.6	-1.77	1.68	-0.61	0
BnaC04g13200D	37235	36107	63424	61626	33812	32612	33170	32280	57584	56451	24342	23346	31066	29786	49422	47483	10800	10722	27495	26338	51681	49895	37953	36425	24885	24049	51700	50441	40420	38709	28087	26596	39081	37402	21040	20714	0.92	-0.45	1.06	-0.37	0.48	-0.87	-0.14	0.02	0.01	-0.41	0.09	-0.83	0
BnaA09g49140D	32552	32314	61855	61555	33282	32933	28476	28040	57889	57951	24490	24123	29519	29193	49905	49045	11303	11347	24037	23571	50403	49837	37358	36783	21363	20890	51974	51781	40666	39997	26689	26067	39463	38632	22019	21922	1.07	-0.44	1.3	-0.36	0.57	-0.83	-0.17	0.15	0.05	-0.36	0.12	-0.75	3e-177
BnaA08g13680D	19	24	59931	59879	202233	201642	12	8	164460	165215	884747	880679	65	64	15305	15372	54820	55010	14	18	48835	48480	226999	225216	9	6	147656	147626	1469127	1460217	59	57	12103	12108	106795	106277	11.59	2.22	14.27	3.31	7.71	3.14	-1.08	1.88	1.6	-2.01	2.7	-1.09	0
BnaA01g11800D	33918	33926	59445	59566	2210	2225	33531	33628	54382	54567	8823	8819	26213	26376	60330	60108	376	381	25045	24747	48439	48227	2481	2485	25155	25053	48825	48758	14651	14622	23700	23551	47707	47347	732	736	0.96	-4.28	0.96	-1.74	1.01	-6.02	0.01	-0.08	0.01	-0.02	2.56	-1.76	0
BnaC01g13370D	33887	33871	59388	59521	2210	2216	33504	33572	54314	54498	8829	8823	26164	26320	60283	60061	379	382	25023	24707	48392	48190	2481	2475	25135	25011	48764	48696	14661	14629	23655	23501	47670	47310	738	738	0.96	-4.28	0.96	-1.73	1.01	-6.01	0.01	-0.08	0.01	-0.02	2.56	-1.75	0
BnaA09g49160D	27541	27528	53243	53244	28606	28405	24559	24151	49987	50221	21052	20814	25101	24932	43200	43037	9682	9809	20337	20080	43385	43108	32109	31726	18424	17993	44879	44874	34957	34511	22694	22262	34161	33900	18862	18951	1.1	-0.44	1.3	-0.37	0.6	-0.85	-0.15	0.15	0.05	-0.35	0.12	-0.76	3e-156
BnaA10g23810D	30697	30424	51607	51263	27273	26900	25914	25978	46092	46184	19766	19486	25502	24943	38208	37849	8630	8783	22667	22192	42052	41504	30613	30045	19441	19354	41382	41267	32822	32309	23057	22272	30214	29813	16812	16968	0.9	-0.46	1.09	-0.34	0.41	-0.83	-0.21	0.02	-0.02	-0.48	0.1	-0.84	0
BnaC09g39920D	24936	24771	48918	48394	10864	10481	27670	27419	48868	48302	12430	12242	23268	22762	51559	50368	3288	3204	18413	18069	39861	39182	12194	11706	20758	20427	43875	43160	20640	20298	21037	20324	40771	39675	6405	6190	1.12	-1.73	1.08	-1.09	0.96	-2.68	0.17	0.18	0.14	0.03	0.78	-0.92	0
BnaA10g16880D	25168	24869	49037	48292	10984	10607	27860	27499	48919	48275	12540	12356	23332	22810	51325	50159	3311	3207	18584	18140	39958	39099	12329	11847	20901	20487	43921	43136	20823	20487	21095	20367	40586	39510	6450	6196	1.11	-1.71	1.07	-1.08	0.95	-2.66	0.17	0.18	0.14	0.02	0.77	-0.93	0
BnaC05g09880D	26753	26776	46512	46252	9120	8958	24376	24353	42275	41922	13142	12951	22585	22630	40209	39991	3365	3296	19755	19531	37900	37447	10237	10005	18287	18143	37955	37459	21822	21474	20419	20207	31796	31501	6555	6368	0.94	-1.9	1.05	-0.8	0.64	-2.29	-0.11	0.05	0	-0.25	1.1	-0.65	0
BnaA03g06790D	24213	24075	46618	45972	10125	9880	26809	26684	46337	45909	11815	11631	22503	22167	48472	47693	3072	2976	17879	17561	37987	37221	11365	11035	20112	19880	41602	41021	19619	19285	20345	19793	38330	37567	5985	5749	1.09	-1.75	1.05	-1.09	0.92	-2.69	0.17	0.18	0.14	0.01	0.8	-0.93	0
BnaA04g20150D	82275	80508	46868	45915	11617	11294	61684	60491	42667	41605	12200	12116	59631	58315	42515	41244	2592	2526	60753	58725	38190	37175	13040	12614	46276	45066	38307	37176	20258	20089	53913	52070	33620	32488	5049	4880	-0.66	-1.55	-0.28	-0.9	-0.68	-2.74	-0.39	-0.17	0	-0.19	0.65	-1.37	0
BnaAnng22920D	80236	78786	46733	45907	11725	11377	61410	60252	42363	41303	12285	12057	58668	57362	41941	40686	2634	2561	59247	57469	38080	37168	13161	12707	46071	44888	38034	36906	20399	19991	53043	51219	33166	32048	5131	4948	-0.63	-1.54	-0.28	-0.89	-0.68	-2.69	-0.36	-0.16	-0.01	-0.21	0.64	-1.36	0
BnaA02g03770D	24403	24232	46350	45818	11022	10884	26819	26708	46218	45570	12470	12258	22326	21924	48950	48096	3290	3282	18019	17676	37768	37096	12372	12156	20120	19898	41496	40719	20706	20324	20185	19576	38708	37885	6409	6341	1.07	-1.61	1.04	-1	0.95	-2.59	0.16	0.16	0.14	0.03	0.74	-0.94	0
BnaC02g07610D	24305	24104	46251	45745	10986	10806	26853	26561	46080	45539	12367	12247	22254	21853	48590	47761	3277	3253	17947	17582	37688	37037	12331	12069	20145	19788	41372	40691	20535	20306	20120	19513	38423	37621	6384	6285	1.07	-1.61	1.04	-1.01	0.94	-2.59	0.17	0.16	0.14	0.03	0.74	-0.95	0
BnaC06g03040D	20600	20482	46035	45724	6009	5868	19492	19283	39784	39332	5806	5783	18574	18381	38402	37927	2437	2457	15211	14940	37512	37020	6745	6554	14623	14366	35719	35145	9641	9589	16793	16413	30367	29875	4748	4747	1.31	-2.49	1.29	-1.88	0.86	-2.67	-0.06	0.14	-0.07	-0.31	0.53	-0.49	0
BnaA06g37700D	19781	19581	45006	44776	6002	5814	18754	18519	38901	38313	5741	5678	17889	17660	37253	36783	2479	2441	14607	14283	36673	36252	6737	6494	14069	13797	34926	34234	9533	9414	16174	15769	29459	28974	4829	4716	1.34	-2.46	1.31	-1.87	0.87	-2.61	-0.05	0.14	-0.08	-0.32	0.52	-0.47	0
BnaC08g46150D	27036	28781	42422	44727	27451	29060	88324	92473	19396	20667	78420	83549	127396	132194	26399	27870	423510	449325	19964	20994	34568	36213	30813	32457	66262	68893	17414	18467	130217	138529	115181	118037	20876	21953	825041	868075	0.79	-0.16	-1.91	2.9	-2.45	5.3	1.72	2.51	-0.98	-0.72	2.09	4.74	7e-53
BnaC03g08690D	23399	23263	44504	43871	9695	9499	25753	25656	44201	43573	11268	11084	21652	21100	46326	45503	2918	2820	17278	16969	36264	35520	10882	10610	19320	19114	39685	38934	18711	18378	19576	18840	36633	35842	5685	5448	1.07	-1.74	1.03	-1.08	0.92	-2.7	0.17	0.17	0.13	0.01	0.79	-0.95	0
BnaC07g27090D	27	21	43709	43771	483	485	30	24	50511	50442	8593	8596	26	28	33491	33305	79	89	20	15	35616	35439	542	542	23	18	45350	45072	14269	14253	24	25	26484	26234	154	172	10.98	-6.03	11.13	-1.66	10.09	-7.34	0.2	0.46	0.35	-0.43	4.72	-1.73	0
BnaA02g06400D	19882	19550	43869	43402	23519	23080	22908	22553	45273	44537	16902	16610	19620	18957	43626	42582	8494	8310	14681	14260	35747	35140	26399	25778	17186	16802	40647	39795	28066	27540	17739	16927	34498	33542	16547	16055	1.29	-0.44	1.24	-0.53	0.97	-1.06	0.23	0.26	0.18	-0.06	0.09	-0.68	2e-110
BnaC08g15900D	25222	25167	44144	43310	8784	8486	23509	23403	39905	39293	12672	12391	21881	21742	38870	38404	3115	3062	18624	18358	35971	35065	9860	9478	17637	17435	35828	35110	21042	20545	19783	19414	30737	30251	6068	5916	0.94	-1.88	1.02	-0.77	0.64	-2.35	-0.08	0.08	0	-0.22	1.1	-0.69	0
BnaA08g24270D	24608	24509	43768	43150	8689	8414	23293	23241	39500	39225	12508	12385	21554	21532	38302	38216	3123	3098	18171	17878	35664	34936	9753	9398	17475	17315	35464	35049	20770	20535	19487	19226	30288	30103	6084	5985	0.97	-1.88	1.02	-0.77	0.64	-2.32	-0.05	0.1	0	-0.23	1.11	-0.67	0
BnaC03g68420D	18664	18259	42351	41574	5305	5025	17600	17225	36668	36187	5291	5122	16804	16250	36421	35366	2176	2111	13782	13319	34510	33660	5955	5612	13204	12833	32921	32334	8786	8493	15193	14510	28801	27858	4239	4078	1.33	-2.56	1.33	-1.92	0.93	-2.77	-0.06	0.13	-0.06	-0.27	0.58	-0.48	0
BnaAnng22160D	24895	26510	39214	41455	25475	27276	83189	87562	18208	19615	73596	79071	118681	125062	25036	26814	403236	435789	18383	19337	31954	33564	28595	30465	62409	65234	16348	17527	122207	131104	107301	111669	19798	21121	785545	841924	0.8	-0.15	-1.91	2.9	-2.42	5.31	1.76	2.54	-0.95	-0.68	2.1	4.78	9e-54
BnaA06g29670D	27	21	41653	41376	451	439	30	23	47962	47726	8184	8143	25	28	31937	31699	75	84	20	15	33941	33500	506	490	23	17	43061	42645	13590	13502	23	25	25255	24969	146	162	10.9	-6.08	11.08	-1.66	10.04	-7.35	0.17	0.43	0.35	-0.43	4.76	-1.69	0
BnaA04g20940D	20963	20743	41659	41248	50269	49367	17412	17277	40683	40448	23440	23040	16500	16341	36360	35991	12498	12399	15479	15131	33946	33396	56425	55139	13063	12871	36526	36142	38922	38202	14918	14591	28752	28350	24347	23954	1.14	0.73	1.49	0.09	0.95	-0.24	-0.24	-0.05	0.11	-0.24	-0.53	-1.21	0
BnaC08g40330D	23644	23226	41987	41213	8326	8106	22046	21813	37668	37263	11942	11668	20522	20066	36050	35532	3081	2992	17459	16942	34213	33368	9346	9054	16539	16251	33819	33296	19830	19346	18554	17917	28507	27988	6002	5780	0.97	-1.88	1.03	-0.78	0.63	-2.26	-0.07	0.08	-0.01	-0.26	1.09	-0.64	0
BnaA08g17430D	21741	21601	41035	40896	49095	48290	18340	18224	40066	39871	23079	22720	16632	16469	36187	35960	12905	12766	16054	15757	33437	33111	55107	53936	13759	13577	35972	35626	38323	37671	15037	14705	28616	28325	25140	24663	1.06	0.71	1.39	0.09	0.94	-0.19	-0.22	-0.1	0.11	-0.22	-0.52	-1.13	0
BnaA08g02320D	18255	18067	41235	40624	5107	4926	17352	16857	35596	35367	5073	4971	16397	15936	35658	34768	2124	2086	13480	13179	33600	32891	5732	5502	13018	12559	31959	31602	8424	8242	14825	14229	28197	27387	4138	4030	1.32	-2.57	1.31	-1.93	0.94	-2.77	-0.06	0.12	-0.07	-0.26	0.57	-0.46	0
BnaA09g26570D	73115	72270	41210	40521	8842	8752	54696	54097	38268	37717	9916	9696	53530	52933	37852	37321	1955	1868	53989	52716	33580	32807	9925	9775	41034	40302	34358	33702	16466	16077	48397	47264	29932	29398	3809	3609	-0.68	-1.75	-0.26	-1.06	-0.69	-3	-0.39	-0.16	0.04	-0.16	0.72	-1.41	0
BnaC02g40260D	21323	21085	40807	40363	49030	47925	18038	17768	40047	39609	22992	22533	16378	16087	36168	35749	13060	12884	15745	15380	33252	32679	55034	53528	13532	13237	35955	35392	38178	37361	14808	14364	28601	28159	25442	24891	1.08	0.72	1.41	0.08	0.96	-0.17	-0.22	-0.09	0.11	-0.22	-0.52	-1.11	0
BnaC05g22880D	73062	72064	40569	39928	8500	8422	53609	52943	37826	37528	9546	9356	53282	52702	37214	36619	1857	1825	53950	52566	33058	32327	9541	9407	40218	39443	33961	33533	15851	15513	48173	47058	29428	28845	3618	3526	-0.7	-1.79	-0.24	-1.11	-0.71	-3.03	-0.42	-0.16	0.05	-0.17	0.73	-1.41	0
BnaC04g46560D	64408	63952	40013	39856	7806	7762	32351	32218	30949	30714	8885	8812	34766	34252	29952	29922	1940	1912	47560	46649	32605	32269	8762	8669	24270	24003	27787	27444	14754	14611	31432	30584	23685	23569	3779	3694	-0.54	-1.9	0.19	-0.91	-0.39	-2.66	-0.96	-0.6	-0.23	-0.46	0.75	-1.22	0
BnaCnng51680D	18832	18628	39184	38649	5104	4861	17750	17534	33558	33127	5114	4959	17167	16753	32386	31721	2049	2083	13906	13588	31929	31292	5729	5429	13316	13063	30129	29600	8492	8222	15521	14959	25610	24986	3992	4024	1.2	-2.5	1.18	-1.84	0.73	-2.66	-0.06	0.15	-0.08	-0.32	0.58	-0.48	0
BnaA01g11480D	2409	2386	38063	37841	76	80	2553	2540	33722	33592	252	249	2056	2025	37066	36768	41	35	1779	1740	31016	30637	85	89	1915	1892	30276	30016	418	413	1859	1808	29311	28962	80	68	4.13	-8.46	3.99	-6.18	3.99	-8.63	0.11	0.06	-0.03	-0.08	2.25	-0.24	0
BnaA09g04420D	23062	24378	36364	37670	23291	24265	74636	76988	16338	17141	65086	68308	102456	107482	19901	20631	334853	349499	17029	17782	29631	30499	26143	27102	55993	57356	14669	15316	108076	113259	92632	95972	15737	16251	652328	675216	0.79	-0.18	-1.92	2.88	-2.56	5.38	1.7	2.44	-1	-0.91	2.06	4.64	2e-99
BnaA02g09460D	8976	8921	37886	37417	23617	23298	19348	19194	35416	34968	19732	19473	11980	11859	31236	30643	8997	8726	6628	6507	30871	30294	26509	26022	14515	14300	31797	31245	32765	32287	10831	10589	24700	24137	17527	16858	2.22	-0.22	1.13	0.05	1.19	-0.51	1.13	0.71	0.04	-0.32	0.31	-0.61	0
BnaC05g31880D	763	764	37267	37386	93	93	1445	1438	22568	22592	145	143	663	660	26541	26542	16	15	563	557	30367	30269	104	104	1084	1071	20262	20187	241	237	599	589	20988	20907	31	29	5.76	-8.19	4.23	-6.4	5.14	-9.44	0.94	0.09	-0.58	-0.53	1.2	-1.79	0
BnaC01g12930D	2382	2348	37632	37385	76	77	2477	2493	33084	32906	257	248	1998	1978	36378	36224	43	34	1759	1713	30664	30268	85	86	1858	1857	29704	29403	427	411	1806	1766	28767	28533	84	66	4.13	-8.47	3.99	-6.14	4	-8.58	0.1	0.04	-0.04	-0.09	2.29	-0.2	0
BnaA05g18870D	749	744	37264	37373	94	95	1418	1397	22592	22595	146	144	637	644	26554	26566	16	15	553	543	30365	30259	106	106	1064	1041	20284	20189	242	239	576	575	20998	20926	31	29	5.79	-8.16	4.27	-6.39	5.19	-9.45	0.94	0.07	-0.58	-0.53	1.19	-1.81	0
BnaC01g30160D	33025	47992	29670	37181	18805	25025	40263	52363	29514	38361	12068	15481	31195	40172	41847	54656	10751	13604	24386	35007	24177	30103	21108	27951	30206	39011	26498	34277	20039	25668	28204	35870	33091	43052	20944	26282	-0.13	-0.15	-0.19	-0.41	0.25	-0.69	0.22	0.11	0.16	0.49	-0.1	-0.05	2e-13
BnaA05g33200D	20242	19894	37486	36561	7906	7755	19777	19526	33331	33048	11031	10756	18422	18000	31475	31082	3088	3044	14947	14511	30546	29601	8874	8662	14837	14547	29925	29530	18317	17834	16656	16072	24889	24483	6016	5881	1.03	-1.78	1.02	-0.72	0.59	-2.05	0	0.15	-0.02	-0.28	1.04	-0.56	0
BnaC05g47450D	20017	19512	37188	36271	7838	7643	19695	19443	33090	32619	10969	10687	18309	17837	31548	30957	3093	3020	14781	14233	30303	29366	8798	8537	14775	14485	29709	29146	18214	17720	16553	15927	24947	24385	6025	5835	1.04	-1.78	1.01	-0.71	0.6	-2.06	0.01	0.16	-0.02	-0.27	1.05	-0.55	0
BnaA03g28480D	20009	19733	36758	36032	7622	7489	19612	19339	33323	32780	10656	10484	18035	17666	31442	31089	2973	2906	14775	14394	29952	29173	8555	8365	14713	14408	29918	29290	17694	17383	16306	15774	24863	24489	5792	5614	1.02	-1.81	1.02	-0.76	0.62	-2.11	0	0.14	0	-0.26	1.05	-0.57	0
BnaC03g61870D	4	4	35810	35961	34630	34685	5	6	34638	34785	70524	70705	12	11	29949	29872	6327	6261	3	3	29180	29115	38871	38740	4	4	31099	31082	117105	117233	11	10	23683	23530	12326	12096	13.28	0.41	12.88	1.91	11.16	-0.95	0.49	1.82	0.09	-0.3	1.59	-1.67	0
BnaC03g33610D	20277	19811	36265	35520	7569	7391	19361	19222	32408	31875	10637	10447	17938	17590	30489	30114	2925	2831	14973	14451	29551	28758	8496	8255	14525	14320	29097	28482	17663	17322	16218	15706	24110	23721	5698	5469	0.99	-1.8	1	-0.72	0.58	-2.1	-0.03	0.12	-0.02	-0.29	1.06	-0.58	0
BnaA09g37030D	30319	44237	27851	35294	18000	23944	37504	49184	28117	36786	11454	14827	28980	38152	39791	52351	10378	13049	22388	32268	22694	28575	20204	26743	28136	36642	25244	32870	19019	24584	26201	34066	31465	41237	20217	25210	-0.09	-0.13	-0.16	-0.41	0.27	-0.68	0.25	0.14	0.18	0.5	-0.11	-0.05	8e-45
BnaA03g18710D	65465	65270	35481	35279	7198	7027	29840	29604	27260	27071	7707	7471	31845	31260	26394	25980	1864	1822	48340	47610	28912	28563	8079	7849	22386	22055	24475	24189	12798	12387	28792	27912	20872	20464	3631	3520	-0.74	-1.85	0.13	-0.95	-0.46	-2.53	-1.11	-0.76	-0.24	-0.48	0.66	-1.16	0
BnaC03g22220D	65228	65208	35422	35174	7143	7040	29892	29791	27169	26808	7659	7424	31808	31299	26313	26059	1854	1821	48165	47565	28864	28478	8018	7863	22425	22194	24393	23954	12718	12309	28758	27947	20808	20527	3612	3518	-0.74	-1.85	0.12	-0.95	-0.46	-2.54	-1.1	-0.76	-0.25	-0.47	0.66	-1.16	0
BnaA08g17660D	60638	58912	35842	34645	7449	7096	45554	44065	33349	32110	8201	7799	45358	43690	32844	31020	1596	1497	44776	42973	29206	28050	8361	7926	34175	32829	29942	28692	13618	12931	41009	39011	25972	24434	3109	2892	-0.62	-1.81	-0.19	-1.14	-0.67	-3.07	-0.39	-0.13	0.03	-0.18	0.7	-1.44	0
BnaA03g11710D	10026	9916	35533	34411	22891	21920	20798	20264	32942	32053	18569	18044	12961	12693	28899	27951	8817	8397	7403	7233	28954	27860	25694	24483	15603	15097	29576	28641	30834	29918	11718	11334	22852	22017	17176	16223	1.96	-0.18	0.92	0.06	0.96	-0.43	1.07	0.66	0.04	-0.34	0.28	-0.59	0
BnaC03g18980D	64590	63448	34803	33773	9189	8902	47018	45777	30432	29463	9542	9303	44182	42572	30225	29377	2163	2077	47694	46281	28359	27344	10314	9943	35273	34104	27323	26326	15845	15425	39946	38013	23901	23140	4214	4013	-0.75	-1.46	-0.37	-0.78	-0.73	-2.52	-0.44	-0.27	-0.05	-0.24	0.63	-1.3	0
BnaA02g31320D	20186	20006	33866	33449	11970	11771	23994	23969	30693	30271	6878	6894	19842	19489	30147	29843	5635	5655	14906	14593	27596	27082	13436	13147	18001	17857	27557	27048	11421	11431	17939	17402	23839	23507	10978	10925	0.89	-1.04	0.61	-1.26	0.42	-1.11	0.28	0.26	0	-0.21	-0.22	-0.28	0
BnaA06g08510D	18465	18769	32840	33371	6450	6523	17376	17764	30914	31166	9341	9371	16042	16258	30653	30733	2415	2350	13635	13691	26760	27018	7240	7286	13036	13234	27755	27848	15511	15538	14504	14517	24239	24208	4705	4540	0.98	-1.89	1.08	-0.84	0.74	-2.39	-0.06	0.09	0.05	-0.15	1.1	-0.65	0
BnaA02g31580D	18571	18500	33378	33303	38765	38132	15656	15546	32213	32060	18555	18321	13951	13607	28848	28764	9102	8966	13713	13495	27198	26963	43512	42590	11745	11582	28922	28647	30811	30377	12613	12150	22812	22657	17732	17322	0.99	0.67	1.3	0.09	0.88	-0.38	-0.22	-0.14	0.09	-0.25	-0.49	-1.3	0
BnaA07g11370D	2310	2290	33478	33249	20165	19909	4010	3945	37715	37472	20439	20096	4668	4572	33689	32802	7727	7627	1706	1670	27280	26920	22634	22237	3008	2939	33861	33483	33939	33320	4220	4082	26640	25838	15053	14735	4	-0.27	3.5	0	2.66	-0.82	0.82	1.3	0.31	-0.05	0.58	-0.59	0
BnaC04g44940D	18010	17886	32514	32628	37604	37138	15179	15167	31356	31401	18005	17900	13490	13370	28348	28335	8834	8782	13299	13047	26494	26417	42209	41480	11387	11299	28152	28058	29897	29679	12197	11938	22417	22319	17210	16966	1.01	0.66	1.31	0.08	0.89	-0.39	-0.22	-0.13	0.09	-0.24	-0.49	-1.29	0
BnaC02g39910D	15732	15524	32877	32530	4387	4162	14801	14750	28532	27900	4332	4283	14542	14140	27918	27403	1762	1834	11617	11324	26790	26338	4924	4649	11104	10989	25617	24930	7193	7101	13148	12626	22077	21585	3433	3543	1.21	-2.47	1.19	-1.82	0.76	-2.65	-0.05	0.17	-0.07	-0.28	0.58	-0.46	0
BnaAnng36730D	18177	19689	30127	32425	18631	20359	62955	67009	13367	14808	56230	61518	91799	97638	18505	20408	306465	338589	13422	14362	24549	26252	20913	22739	47230	49922	12001	13232	93370	102000	82997	87182	14633	16075	597025	654138	0.87	-0.22	-1.94	2.95	-2.47	5.35	1.81	2.61	-1.01	-0.73	2.16	4.84	3e-54
BnaC03g59520D	56872	55587	32729	32273	6494	6319	42024	41161	31132	30430	7256	7144	42799	41846	30634	29578	1359	1303	41995	40547	26669	26129	7289	7058	31527	30665	27951	27190	12049	11845	38695	37365	24224	23298	2647	2517	-0.64	-1.88	-0.17	-1.21	-0.68	-3.2	-0.41	-0.12	0.06	-0.15	0.74	-1.47	0
BnaA08g15380D	3	1	32158	32137	30993	31220	6	4	31383	31580	64240	64327	10	10	26862	26976	5631	5715	2	1	26204	26019	34788	34870	5	3	28176	28218	106671	106658	9	9	21242	21249	10970	11041	14.11	0.42	12.88	1.92	11.21	-0.95	1.35	2.61	0.11	-0.3	1.61	-1.66	0
BnaC03g71780D	9821	9592	33352	32079	21662	20486	20517	19894	31268	30154	17346	16711	12259	11848	27537	26933	8192	7772	7252	6997	27177	25972	24315	22881	15392	14821	28073	26944	28803	27708	11084	10579	21775	21215	15959	15015	1.9	-0.17	0.86	0.04	0.99	-0.47	1.08	0.6	0.05	-0.31	0.26	-0.61	0
BnaC07g15280D	2136	2162	31558	31584	19032	18739	3732	3758	35576	35361	19257	18976	4401	4358	31429	30644	7275	7176	1577	1577	25715	25572	21363	20930	2800	2800	31941	31596	31976	31463	3979	3891	24853	24138	14172	13864	4.02	-0.28	3.5	0	2.64	-0.81	0.83	1.32	0.31	-0.07	0.58	-0.59	0
BnaA03g15830D	62550	61947	32290	31492	8573	8423	45096	44016	28288	27707	8919	8864	42097	41019	28392	27890	2017	1994	46188	45186	26312	25497	9623	9408	33832	32792	25398	24757	14810	14697	38061	36626	22452	21969	3929	3852	-0.82	-1.44	-0.41	-0.77	-0.75	-2.51	-0.46	-0.29	-0.05	-0.22	0.63	-1.29	0
BnaA05g16010D	15425	15368	31911	31414	3820	3737	14957	14731	27446	27407	3919	3858	13809	13915	26526	25992	1579	1618	11390	11210	26003	25434	4288	4174	11221	10975	24642	24489	6508	6397	12485	12425	20976	20474	3076	3126	1.19	-2.6	1.15	-1.93	0.73	-2.74	-0.03	0.14	-0.07	-0.31	0.61	-0.45	0
BnaA09g46260D	16823	16909	30888	30963	6220	6229	16372	16568	28298	28522	8900	8770	15057	14959	28235	28162	2388	2271	12422	12334	25169	25069	6982	6957	12282	12343	25407	25485	14778	14541	13613	13357	22327	22183	4652	4387	1.02	-1.85	1.05	-0.8	0.72	-2.3	-0.01	0.12	0.02	-0.17	1.07	-0.62	0
BnaC09g31160D	9175	9077	31104	30512	23103	22761	19902	19520	29007	28609	17986	17711	12443	12203	25291	24595	9002	8680	6775	6621	25345	24704	25932	25422	14931	14542	26043	25563	29866	29366	11250	10896	19999	19373	17537	16769	1.9	0.04	0.81	0.2	0.83	-0.2	1.14	0.73	0.04	-0.35	0.21	-0.58	0
BnaC04g10780D	55869	55169	31222	30350	8177	7962	41263	40269	27188	26809	8500	8254	38616	37983	27099	26723	1891	1851	41254	40242	25441	24573	9178	8893	30956	30001	24410	23955	14114	13686	34913	33915	21429	21050	3684	3576	-0.7	-1.47	-0.33	-0.8	-0.7	-2.55	-0.42	-0.24	-0.05	-0.24	0.62	-1.32	0
BnaA05g05840D	53386	52757	30721	30156	6222	6137	24933	24602	23849	23155	6767	6497	26943	26188	22583	22191	1564	1565	39421	38483	25033	24415	6984	6854	18705	18329	21412	20690	11237	10772	24360	23383	17858	17480	3047	3024	-0.66	-1.84	0.19	-0.94	-0.43	-2.54	-1.07	-0.71	-0.23	-0.48	0.67	-1.19	0
BnaA02g27980D	7489	7530	29806	29976	18692	18656	15654	15686	27288	27252	15828	15817	9981	9967	23203	23106	6968	6829	5530	5493	24287	24270	20981	20837	11744	11686	24500	24351	26282	26226	9024	8900	18348	18200	13574	13193	2.14	-0.22	1.06	0.1	1.03	-0.45	1.09	0.7	0.01	-0.41	0.33	-0.64	0
BnaA05g09410D	54455	53187	30962	29903	8138	7844	40338	38715	27194	26344	8433	8076	38044	36769	26809	25991	1852	1785	40210	38797	25229	24211	9135	8761	30262	28843	24415	23539	14003	13390	34396	32831	21200	20473	3608	3449	-0.68	-1.47	-0.3	-0.81	-0.69	-2.56	-0.42	-0.23	-0.04	-0.25	0.61	-1.34	0
BnaA09g01000D	24992	36777	22824	29215	14746	19720	30974	40585	23131	30453	9444	12268	24002	31626	32822	43149	8526	10693	18454	26826	18598	23654	16552	22026	23237	30236	20768	27211	15682	20341	21701	28239	25955	33988	16610	20658	-0.1	-0.13	-0.16	-0.41	0.26	-0.69	0.24	0.14	0.18	0.5	-0.1	-0.05	0
BnaA07g07560D	53533	53199	29298	28961	5348	5328	38594	38088	28003	27955	6307	6218	39311	39009	27372	27108	1166	1113	39529	38805	23874	23448	6003	5951	28954	28376	25142	24979	10473	10310	35542	34831	21645	21353	2271	2150	-0.73	-1.99	-0.19	-1.27	-0.71	-3.28	-0.45	-0.15	0.08	-0.14	0.8	-1.43	0
BnaC04g10770D	52791	51687	29744	28936	8072	7810	38548	37502	25886	25223	8344	8207	36791	35731	25549	25032	1867	1807	38981	37702	24237	23428	9061	8723	28919	27939	23241	22538	13855	13608	33263	31905	20203	19718	3637	3491	-0.69	-1.42	-0.31	-0.74	-0.71	-2.49	-0.43	-0.23	-0.06	-0.26	0.63	-1.32	0
BnaA05g09400D	53283	52451	29129	28734	7694	7514	38261	37195	25835	25408	8132	7897	36980	36023	25756	25411	1750	1691	39345	38260	23736	23264	8636	8392	28704	27710	23195	22703	13503	13094	33434	32165	20367	20016	3409	3267	-0.72	-1.46	-0.3	-0.79	-0.7	-2.6	-0.46	-0.24	-0.03	-0.22	0.64	-1.35	0
BnaC05g48100D	24177	35566	22014	28052	14184	19011	29872	39151	22209	29209	9084	11684	23130	30378	31638	41593	8236	10234	17853	25943	17938	22712	15921	21234	22410	29168	19940	26099	15084	19373	20912	27125	25018	32763	16045	19772	-0.11	-0.13	-0.16	-0.42	0.27	-0.69	0.24	0.13	0.18	0.51	-0.11	-0.05	2e-154
BnaCnng60440D	23663	34853	21879	27895	14382	19040	29450	38807	22254	29256	9146	11902	22820	30162	31479	41342	8310	10426	17473	25423	17828	22585	16143	21266	22094	28911	19980	26141	15187	19734	20632	26932	24893	32565	16189	20143	-0.09	-0.11	-0.15	-0.4	0.27	-0.66	0.25	0.15	0.19	0.51	-0.1	-0.04	0
BnaAnng21760D	16528	17343	26608	27842	16965	17807	56976	58711	12141	12741	49895	51523	77777	81158	15513	16129	260160	269566	12204	12651	21682	22542	19043	19889	42744	43740	10900	11385	82851	85428	70319	72467	12267	12705	506818	520789	0.83	-0.18	-1.96	2.92	-2.52	5.36	1.8	2.52	-0.99	-0.82	2.11	4.72	2e-42
BnaA10g27060D	17304	17300	27348	27745	14269	14398	24716	24699	22008	22098	9449	9423	22947	23065	24354	24460	4654	4679	12777	12619	22285	22463	16016	16081	18542	18401	19759	19745	15690	15624	20747	20595	19258	19267	9066	9040	0.82	-0.48	0.1	-0.34	-0.1	-1.09	0.54	0.7	-0.18	-0.22	-0.04	-0.83	0
BnaC04g05700D	48966	48325	27967	27490	5701	5633	22443	22085	21692	20990	6159	5962	24423	23700	20078	19834	1433	1425	36157	35250	22789	22257	6399	6292	16837	16453	19476	18755	10227	9885	22081	21162	15877	15623	2792	2753	-0.66	-1.83	0.2	-0.93	-0.46	-2.51	-1.1	-0.72	-0.24	-0.52	0.66	-1.19	0
BnaAnng08830D	19276	19065	27734	27391	8225	8073	23945	23832	26899	26635	7906	7786	21433	21115	25374	25082	3225	3233	14234	13907	22599	22177	9232	9017	17964	17755	24151	23799	13128	12910	19378	18854	20065	19757	6283	6246	0.67	-1.29	0.42	-0.88	0.06	-1.67	0.34	0.44	0.1	-0.17	0.51	-0.54	0
BnaAnng33970D	15908	15883	27426	27308	30487	30411	13301	13285	25592	25459	14967	14997	11805	11621	22576	22555	6980	6967	11747	11586	22348	22110	34221	33966	9979	9897	22977	22749	24853	24866	10673	10376	17852	17766	13598	13460	0.93	0.62	1.2	0.12	0.76	-0.4	-0.23	-0.15	0.04	-0.32	-0.46	-1.33	0
BnaC07g09400D	50396	49724	27561	27216	5034	4936	36347	35549	26303	26091	5971	5818	37281	36527	25459	24774	1071	1016	37213	36270	22458	22035	5650	5513	27268	26484	23615	23313	9915	9647	33706	32615	20132	19514	2086	1963	-0.72	-1.99	-0.2	-1.26	-0.74	-3.29	-0.45	-0.15	0.08	-0.17	0.81	-1.46	0
BnaA08g21730D	2418	2428	27647	27182	17848	17509	3764	3738	30911	30395	17644	17315	4426	4372	27272	26038	6471	6324	1785	1771	22528	22008	20034	19556	2824	2785	27753	27159	29298	28709	4002	3904	21566	20510	12606	12218	3.65	-0.17	3.29	0.08	2.41	-0.76	0.66	1.15	0.3	-0.08	0.55	-0.67	0
BnaC08g19360D	2394	2407	27445	27103	17909	17526	3788	3750	31061	30464	17723	17320	4459	4369	27350	26080	6533	6409	1768	1756	22364	21944	20102	19575	2842	2794	27887	27221	29429	28718	4031	3901	21628	20543	12727	12382	3.65	-0.16	3.29	0.08	2.41	-0.75	0.68	1.17	0.31	-0.07	0.55	-0.66	0
BnaC02g17480D	23594	34439	21267	27094	13751	18298	28989	37821	21614	28379	8811	11408	22531	29595	30582	40098	7979	9885	17422	25121	17329	21936	15435	20437	21748	28177	19406	25358	14631	18915	20371	26426	24183	31585	15544	19097	-0.12	-0.13	-0.16	-0.42	0.25	-0.69	0.23	0.14	0.19	0.51	-0.1	-0.05	0
BnaA08g25040D	12573	12331	27456	26980	14362	13853	10798	10446	25514	25127	12462	12139	10779	10520	23035	22795	4458	4314	9284	8995	22373	21844	16121	15473	8101	7782	22907	22452	20693	20127	9745	9393	18215	17955	8685	8334	1.27	-0.48	1.51	-0.15	0.92	-1.09	-0.2	0.07	0.04	-0.29	0.37	-0.89	0
BnaC08g15160D	12230	12129	27133	26963	14193	13719	10695	10529	25319	25122	12316	12063	10635	10418	22967	22696	4420	4306	9031	8847	22109	21830	15931	15323	8024	7844	22732	22447	20451	20001	9615	9302	18162	17878	8611	8319	1.3	-0.49	1.51	-0.16	0.93	-1.09	-0.17	0.08	0.04	-0.29	0.37	-0.88	0
BnaC02g36110D	18255	19316	25667	26911	17488	18189	49729	52519	12111	12704	45696	48299	75277	79976	12900	13649	225037	236556	13480	14090	20915	21788	19630	20316	37307	39127	10874	11352	75878	80083	68059	71411	10201	10751	438395	457015	0.63	-0.1	-1.78	2.81	-2.73	5.42	1.47	2.34	-0.94	-1.03	1.97	4.49	2e-81
BnaA10g03880D	7891	7805	27198	26882	1877	1866	6777	6746	23976	23940	3313	3309	6568	6502	24997	24783	796	787	5827	5693	22162	21765	2107	2084	5084	5026	21526	21391	5501	5487	5938	5806	19767	19521	1551	1520	1.93	-3.39	2.09	-1.97	1.74	-3.68	-0.19	0.03	-0.03	-0.16	1.39	-0.45	0
BnaC05g03990D	7909	7786	26533	26357	1816	1793	6782	6841	23572	23446	3293	3194	6554	6520	24545	24148	779	780	5840	5679	21620	21340	2038	2003	5088	5097	21163	20950	5468	5296	5926	5822	19409	19021	1518	1507	1.9	-3.41	2.05	-1.97	1.71	-3.67	-0.18	0.03	-0.03	-0.16	1.41	-0.42	0
BnaA02g22500D	13	10	26364	26212	132528	128536	5	5	71770	70385	318348	312012	31	30	8384	8098	48665	47262	10	7	21483	21222	148758	143563	4	4	64437	62892	528618	517334	28	27	6630	6379	94804	91308	11.3	2.78	14.06	3.04	7.89	3.84	-1.18	1.7	1.58	-1.71	1.84	-0.65	0
BnaC08g46780D	18181	18049	26346	26177	7802	7691	22468	22466	25751	25423	7474	7361	20405	20184	24097	23877	3057	3074	13425	13166	21468	21194	8757	8590	16856	16737	23120	22716	12411	12205	18448	18022	19055	18808	5955	5939	0.68	-1.3	0.45	-0.9	0.05	-1.67	0.34	0.46	0.1	-0.17	0.5	-0.54	0
BnaC08g41720D	14795	14768	26285	26039	16231	16005	13134	12960	23984	23708	12228	12117	13101	12976	21267	20972	5100	5060	10925	10772	21418	21082	18219	17876	9853	9655	21533	21184	20305	20091	11845	11586	16817	16520	9935	9776	0.97	-0.24	1.13	-0.08	0.51	-0.76	-0.15	0.11	0.01	-0.35	0.16	-0.87	0
BnaA09g47450D	14619	14561	26313	25880	16381	16099	13270	13084	23990	23674	12110	11888	13129	12865	21527	21186	5237	5209	10795	10621	21441	20953	18387	17981	9955	9748	21539	21154	20109	19711	11870	11487	17023	16688	10202	10064	0.99	-0.22	1.12	-0.1	0.53	-0.73	-0.12	0.13	0.01	-0.33	0.13	-0.84	0
BnaA04g06420D	18873	18508	26174	25532	7808	7588	22819	22715	25524	24994	7602	7411	20687	20165	24197	23651	3119	3079	13936	13500	21328	20672	8764	8475	17119	16923	22916	22333	12623	12288	18703	18006	19134	18630	6076	5948	0.61	-1.28	0.41	-0.86	0.04	-1.65	0.31	0.42	0.11	-0.15	0.53	-0.52	0
BnaA10g08550D	7161	7075	26134	25256	19040	18535	15292	15085	24374	23839	14949	14573	9894	9618	20343	19719	7508	7274	5288	5161	21295	20448	21372	20702	11472	11238	21884	21301	24823	24163	8945	8588	16087	15533	14626	14053	2	0.01	0.93	0.18	0.85	-0.14	1.12	0.75	0.05	-0.4	0.22	-0.55	0
BnaA04g24790D	51	55	25094	25096	36	40	29	43	20259	20278	113	111	23	29	23016	23064	18	21	38	40	20448	20319	40	45	22	32	18189	18119	188	184	21	26	18200	18167	35	41	9.03	-8.9	9.4	-6.61	9.61	-8.91	-0.53	-0.74	-0.17	-0.16	2.13	-0.17	0
BnaC08g01540D	7373	7322	25037	25053	1553	1546	6238	6235	22151	22209	3073	3036	6166	6083	23285	22993	630	626	5444	5341	20401	20284	1743	1727	4680	4645	19888	19845	5103	5034	5575	5432	18413	18111	1227	1209	1.92	-3.55	2.09	-1.97	1.73	-3.91	-0.21	0.03	-0.03	-0.16	1.55	-0.51	0
BnaA08g31740D	7297	7208	25205	25044	1506	1478	6110	6137	22343	22240	3032	2967	6058	6005	23529	23151	598	618	5388	5258	20538	20277	1690	1651	4584	4572	20060	19872	5035	4919	5477	5362	18606	18236	1165	1194	1.94	-3.61	2.12	-2	1.77	-3.97	-0.22	0.03	-0.03	-0.15	1.57	-0.5	0
BnaCnng30140D	48	49	24848	24851	37	38	31	38	20071	20075	96	97	23	28	22828	22836	17	21	35	36	20247	20120	42	42	23	28	18020	17938	159	161	21	25	18052	17988	33	41	9.15	-8.91	9.45	-6.81	9.62	-8.93	-0.47	-0.64	-0.17	-0.16	1.93	-0.19	0
BnaCnng19320D	17918	17656	25123	24710	7555	7438	22016	21899	24239	24081	7370	7203	19933	19540	23014	22605	2993	2973	13231	12879	20472	20006	8480	8308	16517	16315	21762	21517	12238	11943	18022	17447	18199	17806	5831	5744	0.63	-1.27	0.4	-0.84	0.02	-1.64	0.33	0.44	0.1	-0.17	0.53	-0.54	0
BnaA08g27100D	5120	5097	24484	24543	1746	1755	5470	5450	22422	22244	3229	3269	4394	4408	23350	23014	738	728	3781	3718	19951	19871	1960	1960	4104	4060	20131	19876	5362	5420	3973	3936	18464	18128	1438	1406	2.41	-3.34	2.29	-1.89	2.21	-3.69	0.12	0.08	0.01	-0.12	1.46	-0.46	0
BnaC08g02460D	5131	5135	24393	24523	1761	1755	5532	5503	22421	22224	3239	3286	4392	4420	23358	23118	749	734	3789	3746	19877	19855	1977	1960	4150	4100	20130	19858	5378	5448	3971	3947	18471	18210	1459	1418	2.4	-3.34	2.28	-1.88	2.21	-3.67	0.13	0.07	0.01	-0.12	1.46	-0.45	0
BnaA06g04670D	4781	4720	24245	24411	1769	1750	5115	4972	22427	22204	3226	3297	3973	3961	23777	23451	735	729	3530	3443	19756	19764	1986	1955	3837	3704	20135	19840	5357	5467	3592	3537	18802	18472	1432	1408	2.5	-3.33	2.41	-1.88	2.39	-3.71	0.11	0.03	0.02	-0.08	1.46	-0.47	0
BnaC04g08360D	5846	5803	24147	23984	4031	4097	6465	6450	22353	22365	5183	4964	5648	5700	23486	22839	1541	1514	4317	4233	19676	19418	4525	4576	4850	4805	20069	19984	8606	8231	5106	5090	18572	17990	3002	2925	2.19	-2.1	2.05	-1.25	1.84	-2.62	0.18	0.25	0.03	-0.1	0.89	-0.62	0
BnaC05g05890D	4725	4603	23572	23713	1749	1720	5010	4864	21772	21641	3174	3203	3885	3846	23137	22674	720	705	3489	3358	19208	19199	1963	1921	3759	3624	19547	19337	5270	5311	3512	3434	18296	17860	1403	1362	2.49	-3.31	2.4	-1.88	2.38	-3.71	0.11	0.02	0.02	-0.09	1.45	-0.49	0
BnaA08g14540D	10	7	23626	23494	111071	111429	15	14	32104	32086	104537	105091	19	13	17136	17063	58689	59391	7	5	19252	19022	124673	124456	11	10	28824	28670	173584	174247	17	12	13551	13440	114332	114741	11.58	2.7	11.37	2.6	9.87	3.09	0.8	1.2	0.59	-0.5	0.48	-0.12	3e-126
BnaC05g15970D	1910	1917	23754	23479	14876	14141	3226	3252	26664	26155	14777	14302	3653	3571	23615	22275	5534	5334	1410	1398	19356	19009	16698	15794	2420	2423	23940	23370	24537	23714	3303	3189	18674	17546	10781	10305	3.77	-0.24	3.29	0.03	2.48	-0.78	0.79	1.21	0.3	-0.08	0.57	-0.62	0
BnaC01g40210D	11422	11415	23559	23370	5197	5272	12636	12721	21666	21825	7184	7100	11410	11351	21765	21624	2185	2112	8434	8327	19197	18921	5833	5888	9480	9477	19452	19501	11929	11772	10316	10135	17211	17033	4257	4080	1.19	-1.7	1.04	-0.72	0.74	-2.04	0.18	0.29	0.03	-0.15	1.02	-0.49	0
BnaC08g47040D	14775	15001	22827	22989	14709	15033	43858	44680	10195	10448	41004	41779	66378	66302	12670	12874	215925	217259	10910	10942	18601	18613	16510	16791	32903	33287	9153	9336	68087	69272	60013	59202	10019	10141	420644	419734	0.77	-0.16	-1.84	2.89	-2.56	5.38	1.6	2.45	-1.01	-0.88	2.04	4.66	3e-53
BnaA04g08640D	64671	64833	22952	22901	4116	4147	75913	75800	26079	26041	5954	5951	58196	58146	26686	26615	1927	1908	47754	47292	18702	18542	4620	4632	56951	56471	23414	23269	9887	9867	52616	51919	21102	20964	3754	3686	-1.35	-2.01	-1.28	-1.24	-1.31	-2.5	0.26	0.14	0.33	0.18	1.09	-0.31	7e-133
BnaC04g30870D	63464	63664	22543	22504	4066	4097	74257	74063	25628	25545	5873	5865	56913	56797	26058	26009	1895	1889	46863	46439	18369	18220	4564	4576	55709	55177	23009	22825	9752	9725	51456	50715	20606	20487	3692	3649	-1.35	-2	-1.27	-1.23	-1.31	-2.48	0.25	0.13	0.33	0.17	1.09	-0.32	4e-132
BnaA06g14510D	1892	1882	22212	22121	14205	13561	3120	3142	24941	24588	14067	13626	3508	3451	22089	21077	5273	5151	1397	1373	18099	17910	15945	15146	2341	2341	22393	21970	23358	22593	3172	3081	17467	16602	10272	9951	3.7	-0.21	3.24	0.05	2.45	-0.75	0.76	1.17	0.3	-0.08	0.56	-0.62	0
BnaA09g48990D	4686	4672	22290	22067	1652	1639	4962	4897	20189	19775	2962	2928	3904	3941	21115	20577	740	690	3460	3408	18163	17866	1854	1831	3723	3648	18126	17670	4918	4855	3530	3519	16697	16208	1442	1333	2.39	-3.29	2.28	-1.87	2.22	-3.57	0.1	0.04	-0.01	-0.13	1.41	-0.41	0
BnaC07g40770D	7	6	22427	22004	10857	10586	1	1	33295	33106	144064	140958	15	14	8925	8717	1628	1626	5	4	18275	17815	12187	11824	1	1	29893	29581	239219	233717	14	13	7058	6866	3172	3141	11.88	-0.59	15.28	2.99	9.06	-1.14	-2.67	1.45	0.72	-1.37	4.3	-1.93	8e-113
BnaC08g29890D	18411	27381	16941	21853	10991	14784	22891	30201	17320	22846	7039	9199	17792	23618	24513	32331	6427	7961	13595	19973	13804	17693	12337	16512	17173	22500	15550	20414	11688	15252	16086	21089	19384	25467	12520	15380	-0.09	-0.13	-0.14	-0.42	0.27	-0.68	0.24	0.15	0.19	0.51	-0.1	-0.05	6e-79
BnaC08g11970D	10	7	21900	21802	101783	101500	13	14	29935	29534	95743	95501	15	13	16007	15789	54645	54734	7	5	17845	17652	114248	113367	10	10	26876	26390	158982	158346	14	12	12658	12437	106454	105744	11.47	2.68	11.37	2.57	9.96	3.08	0.69	1.01	0.59	-0.5	0.48	-0.1	2e-105
BnaA06g03920D	6	3	21141	21543	79	64	6	6	16087	16128	611	609	2	1	21164	21108	19	18	4	2	17227	17442	89	71	5	4	14443	14411	1015	1010	2	1	16736	16627	37	35	12.35	-7.76	11.65	-3.83	13.59	-8.86	0.44	-1.29	-0.26	-0.06	3.66	-1.16	0
BnaA05g07530D	4939	4882	21647	21439	3613	3628	5590	5607	20204	20072	4667	4449	4690	4695	21277	20532	1288	1205	3647	3561	17639	17358	4055	4052	4194	4177	18140	17935	7750	7377	4240	4192	16825	16173	2509	2328	2.28	-2.11	2.11	-1.25	1.97	-2.77	0.22	0.23	0.04	-0.08	0.9	-0.75	0
BnaAnng36210D	62937	63413	21184	21428	3725	3710	73439	73719	23786	23919	5296	5328	56660	56603	23812	23964	1701	1685	46473	46256	17262	17349	4181	4144	55095	54921	21356	21373	8794	8834	51227	50541	18830	18876	3314	3255	-1.42	-2.06	-1.36	-1.28	-1.43	-2.52	0.25	0.13	0.3	0.12	1.08	-0.34	6e-134
BnaA04g08570D	62169	62440	21383	21406	3817	3768	71752	71620	24017	23985	5497	5457	55498	55388	24247	24096	1763	1740	45906	45546	17424	17331	4284	4209	53829	53357	21563	21432	9128	9048	50177	49456	19174	18980	3435	3362	-1.4	-2.03	-1.32	-1.24	-1.38	-2.49	0.23	0.12	0.31	0.13	1.1	-0.32	7e-134
BnaC09g46850D	13537	13415	21764	21256	7814	7578	14335	14053	19698	19293	7695	7522	14219	13931	18206	17818	3335	3296	9996	9785	17734	17210	8771	8464	10754	10470	17685	17239	12778	12472	12856	12439	14397	14035	6497	6368	0.82	-1.02	0.72	-0.47	0.17	-1.14	0.1	0.35	0	-0.3	0.55	-0.42	0
BnaA10g16690D	17718	26393	16425	21229	10779	14513	22071	29267	16844	22262	6847	9037	17170	22912	23804	31456	6285	7842	13083	19252	13384	17188	12099	16210	16558	21804	15123	19892	11369	14984	15524	20458	18823	24778	12244	15150	-0.08	-0.11	-0.13	-0.41	0.28	-0.67	0.25	0.15	0.2	0.51	-0.1	-0.05	0
BnaA10g22340D	13674	13583	21457	21018	7765	7549	14400	14233	19427	18999	7498	7397	14257	14068	17986	17829	3307	3264	10097	9908	17484	17017	8716	8432	10803	10604	17442	16976	12450	12265	12890	12561	14223	14044	6442	6306	0.79	-1.01	0.69	-0.48	0.15	-1.15	0.1	0.35	0	-0.29	0.53	-0.43	0
BnaA03g55890D	13385	13342	21198	20842	7478	7349	14113	13923	19275	18791	7391	7389	14166	13874	17536	17390	3199	3201	9884	9732	17273	16874	8394	8208	10588	10373	17306	16790	12273	12251	12808	12388	13867	13698	6232	6184	0.8	-1.04	0.7	-0.48	0.13	-1.15	0.1	0.36	0	-0.31	0.56	-0.42	0
BnaA03g48490D	7	6	21105	20704	10313	9935	1	1	31448	30965	143083	139569	15	15	8303	7942	1545	1511	5	4	17197	16763	11576	11097	1	1	28235	27668	237590	231414	14	13	6566	6256	3010	2919	11.8	-0.58	15.19	3.07	8.89	-1.11	-2.67	1.5	0.72	-1.41	4.37	-1.94	2e-113
BnaA09g38720D	14746	14704	20774	20468	6389	6326	9227	9277	19390	19254	5724	5661	8904	8768	17966	17957	1429	1386	10889	10726	16928	16572	7171	7066	6922	6911	17409	17204	9505	9386	8050	7829	14207	14145	2784	2678	0.63	-1.23	1.32	-0.87	0.84	-2.38	-0.64	-0.44	0.05	-0.24	0.41	-1.38	0
BnaC08g43300D	4311	4318	20587	20430	1529	1498	4591	4485	18738	18292	2730	2675	3592	3611	19455	19056	664	623	3183	3150	16775	16541	1716	1673	3444	3341	16823	16345	4533	4435	3248	3224	15384	15010	1294	1204	2.4	-3.3	2.29	-1.89	2.23	-3.61	0.1	0.03	-0.01	-0.13	1.4	-0.44	0
BnaC03g76150D	8758	8781	20142	20342	26519	26381	7398	7284	20747	20807	11779	11583	7387	7483	18603	18584	7560	7561	6467	6405	16413	16470	29767	29465	5550	5427	18627	18592	19559	19205	6679	6682	14711	14639	14728	14608	1.35	0.85	1.76	0.06	1.14	0	-0.23	0.05	0.18	-0.16	-0.61	-1.01	0
BnaA01g03860D	16879	16923	20298	20243	9381	9324	13225	13254	16256	16246	7414	7363	10964	10913	20222	20010	2419	2422	12464	12344	16540	16389	10530	10414	9922	9874	14595	14516	12311	12208	9913	9744	15991	15762	4712	4679	0.41	-0.65	0.56	-0.25	0.69	-1.76	-0.33	-0.34	-0.18	-0.05	0.23	-1.16	0
BnaA01g33660D	9605	9603	20141	20204	4563	4623	11017	11228	18725	18875	6140	6245	9697	9765	19069	18919	1959	1886	7092	7005	16412	16358	5122	5163	8265	8365	16812	16866	10195	10355	8767	8719	15079	14902	3816	3644	1.22	-1.67	1.02	-0.71	0.78	-2.01	0.24	0.31	0.04	-0.13	1	-0.46	0
BnaC01g05230D	16963	16928	20258	20200	9356	9380	13283	13274	16241	16224	7407	7377	11009	11014	20231	19997	2419	2401	12526	12348	16507	16355	10502	10477	9965	9889	14582	14497	12299	12231	9953	9834	15998	15752	4712	4639	0.4	-0.65	0.55	-0.25	0.68	-1.76	-0.33	-0.33	-0.18	-0.05	0.23	-1.17	0
BnaA09g52180D	4304	4260	20139	20106	6948	6988	5295	5300	12111	12132	3794	3781	4884	4863	13317	13082	1815	1786	3178	3107	16410	16279	7799	7805	3972	3949	10874	10840	6300	6269	4416	4342	10531	10305	3536	3450	2.38	-1.07	1.45	-0.79	1.25	-1.58	0.33	0.48	-0.59	-0.65	-0.31	-1.16	0
BnaC04g30810D	58325	58753	20103	20095	3591	3524	68053	68028	22755	22673	5108	5104	52307	52300	23169	23088	1670	1618	43068	42857	16381	16270	4031	3936	51054	50681	20430	20259	8482	8463	47292	46699	18321	18186	3253	3126	-1.4	-2.04	-1.32	-1.26	-1.36	-2.52	0.24	0.13	0.32	0.16	1.09	-0.32	7e-134
BnaC07g27160D	655	696	20002	20087	3167	3140	298	308	15993	15969	2062	2055	494	470	17308	17277	504	503	484	508	16299	16263	3555	3507	224	229	14359	14269	3424	3407	447	420	13687	13609	982	972	5.04	-2.21	5.98	-2.07	4.98	-3.8	-1.13	-0.19	-0.19	-0.25	-0.05	-1.85	0
BnaA03g13110D	16892	25165	15399	19997	10007	13447	20972	27653	15844	20720	6425	8405	16416	21673	22405	29454	5819	7215	12473	18356	12548	16190	11232	15019	15733	20602	14225	18514	10669	13936	14842	19352	17717	23201	11336	13939	-0.1	-0.13	-0.15	-0.41	0.26	-0.7	0.24	0.15	0.19	0.51	-0.09	-0.05	0
BnaA03g10790D	10730	10530	20392	19851	13411	13018	14070	13718	17944	17700	6785	6670	11355	11153	19217	18903	3144	3079	7923	7681	16616	16072	15053	14540	10555	10220	16111	15816	11267	11059	10266	9959	15196	14890	6125	5948	1.07	-0.14	0.62	-0.52	0.57	-1.32	0.41	0.37	-0.03	-0.12	-0.41	-1.29	0
BnaC03g13930D	10624	10402	20210	19705	13239	12977	13869	13780	17881	17804	6734	6725	11235	11161	19456	19178	3078	2939	7845	7588	16468	15954	14860	14494	10405	10266	16054	15909	11182	11150	10158	9966	15385	15106	5996	5678	1.07	-0.14	0.63	-0.52	0.6	-1.39	0.42	0.38	-0.02	-0.09	-0.39	-1.33	0
BnaC08g30890D	14365	14255	19812	19416	5989	5947	8839	8867	18270	18087	5405	5340	8545	8502	16799	16684	1300	1293	10607	10398	16144	15720	6722	6642	6631	6606	16403	16161	8975	8854	7726	7592	13284	13142	2533	2498	0.6	-1.25	1.3	-0.87	0.79	-2.39	-0.67	-0.46	0.03	-0.27	0.42	-1.41	0
BnaC05g50610D	9916	10206	19256	19357	2314	2345	9690	9618	15960	16288	2327	2344	8742	8916	14732	14688	899	892	7322	7445	15691	15672	2597	2619	7270	7165	14329	14554	3864	3886	7904	7961	11650	11570	1751	1723	1.09	-2.59	1	-1.9	0.55	-2.74	-0.03	0.1	-0.12	-0.43	0.57	-0.59	9e-137
BnaC04g22010D	12530	12353	19554	19213	6325	6303	8163	8162	18635	18375	5500	5431	7933	7809	17970	17864	1429	1427	9252	9011	15934	15556	7100	7040	6124	6081	16731	16419	9133	9005	7172	6973	14210	14071	2784	2757	0.79	-1.16	1.44	-0.87	1	-2.35	-0.58	-0.37	0.07	-0.15	0.36	-1.35	0
BnaA09g00390D	10918	11009	19287	19191	4412	4357	9549	9488	15188	15160	4038	4061	9510	9444	16611	16216	2486	2464	8062	8030	15716	15538	4952	4866	7164	7069	13636	13546	6705	6733	8598	8433	13135	12773	4843	4760	0.96	-1.67	0.93	-1.02	0.61	-1.43	-0.18	0.08	-0.2	-0.27	0.45	-0.03	0
BnaA02g00190D	12897	12931	19259	18900	6342	6161	12749	12629	17154	17077	6407	6410	13012	12855	14929	14772	2596	2603	9523	9432	15693	15302	7119	6881	9564	9409	15401	15259	10639	10628	11764	11478	11805	11636	5057	5029	0.71	-1.15	0.69	-0.53	0.01	-1.22	0	0.29	-0.02	-0.4	0.6	-0.47	0
BnaCnng67370D	11544	12209	17890	18810	11414	12048	35421	37123	7962	8503	33559	35332	52198	56108	11005	11422	179416	187402	8524	8906	14578	15229	12812	13457	26573	27657	7148	7598	55725	58583	47193	50099	8702	8997	349521	362052	0.77	-0.18	-1.88	2.95	-2.46	5.33	1.64	2.48	-1.02	-0.75	2.12	4.76	1e-51
BnaA04g01120D	11980	11863	19086	18780	6182	6134	8020	7988	18185	18175	5404	5327	7799	7571	17711	17561	1402	1391	8846	8653	15552	15205	6939	6851	6017	5951	16327	16240	8973	8832	7051	6760	14005	13833	2731	2687	0.81	-1.16	1.44	-0.87	1.01	-2.36	-0.55	-0.34	0.08	-0.14	0.37	-1.35	0
BnaC02g43950D	16145	24115	14594	18755	9424	12744	19887	25980	14838	19582	6079	7845	15459	20359	21132	27668	5630	6739	11922	17590	11892	15185	10578	14234	14919	19355	13322	17497	10094	13007	13977	18179	16711	21794	10968	13019	-0.12	-0.13	-0.15	-0.42	0.26	-0.68	0.22	0.12	0.19	0.51	-0.1	-0.05
BnaCnng75920D	10704	10770	18694	18708	4264	4205	9468	9385	15098	15151	4070	4107	9421	9437	16296	16124	2486	2450	7904	7856	15233	15147	4786	4697	7103	6992	13555	13538	6758	6810	8518	8426	12886	12701	4843	4733	0.95	-1.68	0.94	-1	0.59	-1.42	-0.16	0.1	-0.17	-0.25	0.52	0.01	0
BnaC02g39030D	847	921	18604	18521	2127	2143	357	372	14702	14620	1367	1321	647	610	16745	16630	393	400	625	672	15159	14995	2387	2394	268	277	13200	13064	2270	2190	585	545	13241	13099	766	773	4.54	-2.66	5.59	-2.56	4.54	-4.1	-1.25	-0.2	-0.2	-0.2	-0.1	-1.64	0
BnaCnng01440D	4025	3934	18563	18371	6424	6392	5438	5465	12168	12165	3831	3855	4944	4894	12962	12781	1758	1749	2972	2870	15126	14874	7211	7139	4080	4071	10925	10870	6361	6392	4470	4370	10250	10068	3425	3379	2.36	-1.06	1.42	-0.77	1.2	-1.58	0.48	0.6	-0.46	-0.56	-0.17	-1.08	0
BnaC04g08780D	6018	6011	18659	18328	3314	3261	6095	5992	16507	16265	4662	4582	5712	5676	15045	14842	970	973	4444	4385	15204	14839	3720	3642	4573	4464	14820	14533	7741	7597	5164	5068	11897	11691	1890	1880	1.77	-2.03	1.7	-0.94	1.2	-2.65	0.03	0.21	-0.03	-0.35	1.06	-0.97	0
BnaAnng35580D	389	431	17918	18225	6704	6724	3177	3393	20559	21107	5050	5233	1180	1150	29750	30654	2924	3072	287	314	14601	14756	7525	7510	2383	2528	18458	18860	8386	8677	1067	1027	23525	24146	5696	5935	5.61	-0.97	2.93	-1.13	4.51	-2.04	3.03	1.8	0.35	0.7	0.18	-0.37	2e-100
BnaAnng21140D	6263	6278	18387	18177	3022	2924	6282	6220	16268	16094	4331	4285	5842	5795	15154	14912	899	891	4625	4579	14983	14717	3392	3266	4713	4634	14606	14381	7192	7105	5282	5174	11983	11746	1751	1721	1.69	-2.16	1.63	-1.02	1.18	-2.77	0.02	0.18	-0.04	-0.32	1.1	-0.94	0
BnaA05g32800D	15137	22818	14047	18066	9051	12321	19009	25059	14382	18962	5828	7696	14789	19642	20370	26878	5373	6556	11177	16644	11446	14627	10159	13761	14261	18669	12912	16943	9677	12760	13371	17539	16108	21172	10467	12666	-0.09	-0.12	-0.14	-0.41	0.27	-0.69	0.24	0.15	0.2	0.52	-0.09	-0.05	4e-157
BnaA07g15900D	7417	7303	18092	17804	2173	2161	7336	7281	16989	16596	3919	3774	7178	6974	16153	15510	1004	953	5477	5327	14742	14415	2439	2414	5504	5424	15253	14829	6508	6258	6490	6227	12773	12217	1956	1841	1.43	-2.59	1.46	-1.24	0.97	-2.72	0.02	0.24	0.05	-0.22	1.4	-0.35	0
BnaC08g49360D	373	393	17708	17793	5835	5872	3550	3705	19794	20110	4943	5005	1293	1250	27603	28147	2496	2605	275	287	14429	14406	6550	6559	2663	2760	17772	17969	8208	8299	1169	1116	21828	22171	4862	5033	5.68	-1.14	2.72	-1.11	4.27	-2.15	3.27	2.02	0.31	0.61	0.33	-0.41	6e-56
BnaA05g07770D	5937	5912	18071	17779	3224	3187	5886	5831	15931	15777	4500	4453	5525	5539	14386	14319	941	927	4384	4312	14725	14395	3619	3560	4416	4344	14303	14097	7472	7383	4995	4946	11376	11279	1833	1791	1.74	-2.02	1.7	-0.93	1.19	-2.64	0.01	0.19	-0.04	-0.36	1.05	-0.99	0
BnaC02g00690D	11849	11907	18147	17773	5873	5676	11926	11782	16293	16164	6034	6035	12172	11994	14271	14138	2417	2414	8749	8685	14787	14390	6592	6340	8947	8778	14628	14443	10019	10006	11005	10710	11285	11136	4709	4664	0.74	-1.17	0.71	-0.54	0.05	-1.26	0.02	0.32	-0.01	-0.38	0.63	-0.46	0
BnaC03g13470D	9395	9112	18298	17744	12574	12108	12211	11954	16572	16237	6255	6206	9484	9275	17551	17285	2816	2752	6937	6647	14910	14366	14114	13524	9161	8906	14879	14508	10386	10290	8575	8282	13879	13615	5486	5317	1.11	-0.08	0.7	-0.51	0.71	-1.35	0.41	0.31	0.01	-0.09	-0.42	-1.36	0
BnaA06g06160D	1304	1308	17570	17664	219	215	973	932	15017	15182	1358	1307	812	859	14834	14943	70	68	963	954	14317	14301	246	240	730	694	13483	13566	2255	2167	734	767	11730	11771	136	131	3.9	-5.88	4.25	-2.61	3.97	-6.46	-0.43	-0.35	-0.08	-0.28	3.19	-0.86	2e-164
BnaC05g07900D	1296	1296	17573	17622	220	209	966	918	14995	15096	1375	1323	805	844	14852	14937	68	68	957	945	14319	14267	247	233	725	684	13463	13489	2283	2194	728	754	11745	11766	132	131	3.91	-5.9	4.26	-2.59	3.99	-6.48	-0.43	-0.36	-0.08	-0.28	3.22	-0.86	3e-162
BnaAnng31190D	11853	11872	17648	17572	8462	8348	12152	12284	16069	16052	6102	6167	9091	8856	14935	14825	2678	2637	8752	8660	14380	14227	9498	9324	9117	9152	14427	14343	10132	10225	8219	7908	11810	11678	5217	5095	0.72	-0.6	0.66	-0.5	0.54	-1.19	0.07	-0.11	0.01	-0.28	0.11	-0.87	1e-76
BnaCnng13060D	6616	6695	17476	17490	6775	6739	27267	27143	7666	7595	13722	13918	38667	38899	4478	4646	47851	48491	4885	4884	14240	14161	7605	7527	20456	20222	6883	6786	22785	23077	34959	34733	3541	3660	93219	93682	1.54	-0.91	-1.57	1.75	-3.27	4.7	2.06	2.83	-1.06	-1.98	1.6	3.63	9e-65
BnaC09g16550D	6611	6695	17463	17488	6774	6739	27252	27139	7663	7596	13720	13916	38640	38896	4478	4646	47835	48486	4882	4884	14230	14159	7604	7527	20445	20219	6880	6787	22782	23074	34935	34731	3541	3660	93187	93673	1.54	-0.91	-1.57	1.75	-3.27	4.7	2.06	2.83	-1.05	-1.98	1.6	3.63	9e-65
BnaA04g06350D	6611	6695	17463	17488	6774	6739	27252	27139	7663	7596	13720	13916	38640	38896	4478	4646	47835	48486	4882	4884	14230	14159	7604	7527	20445	20219	6880	6787	22782	23074	34935	34731	3541	3660	93187	93673	1.54	-0.91	-1.57	1.75	-3.27	4.7	2.06	2.83	-1.05	-1.98	1.6	3.63	9e-65
BnaC05g07890D	1280	1288	17363	17457	219	214	960	917	14844	14994	1363	1308	801	854	14691	14803	70	69	945	940	14148	14134	246	239	720	683	13327	13398	2263	2169	724	763	11617	11660	136	133	3.91	-5.87	4.25	-2.59	3.97	-6.43	-0.43	-0.34	-0.08	-0.28	3.19	-0.85	7e-161
BnaC02g04530D	264	284	17425	17428	2448	2440	226	220	21140	21250	9475	9590	127	135	16388	16711	489	479	195	207	14199	14110	2748	2725	170	164	18980	18988	15733	15901	115	121	12959	13163	953	925	6.14	-2.37	6.83	-0.26	6.79	-3.8	-0.27	-0.77	0.42	-0.12	2.53	-1.54	0
BnaC09g07990D	25569	25644	17552	17346	2832	2761	17267	16978	13989	13809	2753	2722	15201	14927	13394	13148	956	904	18880	18706	14302	14044	3179	3084	12954	12649	12560	12339	4571	4513	13743	13328	10592	10357	1862	1746	-0.41	-2.18	-0.04	-1.45	-0.37	-2.54	-0.55	-0.47	-0.19	-0.44	0.54	-0.8	0
BnaC03g20200D	5970	5977	17737	17344	2973	2887	6023	6046	15661	15469	4174	4143	5650	5600	14650	14379	891	887	4408	4360	14453	14042	3337	3225	4519	4504	14061	13822	6931	6869	5108	5000	11585	11326	1736	1714	1.7	-2.12	1.63	-1.01	1.18	-2.73	0.04	0.21	-0.03	-0.31	1.07	-0.93	0
BnaC03g03940D	11200	11107	17737	17337	6395	6218	11885	11671	16012	15713	6232	6183	11775	11411	14695	14476	2749	2752	8270	8102	14453	14037	7178	6945	8916	8695	14376	14040	10348	10252	10646	10189	11620	11403	5355	5317	0.8	-1.01	0.69	-0.46	0.14	-1.11	0.11	0.35	0	-0.31	0.54	-0.4	0
BnaA09g09810D	12068	11913	17751	17288	6149	5933	11774	11623	15720	15404	6162	6145	12102	11858	13613	13414	2583	2569	8911	8690	14464	13997	6902	6627	8833	8659	14114	13764	10232	10189	10942	10588	10765	10566	5032	4963	0.69	-1.07	0.67	-0.45	-0.01	-1.09	-0.01	0.29	-0.03	-0.42	0.59	-0.44	0
BnaA07g00230D	12068	11913	17751	17288	6149	5933	11774	11623	15720	15404	6162	6145	12102	11858	13613	13414	2583	2569	8911	8690	14464	13997	6902	6627	8833	8659	14114	13764	10232	10189	10942	10588	10765	10566	5032	4963	0.69	-1.07	0.67	-0.45	-0.01	-1.09	-0.01	0.29	-0.03	-0.42	0.59	-0.44	0
BnaC06g14270D	7255	7188	17555	17267	2152	2148	7209	7130	16502	16196	3785	3627	6977	6875	15847	15214	1026	966	5357	5243	14305	13980	2416	2399	5408	5312	14816	14472	6285	6014	6308	6139	12531	11984	1999	1866	1.42	-2.55	1.45	-1.25	0.98	-2.67	0.02	0.23	0.05	-0.21	1.35	-0.32	0
BnaUnng00870D	6530	6616	17253	17262	6714	6672	26878	26797	7577	7508	13567	13774	38127	38421	4431	4604	47335	48026	4822	4826	14059	13976	7536	7452	20164	19964	6803	6709	22528	22838	34471	34306	3504	3627	92213	92784	1.54	-0.9	-1.57	1.75	-3.27	4.7	2.06	2.83	-1.05	-1.98	1.6	3.63	8e-65
BnaA02g30740D	850	868	17190	17099	1885	1925	338	348	13537	13447	1185	1180	608	564	15615	15525	376	364	628	633	14007	13844	2116	2150	254	259	12154	12015	1968	1957	550	504	12348	12229	732	703	4.47	-2.71	5.56	-2.62	4.54	-4.1	-1.3	-0.26	-0.2	-0.18	-0.12	-1.57	0
BnaA04g05120D	6940	6807	17320	17053	2318	2256	6991	6859	16331	15937	3975	3748	6834	6667	15668	14842	1042	965	5125	4965	14113	13807	2602	2520	5245	5110	14662	14240	6601	6214	6179	5953	12390	11691	2030	1864	1.47	-2.45	1.48	-1.17	0.99	-2.63	0.04	0.27	0.05	-0.21	1.32	-0.4	0
BnaC09g29270D	7542	7854	16603	16946	6300	6519	26859	27001	7466	7625	13407	13801	38350	39935	4720	5075	45843	48025	5569	5729	13529	13720	7072	7281	20150	20116	6703	6813	22262	22883	34673	35658	3732	3998	89307	92782	1.27	-0.92	-1.57	1.74	-3.19	4.56	1.83	2.64	-1.01	-1.82	1.65	3.67	7e-65
BnaCnng30950D	4392	4323	17142	16886	2871	2790	6232	6247	16010	15853	4356	4302	4009	3928	17173	16777	1635	1642	3243	3153	13968	13672	3223	3116	4675	4654	14374	14165	7233	7133	3625	3507	13580	13215	3185	3172	2.11	-2.12	1.61	-0.99	1.91	-2.08	0.54	0.16	0.05	-0.04	1.18	0	1e-144
BnaC02g02440D	9785	9731	16838	16868	4814	4843	11197	11186	16475	16469	4724	4750	10279	10253	18097	18092	1509	1540	7225	7098	13720	13657	5404	5409	8400	8334	14792	14716	7844	7876	9293	9155	14311	14251	2940	2975	0.93	-1.34	0.82	-0.91	0.63	-2.27	0.22	0.37	0.11	0.06	0.54	-0.87	0
BnaAnng01240D	9774	9681	16778	16861	4810	4812	11230	11268	16477	16435	4705	4696	10250	10187	18221	18143	1525	1528	7217	7062	13672	13651	5399	5375	8425	8395	14793	14685	7813	7786	9267	9096	14409	14291	2971	2952	0.94	-1.34	0.81	-0.92	0.64	-2.28	0.24	0.36	0.11	0.07	0.53	-0.86	0
BnaC01g17050D	6	7	16870	16820	87979	88951	8	9	23197	23113	81500	82410	10	9	11269	11225	44409	45657	4	5	13747	13618	98753	99350	6	7	20827	20652	135331	136641	9	8	8911	8842	86513	88207	11.49	2.86	11.67	2.71	10.02	3.3	0.41	0.84	0.6	-0.62	0.46	-0.18	6e-102
BnaA02g01450D	239	260	16788	16806	2313	2289	213	198	20397	20485	9068	9135	109	120	15831	16079	461	455	176	190	13680	13607	2596	2557	160	148	18313	18304	15057	15146	99	107	12519	12665	898	879	6.22	-2.4	6.9	-0.28	6.94	-3.82	-0.25	-0.83	0.42	-0.12	2.55	-1.54	0
BnaC03g77220D	9632	9699	16764	16773	22998	22993	8126	8173	15380	15468	8693	8639	7268	7276	13476	13475	6533	6555	7112	7075	13660	13580	25814	25681	6096	6089	13809	13821	14435	14324	6571	6497	10656	10614	12727	12664	0.94	0.92	1.18	0.06	0.7	0.26	-0.22	-0.12	0.02	-0.36	-0.84	-1.02	0
BnaA08g11610D	9726	9731	16875	16766	23330	23285	8221	8223	15494	15514	8730	8691	7314	7297	13690	13556	6608	6613	7182	7098	13751	13574	26187	26007	6167	6126	13911	13862	14496	14410	6613	6516	10826	10678	12873	12776	0.94	0.93	1.18	0.06	0.71	0.25	-0.22	-0.12	0.02	-0.35	-0.85	-1.02	0
BnaA09g33290D	6745	6624	17009	16730	1959	1925	6905	6873	15923	15516	3753	3608	6668	6505	15346	14663	903	861	4981	4832	13860	13545	2199	2150	5180	5120	14296	13864	6232	5982	6029	5808	12135	11550	1759	1663	1.48	-2.66	1.45	-1.21	1	-2.79	0.07	0.27	0.04	-0.21	1.49	-0.35	0
BnaC04g34390D	50400	50317	16611	16722	2707	2711	58356	58565	17900	18106	3869	3820	45049	44284	17936	18032	1241	1235	37216	36703	13535	13539	3039	3028	43779	43631	16071	16178	6424	6334	40729	39542	14183	14204	2418	2386	-1.45	-2.16	-1.44	-1.34	-1.5	-2.56	0.24	0.12	0.25	0.07	1.07	-0.34	7e-131
BnaA09g07840D	24911	24738	16716	16602	2611	2618	16591	16449	13331	13138	2616	2618	14615	14468	12740	12681	897	870	18395	18045	13621	13442	2931	2924	12447	12255	11969	11739	4344	4341	13214	12919	10074	9989	1747	1681	-0.43	-2.21	-0.06	-1.45	-0.38	-2.55	-0.56	-0.48	-0.19	-0.43	0.57	-0.77	0
BnaUnng00830D	12573	12248	16456	16590	2900	3001	37289	38009	8308	8426	13333	12990	59470	61249	3259	3070	38053	38192	9284	8934	13409	13432	3255	3352	27975	28317	7459	7529	22140	21538	53768	54690	2577	2418	74131	73785	0.56	-2.02	-1.91	1.54	-4.44	4.89	1.63	2.57	-0.84	-2.43	2.72	4.48	5e-47
BnaC06g01870D	3	2	15930	16510	53	45	4	6	12049	12310	469	468	2	1	15763	16040	19	16	2	1	12981	13367	59	50	3	4	10818	10999	779	776	2	1	12465	12635	37	31	12.81	-7.91	11.51	-3.81	13.18	-8.53	1.02	-0.44	-0.27	-0.07	3.82	-0.69	0
BnaC08g24100D	6665	6576	16824	16411	2124	2084	6756	6669	15636	15246	3752	3602	6594	6412	14956	14307	961	933	4922	4797	13709	13287	2384	2328	5068	4968	14038	13623	6230	5972	5962	5725	11827	11270	1872	1803	1.47	-2.52	1.46	-1.18	0.98	-2.65	0.05	0.27	0.04	-0.23	1.37	-0.36	0
BnaC09g44450D	6701	6659	16384	16395	1722	1738	5257	5251	15308	15392	2299	2278	4979	4997	15080	15066	691	697	4948	4857	13351	13274	1933	1941	3944	3912	13744	13753	3818	3777	4502	4462	11925	11867	1346	1347	1.44	-2.78	1.81	-1.86	1.41	-3.14	-0.32	-0.13	0.05	-0.16	0.97	-0.52	0
BnaC01g21920D	3217	3241	16361	16312	12937	12919	3450	3420	13862	13803	8508	8529	3646	3617	15295	15253	5122	5079	2375	2364	13332	13207	14521	14429	2588	2548	12446	12334	14128	14142	3296	3230	12095	12015	9978	9812	2.49	0.13	2.27	0.19	1.89	-0.28	0.12	0.46	-0.1	-0.14	-0.03	-0.55	0
BnaA02g35440D	7761	7718	16603	16242	11563	11298	8831	8581	14785	14489	5794	5748	6762	6509	16571	16283	3205	3073	5731	5630	13529	13150	12979	12619	6625	6393	13274	12946	9621	9531	6114	5812	13104	12826	6244	5937	1.23	-0.06	1.01	-0.45	1.12	-1.09	0.2	0.07	-0.02	-0.04	-0.42	-1.07	0
BnaA05g28710D	8111	8112	16445	16192	9481	9259	9083	9016	15200	15082	6495	6438	7990	7858	16054	15830	1984	1937	5989	5917	13400	13110	10642	10341	6814	6717	13647	13476	10785	10675	7224	7016	12695	12469	3865	3742	1.15	-0.34	1	-0.34	0.82	-1.73	0.18	0.26	0.03	-0.08	0.03	-1.46	0
BnaA06g37230D	27281	27097	16293	16133	3378	3382	20730	20469	14586	14328	3778	3707	19062	18526	13066	12884	1119	1119	20145	19766	13276	13062	3792	3777	15552	15249	13096	12803	6273	6146	17234	16542	10332	10149	2180	2162	-0.6	-1.8	-0.25	-1.06	-0.72	-2.24	-0.37	-0.24	-0.02	-0.36	0.71	-0.8	0
BnaCnng37100D	2535	2501	15986	16085	2674	2661	2389	2408	13624	13591	4038	4031	2302	2280	13316	13236	609	597	1872	1824	13026	13023	3001	2972	1792	1794	12232	12144	6705	6684	2081	2036	10530	10426	1186	1153	2.82	-2.12	2.76	-0.86	2.35	-3.16	-0.04	0.16	-0.1	-0.31	1.16	-1.35	0
BnaC02g44850D	2509	2476	15923	16003	2651	2662	2385	2347	13505	13447	3996	3986	2287	2269	13136	13018	599	587	1853	1806	12975	12957	2976	2973	1789	1749	12125	12015	6635	6609	2068	2026	10388	10254	1167	1134	2.83	-2.12	2.77	-0.87	2.33	-3.17	-0.05	0.16	-0.1	-0.33	1.15	-1.37	0
BnaA08g11130D	4	4	15994	15972	2799	2797	1	1	11986	11925	11054	10997	4	5	11113	11077	544	542	3	3	13033	12932	3142	3124	1	1	10761	10655	18355	18234	4	4	8788	8725	1060	1047	12.11	-2.05	13.81	0.77	11.08	-3.06	-1.97	0.46	-0.28	-0.57	2.55	-1.57	0
BnaC08g07650D	3151	3166	16003	15957	4144	4134	1582	1581	15370	15284	2720	2697	1274	1263	15816	15693	798	805	2327	2309	13040	12919	4651	4617	1187	1178	13800	13657	4517	4472	1152	1128	12507	12361	1555	1555	2.49	-1.49	3.54	-1.61	3.45	-3	-0.97	-1.02	0.08	-0.06	-0.04	-1.58	0
BnaC05g11930D	14809	14658	16013	15869	7033	6970	13990	13877	15590	15560	4597	4665	14521	14330	16738	16653	2052	2014	10935	10692	13048	12848	7894	7785	10495	10338	13997	13903	7633	7735	13129	12795	13236	13117	3998	3891	0.26	-0.72	0.42	-0.86	0.02	-1.74	-0.05	0.26	0.11	0.03	-0.03	-0.99	0
BnaA03g30510D	8106	8097	15990	15862	9404	9139	8891	8831	14818	14799	6280	6266	7839	7690	15664	15346	1967	1904	5986	5906	13029	12842	10556	10207	6670	6579	13304	13223	10428	10389	7087	6866	12387	12088	3832	3678	1.12	-0.32	1	-0.35	0.81	-1.7	0.16	0.23	0.04	-0.08	0	-1.47	0
BnaC03g02050D	9569	9504	15830	15772	4266	4245	11140	11149	15607	15497	4343	4262	10256	10237	17206	17108	1306	1317	7066	6933	12899	12770	4788	4741	8357	8306	14012	13847	7212	7067	9273	9141	13606	13476	2544	2544	0.87	-1.43	0.74	-0.96	0.56	-2.41	0.25	0.4	0.12	0.08	0.58	-0.91	0
BnaA06g15400D	3086	3096	15765	15757	4058	4039	1554	1569	15200	15089	2669	2634	1246	1238	15639	15520	764	776	2279	2258	12846	12757	4555	4511	1166	1169	13647	13483	4432	4367	1127	1105	12367	12225	1488	1499	2.5	-1.5	3.54	-1.62	3.46	-3.04	-0.96	-1.02	0.08	-0.06	-0.04	-1.6	0
BnaC02g48890D	24008	23915	15936	15705	2628	2574	15777	15481	12786	12603	2555	2565	14055	13756	12125	11891	896	872	17728	17444	12985	12715	2950	2875	11836	11533	11480	11261	4243	4253	12707	12283	9588	9366	1745	1685	-0.45	-2.14	-0.04	-1.42	-0.4	-2.47	-0.59	-0.49	-0.18	-0.44	0.54	-0.76	0
BnaA06g10340D	14409	14272	15833	15674	7059	6867	13814	13618	15334	15302	4599	4510	14263	14147	16502	16351	1974	1992	10640	10411	12902	12690	7923	7670	10363	10145	13767	13673	7637	7478	12895	12632	13049	12880	3846	3848	0.28	-0.71	0.42	-0.86	0.02	-1.75	-0.04	0.28	0.1	0.02	-0.04	-1.02	0
BnaCnng50220D	6334	6214	15973	15668	1981	1892	6425	6274	15133	14654	3619	3428	6279	6069	14572	13636	872	810	4677	4533	13016	12685	2224	2113	4820	4674	13587	13094	6009	5684	5677	5419	11523	10741	1699	1565	1.48	-2.57	1.49	-1.19	1	-2.77	0.04	0.27	0.05	-0.21	1.43	-0.41	0
BnaA03g16750D	5414	5394	15919	15654	2630	2539	5528	5528	14067	13887	3597	3592	5104	5027	12814	12734	791	794	3998	3935	12972	12674	2952	2836	4147	4118	12630	12409	5973	5956	4615	4489	10133	10030	1541	1534	1.69	-2.15	1.6	-1.07	1.15	-2.71	0.06	0.2	-0.03	-0.35	1.04	-0.91	0
BnaC03g65980D	3	3	15613	15614	2746	2736	1	1	11689	11705	10780	10782	4	5	10816	10801	537	539	2	2	12722	12642	3082	3056	1	1	10495	10459	17900	17877	4	4	8553	8508	1046	1041	12.49	-2.05	13.77	0.77	11.04	-3.03	-1.56	0.88	-0.28	-0.57	2.54	-1.56	0
BnaC05g43180D	7887	7868	15796	15609	9143	8927	8720	8683	14630	14485	6274	6209	7718	7634	15464	15128	1895	1862	5824	5739	12871	12638	10263	9971	6542	6469	13135	12943	10418	10295	6978	6816	12228	11916	3692	3597	1.14	-0.33	1	-0.33	0.81	-1.73	0.17	0.25	0.03	-0.08	0.03	-1.47	0
BnaA01g17570D	3111	3093	15680	15603	12311	12190	3301	3273	13201	13098	8111	8065	3534	3439	14548	14376	4867	4782	2297	2256	12777	12633	13819	13615	2476	2438	11852	11704	13468	13372	3195	3071	11504	11324	9481	9239	2.48	0.11	2.26	0.19	1.87	-0.29	0.11	0.46	-0.11	-0.15	-0.03	-0.55	0
BnaC08g38730D	15409	15247	15743	15547	7494	7479	14395	14191	15507	15591	4992	5082	14963	14913	16333	16219	2284	2284	11378	11122	12828	12587	8412	8353	10799	10572	13923	13931	8289	8426	13528	13316	12916	12776	4449	4413	0.18	-0.6	0.38	-0.74	-0.06	-1.54	-0.07	0.25	0.13	0.02	0	-0.92	0
BnaC03g16230D	6596	6627	15626	15531	17607	17470	5482	5495	14442	14369	6810	6824	3272	3190	20032	19985	3931	3931	4871	4834	12733	12574	19763	19512	4113	4094	12966	12839	11308	11315	2958	2848	15841	15742	7658	7595	1.38	0.63	1.65	-0.19	2.44	-1.05	-0.24	-0.74	0.03	0.32	-0.8	-1.36	0
BnaC03g71530D	10327	10366	15216	15511	7169	7170	10454	10584	13967	14132	5264	5384	7944	7911	13049	13149	2344	2253	7626	7561	12399	12558	8047	8008	7843	7885	12540	12627	8741	8927	7182	7064	10319	10357	4566	4353	0.72	-0.64	0.68	-0.51	0.54	-1.21	0.05	-0.09	0.01	-0.27	0.14	-0.85	1e-76
BnaC07g16640D	24132	24058	15779	15501	2564	2589	15629	15442	12469	12230	2549	2531	13865	13679	11778	11585	879	850	17819	17549	12858	12550	2878	2892	11725	11504	11195	10928	4233	4197	12536	12214	9314	9125	1712	1642	-0.48	-2.14	-0.07	-1.39	-0.42	-2.46	-0.61	-0.52	-0.2	-0.46	0.55	-0.78	0
BnaA03g55200D	9476	9396	15534	15501	4162	4124	11105	11112	15350	15211	4239	4189	10180	10201	17013	16876	1274	1267	6997	6854	12658	12550	4672	4606	8331	8278	13782	13592	7039	6946	9204	9109	13453	13293	2482	2448	0.86	-1.44	0.72	-0.97	0.55	-2.44	0.26	0.4	0.12	0.09	0.59	-0.91	0
BnaC02g12750D	7264	7291	15892	15485	11138	10909	7760	7664	13938	13796	5532	5509	5896	5756	15625	15527	3091	3034	5364	5318	12950	12537	12502	12184	5822	5710	12514	12327	9186	9134	5331	5140	12356	12231	6022	5862	1.25	-0.05	1.11	-0.44	1.23	-1.05	0.11	-0.03	-0.04	-0.05	-0.43	-1.05	0
BnaC08g43570D	9	10	15457	15432	20464	20424	8	8	22627	22661	63817	63798	6	6	6955	6955	4112	4136	7	7	12595	12494	22970	22812	6	6	20315	20248	105968	105781	5	5	5500	5478	8011	7991	10.81	0.87	11.73	2.38	9.99	0.54	-0.22	-0.37	0.69	-1.19	2.21	-1.52	0
BnaA09g50780D	9	10	15404	15414	20450	20451	8	8	22620	22622	63861	63913	6	6	6914	6925	4129	4159	7	7	12552	12480	22954	22842	6	6	20309	20214	106041	105972	5	5	5467	5455	8044	8035	10.81	0.87	11.73	2.39	9.98	0.56	-0.22	-0.37	0.69	-1.2	2.21	-1.51	0
BnaA01g14480D	6	7	15986	15346	85873	84501	7	12	22096	21614	81320	80494	10	12	10858	10509	41996	41757	4	5	13026	12425	96389	94380	5	9	19838	19313	135032	133464	9	11	8586	8278	81813	80673	11.38	2.91	11.43	2.78	9.74	3.27	0.57	1.05	0.62	-0.59	0.49	-0.23	7e-106
BnaC03g35820D	7946	7893	15551	15321	9146	8862	8707	8620	14373	14236	6044	6034	7637	7479	15207	14967	1937	1827	5867	5757	12672	12404	10266	9898	6532	6422	12904	12720	10036	10005	6905	6678	12025	11789	3773	3530	1.11	-0.31	0.98	-0.35	0.81	-1.71	0.16	0.22	0.03	-0.07	-0.01	-1.47	0
BnaC05g17000D	3359	3371	15388	15265	4484	4419	1632	1604	15043	14775	2778	2762	1342	1330	15284	14837	961	933	2480	2459	12539	12359	5033	4936	1224	1195	13506	13202	4613	4580	1213	1188	12086	11687	1872	1803	2.33	-1.32	3.46	-1.54	3.31	-2.69	-1.03	-1.04	0.1	-0.07	-0.12	-1.44	0
BnaA10g20420D	6413	6354	15206	15197	1586	1579	4863	4856	13940	13902	2126	2098	4679	4629	13112	13179	595	602	4735	4635	12391	12304	1780	1764	3648	3618	12516	12422	3530	3479	4230	4133	10369	10381	1159	1163	1.4	-2.8	1.78	-1.83	1.31	-3.16	-0.37	-0.16	0.01	-0.25	0.98	-0.61	0
BnaA03g28400D	4843	4858	15215	15194	2759	2819	5083	5120	15321	15580	3387	3356	4155	4424	15005	15161	1436	1437	3576	3544	12398	12302	3097	3149	3813	3814	13756	13921	5624	5564	3757	3950	11865	11942	2797	2776	1.79	-1.98	1.86	-1.31	1.63	-2.09	0.1	0.11	0.16	-0.05	0.84	-0.16	0
BnaCnng03470D	10141	10291	15065	15193	7302	7370	14324	14415	11806	11975	5096	5223	12502	12914	13438	13503	2360	2356	7488	7507	12276	12301	8196	8232	10746	10739	10600	10700	8462	8660	11303	11531	10626	10636	4598	4552	0.71	-0.58	-0.01	-0.31	-0.1	-1.22	0.52	0.61	-0.21	-0.21	0.06	-0.84	2e-164
BnaC09g29110D	11297	11017	14891	15142	2551	2655	33973	34744	7615	7736	11636	11465	53223	55098	2881	2745	33053	33388	8342	8036	12134	12260	2863	2965	25487	25884	6837	6912	19322	19010	48120	49197	2278	2162	64391	64504	0.57	-2.07	-1.9	1.48	-4.45	4.86	1.65	2.57	-0.83	-2.46	2.72	4.47	6e-47
BnaC09g16490D	11297	11017	14891	15142	2551	2655	33973	34744	7615	7736	11636	11465	53223	55098	2881	2745	33053	33388	8342	8036	12134	12260	2863	2965	25487	25884	6837	6912	19322	19010	48120	49197	2278	2162	64391	64504	0.57	-2.07	-1.9	1.48	-4.45	4.86	1.65	2.57	-0.83	-2.46	2.72	4.47	6e-47
BnaA07g12480D	23370	23446	15250	15096	2502	2519	15168	15039	12071	11938	2475	2461	13419	13249	11375	11242	849	821	17257	17102	12426	12222	2808	2814	11379	11204	10838	10667	4110	4080	12132	11830	8995	8855	1654	1586	-0.48	-2.13	-0.07	-1.39	-0.42	-2.46	-0.61	-0.52	-0.2	-0.47	0.54	-0.8	0
BnaA01g32030D	7470	7454	15021	15004	8567	8318	8320	8257	13988	13843	5917	5904	7365	7259	14737	14443	1770	1707	5516	5437	12240	12148	9616	9290	6242	6151	12559	12369	9825	9789	6659	6482	11654	11377	3448	3298	1.15	-0.37	1.01	-0.35	0.81	-1.77	0.18	0.26	0.03	-0.08	0.05	-1.49	0
BnaC09g29220D	11165	10884	14725	14960	2509	2610	33601	34325	7547	7648	11449	11312	52551	54319	2825	2677	32446	32720	8244	7939	11999	12112	2816	2915	25208	25572	6776	6834	19011	18756	47512	48502	2234	2109	63208	63214	0.58	-2.07	-1.9	1.47	-4.47	4.86	1.65	2.57	-0.83	-2.47	2.72	4.46	3e-47
BnaC07g47470D	24610	24414	15064	14956	3223	3206	18800	18573	13570	13450	3593	3579	17127	16789	12114	12057	1049	1073	18172	17808	12275	12109	3618	3581	14104	13837	12183	12018	5966	5934	15485	14991	9579	9497	2044	2073	-0.56	-1.76	-0.21	-1.02	-0.68	-2.21	-0.36	-0.24	-0.01	-0.35	0.73	-0.81	0
BnaC01g38940D	7507	7540	15026	14900	8477	8287	8343	8297	13819	13643	5830	5899	7325	7228	14643	14304	1768	1696	5543	5500	12244	12064	9515	9256	6259	6181	12407	12191	9681	9781	6623	6454	11579	11267	3444	3277	1.14	-0.37	0.98	-0.34	0.8	-1.77	0.17	0.24	0.02	-0.09	0.05	-1.48	0
BnaC02g05070D	3027	3025	14941	14792	629	661	1793	1875	12093	11938	1725	1714	1339	1377	12601	12389	392	370	2235	2207	12175	11976	706	738	1345	1397	10857	10667	2864	2842	1211	1230	9964	9759	764	715	2.44	-4.06	2.97	-1.92	3.01	-3.74	-0.7	-0.86	-0.17	-0.29	1.98	0.03	0
BnaA02g34760D	22066	21975	14995	14766	2425	2344	14757	14295	12005	11755	2345	2401	13055	12725	11306	10974	809	787	16294	16029	12219	11955	2722	2618	11071	10650	10778	10504	3894	3981	11803	11362	8940	8644	1576	1520	-0.42	-2.18	-0.03	-1.43	-0.4	-2.51	-0.57	-0.48	-0.18	-0.46	0.56	-0.79	0
BnaAnng33710D	11906	18132	11348	14687	7464	10056	15154	20305	11792	15640	4762	6402	11831	16030	16708	22081	4407	5480	8792	13226	9247	11891	8378	11232	11369	15127	10587	13975	7907	10615	10697	14313	13212	17393	8585	10587	-0.06	-0.11	-0.11	-0.41	0.29	-0.67	0.27	0.18	0.22	0.53	-0.08	-0.03	5e-115
BnaA09g56670D	14616	14501	14767	14641	6895	6818	13784	13676	14842	14844	4554	4565	14457	14281	15533	15465	1986	1947	10793	10578	12033	11854	7739	7615	10341	10189	13325	13264	7562	7569	13071	12752	12283	12182	3869	3762	0.16	-0.64	0.37	-0.81	-0.08	-1.68	-0.06	0.27	0.15	0.03	-0.02	-1.01	0
BnaC09g26890D	10888	10649	14398	14589	2475	2518	33050	33850	7429	7512	11107	10808	51092	52564	2772	2597	31019	31136	8040	7768	11732	11812	2778	2812	24795	25218	6670	6712	18443	17920	46193	46935	2192	2046	60428	60153	0.57	-2.07	-1.9	1.44	-4.46	4.83	1.66	2.56	-0.82	-2.47	2.7	4.43	2e-47
BnaA09g09080D	30265	30036	14591	14495	3602	3667	21801	21474	12956	13012	3986	3876	20189	20023	12911	13072	843	818	22348	21909	11889	11736	4043	4096	16355	15998	11632	11627	6619	6427	18253	17879	10210	10297	1642	1580	-0.91	-1.54	-0.48	-0.83	-0.82	-2.67	-0.45	-0.29	-0.02	-0.2	0.68	-1.34	2e-99
BnaA05g28470D	4232	4238	14463	14436	3760	3725	1588	1557	13240	13183	4729	4688	1612	1595	12985	12953	883	878	3125	3091	11785	11688	4220	4160	1191	1160	11887	11780	7853	7773	1457	1424	10268	10203	1720	1696	1.92	-1.49	3.33	-0.6	2.83	-2.58	-1.4	-1.11	0.01	-0.2	0.9	-1.29	0
BnaC02g31910D	7	5	14021	14425	5211	5214	41	33	8358	8443	2809	2808	16	14	8606	8570	3498	3423	5	4	11425	11679	5849	5824	31	25	7504	7544	4664	4656	14	13	6805	6751	6814	6613	11.36	-0.99	8.09	-0.69	8.97	-0.01	2.65	1.61	-0.62	-0.77	-0.32	0.2	0
BnaA10g27080D	9773	9862	14394	14410	7017	7025	13929	14004	11370	11388	4858	4928	12058	12335	13005	13005	2230	2243	7216	7194	11729	11667	7876	7846	10450	10433	10208	10176	8067	8171	10902	11014	10284	10244	4344	4333	0.7	-0.57	-0.03	-0.33	-0.09	-1.24	0.54	0.6	-0.2	-0.19	0.05	-0.86	8e-168
BnaC03g13870D	6856	6885	14410	14374	10207	10246	8776	8774	13391	13583	5060	5110	7277	7243	14534	14507	2208	2171	5063	5022	11742	11638	11457	11444	6584	6537	12023	12137	8402	8473	6579	6467	11493	11427	4301	4194	1.21	-0.03	0.88	-0.52	0.81	-1.43	0.38	0.37	0.05	-0.03	-0.44	-1.43	0
BnaA02g08820D	6712	6741	14651	14308	10410	10303	7371	7185	12882	12933	5106	5140	5621	5477	14516	14522	2904	2815	4956	4917	11938	11584	11685	11508	5530	5353	11566	11556	8479	8522	5082	4890	11479	11439	5657	5438	1.25	-0.02	1.09	-0.44	1.2	-1.05	0.14	0.01	-0.02	-0.04	-0.45	-1.06	0
BnaA08g16820D	25418	25428	14325	14263	2917	2957	19867	19715	12782	12700	3167	3139	18233	18049	11311	11168	948	983	18769	18548	11673	11548	3274	3303	14904	14688	11476	11348	5259	5205	16485	16116	8944	8797	1847	1899	-0.68	-1.82	-0.37	-1.13	-0.88	-2.24	-0.33	-0.19	-0.02	-0.39	0.67	-0.81	0
BnaC03g75120D	11016	10971	14345	14175	1200	1188	10256	10226	12200	12241	1346	1316	9088	8907	12441	12420	380	389	8134	8003	11689	11477	1347	1327	7694	7618	10953	10938	2235	2182	8217	7953	9838	9783	740	752	0.52	-3.11	0.52	-2.31	0.28	-3.72	-0.08	0	-0.08	-0.24	0.72	-0.84	0
BnaC05g42780D	4199	4212	14248	14142	3722	3666	1571	1530	13059	12919	4673	4577	1601	1573	12713	12569	885	876	3101	3072	11610	11450	4178	4095	1179	1140	11725	11544	7760	7589	1447	1405	10053	9901	1724	1692	1.9	-1.48	3.33	-0.6	2.81	-2.55	-1.41	-1.11	0.01	-0.21	0.89	-1.28	0
BnaC05g40970D	6183	7226	13666	14114	3848	4280	6384	7030	14158	14636	4837	5098	5811	6521	14309	14950	1614	1795	4566	5271	11136	11427	4319	4780	4789	5237	12711	13078	8032	8453	5254	5823	11315	11776	3144	3468	1.2	-1.31	1.36	-0.65	1.06	-1.8	0.03	0.17	0.19	0.03	0.86	-0.46	0
BnaC03g60280D	25310	25296	14210	14061	2897	2934	19862	19654	12677	12530	3126	3126	18212	17920	11197	11038	950	947	18689	18452	11579	11384	3252	3277	14901	14642	11382	11196	5191	5183	16466	16001	8854	8695	1851	1830	-0.69	-1.81	-0.39	-1.12	-0.89	-2.25	-0.33	-0.19	-0.02	-0.39	0.67	-0.83	0
BnaC04g39100D	2	4	14020	14032	35861	35493	4	3	13550	13666	21806	21414	6	8	20938	20946	14949	14887	1	3	11424	11361	40253	39643	3	2	12166	12211	36209	35506	5	7	16557	16499	29122	28761	12.34	1.81	12.18	1.56	11.36	0.81	0.25	1.52	0.1	0.54	-0.16	-0.46	2e-30
BnaA03g13420D	6119	6104	14094	14030	15592	15498	4938	4901	12814	12603	6086	6086	2991	2941	17230	17201	3273	3261	4518	4452	11485	11359	17501	17310	3705	3651	11505	11261	10106	10091	2704	2626	13625	13549	6376	6300	1.35	0.61	1.63	-0.17	2.35	-1.1	-0.29	-0.75	0	0.25	-0.79	-1.46	0
BnaC03g56170D	10607	10533	14062	13990	1223	1206	9839	9834	11885	11934	1327	1302	8748	8502	12383	12311	378	387	7832	7683	11458	11327	1373	1347	7381	7326	10671	10663	2203	2159	7909	7592	9792	9697	736	748	0.55	-3.07	0.54	-2.29	0.33	-3.72	-0.08	0	-0.09	-0.23	0.68	-0.87	0
BnaC09g26910D	5485	5505	14171	13942	5317	5231	21861	21218	6034	5825	11007	10939	31785	31531	3558	3711	38551	38771	4050	4016	11547	11288	5968	5843	16400	15807	5417	5205	18277	18138	28737	28154	2814	2923	75101	74904	1.5	-0.95	-1.6	1.78	-3.31	4.71	2	2.82	-1.1	-1.99	1.62	3.67	1e-56
BnaA03g14210D	4203	4239	13751	13768	2991	2944	4995	4915	11373	11376	5435	5376	3217	3137	12681	12677	908	929	3104	3092	11205	11147	3357	3288	3747	3662	10211	10165	9025	8914	2909	2801	10028	9986	1769	1795	1.85	-1.75	1.46	-0.18	1.81	-2.49	0.26	-0.12	-0.13	-0.16	1.43	-0.9	0
BnaC03g17190D	4245	4272	13701	13754	2997	2944	5038	4962	11383	11324	5418	5389	3237	3182	12690	12658	905	925	3135	3116	11164	11136	3364	3288	3780	3697	10220	10118	8997	8935	2927	2841	10035	9971	1763	1787	1.83	-1.75	1.44	-0.18	1.79	-2.49	0.26	-0.12	-0.13	-0.16	1.43	-0.91	0
BnaA03g17100D	4154	4145	13639	13696	3145	3127	4887	4788	11378	11229	5578	5578	3172	3056	12777	12625	908	951	3067	3024	11114	11089	3530	3493	3666	3567	10215	10034	9262	9249	2868	2729	10104	9945	1769	1837	1.87	-1.66	1.49	-0.13	1.84	-2.47	0.25	-0.12	-0.13	-0.15	1.4	-0.96	0
BnaA04g27920D	41953	41434	13641	13665	2117	2136	48552	48014	14494	14294	3055	3020	37917	36911	15006	14801	1000	958	30979	30223	11115	11064	2376	2386	36424	35771	13013	12772	5073	5007	34281	32958	11866	11659	1948	1851	-1.46	-2.22	-1.49	-1.36	-1.52	-2.63	0.24	0.14	0.22	0.08	1.08	-0.33	1e-133
BnaC04g42010D	9021	9294	13505	13665	6493	6676	12940	13170	10655	10881	4598	4721	11162	11686	12089	12240	2122	2143	6661	6779	11005	11064	7288	7457	9708	9812	9566	9723	7635	7828	10092	10435	9560	9641	4134	4140	0.72	-0.58	-0.02	-0.32	-0.1	-1.21	0.54	0.61	-0.19	-0.2	0.07	-0.83	2e-164
BnaA05g04610D	18	14	13749	13646	486	454	25	26	12106	11952	393	393	15	13	16014	15675	191	181	13	10	11203	11048	546	507	19	19	10869	10680	653	652	14	12	12663	12347	372	350	9.89	-4.4	9.14	-4.05	9.96	-5.11	0.7	0.1	-0.05	0.17	0.31	-0.54	0
BnaC05g02530D	7437	7514	13598	13633	4106	4145	7702	7618	12719	12942	5002	5153	7513	7469	11866	11830	1669	1687	5492	5481	11080	11038	4609	4630	5778	5675	11419	11564	8306	8544	6793	6669	9383	9318	3251	3259	1.01	-1.26	1	-0.45	0.47	-1.52	0.06	0.29	0.06	-0.24	0.87	-0.5	0
BnaA03g35030D	4469	4484	13585	13566	6341	6198	5742	5726	16420	16332	5487	5521	3743	3728	14052	13773	2994	2947	3300	3271	11070	10984	7118	6923	4308	4266	14742	14593	9111	9154	3384	3329	11112	10849	5833	5693	1.75	-0.65	1.77	-0.68	1.71	-0.93	0.38	0.03	0.41	-0.01	0.38	-0.28	0
BnaC07g39370D	5	4	12924	13563	66875	68089	6	5	17181	17406	69842	70975	8	8	6993	7105	31714	32666	4	3	10531	10981	75065	76049	5	4	15425	15553	115973	117681	7	7	5530	5597	61782	63109	11.67	2.81	11.88	2.92	9.6	3.49	0.32	1.12	0.53	-0.95	0.63	-0.27	2e-102
BnaC03g40740D	4463	4479	13576	13562	6338	6194	5738	5721	16414	16319	5483	5518	3741	3722	14045	13764	2993	2945	3296	3267	11062	10980	7114	6918	4305	4262	14737	14582	9105	9149	3382	3323	11106	10842	5831	5690	1.75	-0.65	1.77	-0.68	1.71	-0.93	0.38	0.03	0.41	-0.01	0.38	-0.28	0
BnaC03g40750D	4462	4469	13569	13548	6329	6185	5738	5710	16406	16306	5477	5512	3742	3721	14039	13756	2992	2941	3295	3260	11057	10969	7104	6908	4305	4254	14730	14570	9095	9139	3383	3323	11102	10836	5829	5682	1.75	-0.65	1.78	-0.68	1.71	-0.93	0.38	0.03	0.41	-0.01	0.38	-0.28	0
BnaA03g35040D	4463	4472	13572	13547	6331	6188	5738	5712	16408	16312	5479	5513	3742	3724	14042	13759	2992	2941	3296	3262	11059	10968	7106	6911	4305	4255	14731	14575	9098	9141	3383	3325	11104	10838	5829	5682	1.75	-0.65	1.78	-0.68	1.71	-0.93	0.38	0.03	0.41	-0.01	0.38	-0.28	0
BnaA03g16860D	3266	3179	13473	13513	2075	2093	3559	3616	12723	12791	3070	2985	3007	3015	13313	12703	1019	1030	2412	2319	10978	10941	2329	2338	2670	2694	11423	11429	5098	4949	2719	2692	10528	10006	1985	1990	2.21	-2.23	2.09	-1.19	1.92	-2.37	0.18	0.19	0.06	-0.09	1.11	-0.23	0
BnaC09g43250D	2797	2782	13581	13501	580	611	1859	1864	11010	10983	1920	1967	1332	1298	11611	11331	309	303	2065	2029	11066	10931	651	682	1395	1389	9885	9814	3188	3261	1204	1159	9182	8925	602	585	2.43	-4.04	2.82	-1.61	2.94	-3.93	-0.56	-0.79	-0.16	-0.28	2.27	-0.17	0
BnaA06g17780D	10384	10264	13568	13416	1225	1192	9549	9625	11462	11526	1292	1260	8513	8235	12018	11997	364	392	7668	7487	11056	10862	1375	1331	7164	7171	10291	10299	2145	2089	7697	7353	9503	9450	709	757	0.53	-3.02	0.52	-2.28	0.33	-3.69	-0.08	-0.01	-0.09	-0.21	0.65	-0.88	0
BnaA03g11100D	6557	6378	13874	13343	9676	9191	8394	8199	12684	12462	4807	4675	7029	6975	13293	13065	2143	2076	4842	4652	11305	10803	10861	10266	6297	6108	11388	11135	7982	7751	6355	6228	10512	10291	4175	4011	1.22	-0.07	0.86	-0.52	0.73	-1.35	0.39	0.41	0.03	-0.09	-0.43	-1.37	0
BnaC03g20620D	4046	4010	13326	13338	3042	3011	4786	4706	11117	10992	5406	5427	3069	2998	12411	12400	893	928	2988	2925	10859	10799	3415	3363	3591	3506	9981	9822	8977	8998	2775	2677	9814	9767	1740	1793	1.87	-1.68	1.48	-0.14	1.84	-2.47	0.26	-0.12	-0.13	-0.15	1.41	-0.94	0
BnaC03g33530D	3702	3752	13416	13337	2477	2451	3848	3878	13632	13696	2923	2963	3252	3431	13196	13206	1351	1350	2734	2737	10932	10798	2780	2738	2887	2889	12239	12238	4854	4913	2940	3064	10435	10402	2632	2608	1.99	-1.98	2.08	-1.33	1.8	-1.99	0.08	0.13	0.17	-0.06	0.82	-0.07	0
BnaA03g11140D	6570	6410	13891	13335	9741	9393	8386	8336	12850	12727	4810	4723	7034	6892	13857	13532	2137	2082	4851	4676	11319	10797	10934	10491	6291	6210	11537	11372	7987	7831	6360	6154	10958	10659	4163	4022	1.21	-0.05	0.87	-0.53	0.79	-1.4	0.39	0.39	0.05	-0.03	-0.44	-1.39	0
BnaC09g05410D	4536	4519	13231	13208	3546	3441	4976	4936	10921	10852	4365	4354	3298	3233	11313	11201	941	913	3349	3296	10781	10694	3980	3843	3733	3677	9805	9697	7248	7219	2982	2887	8946	8823	1833	1764	1.69	-1.46	1.4	-0.43	1.6	-2.3	0.16	-0.18	-0.14	-0.27	0.89	-1.12	0
BnaA10g02560D	7135	7177	13163	13203	3996	4042	7434	7367	12386	12538	4882	5015	7295	7229	11522	11495	1632	1638	5269	5235	10726	10690	4485	4515	5577	5488	11120	11203	8107	8315	6596	6455	9111	9055	3179	3165	1.03	-1.25	1.01	-0.44	0.48	-1.52	0.08	0.31	0.06	-0.24	0.87	-0.5	0
BnaA10g19670D	2706	2714	13426	13190	562	589	1809	1841	10813	10806	1905	1938	1293	1273	11426	11195	304	312	1998	1980	10940	10679	631	658	1357	1372	9708	9656	3163	3213	1169	1137	9035	8818	592	603	2.44	-4.07	2.83	-1.6	2.95	-3.9	-0.54	-0.79	-0.16	-0.28	2.31	-0.11	0
BnaA03g26530D	8346	8248	13266	13138	3027	2915	7375	7435	10798	10758	2930	2909	7241	7201	11543	11491	1802	1774	6163	6016	10810	10637	3398	3256	5533	5539	9695	9613	4865	4823	6547	6430	9128	9051	3510	3427	0.82	-1.69	0.8	-0.99	0.49	-1.39	-0.14	0.09	-0.15	-0.24	0.54	0.06	0
BnaC04g04060D	10	9	13024	13002	634	618	23	22	11588	11463	406	422	12	8	15026	15053	245	260	7	7	10613	10527	712	690	17	16	10404	10243	674	700	11	7	11882	11857	477	502	10.57	-3.91	9.26	-3.91	10.37	-4.6	1.27	0.37	-0.03	0.17	-0.03	-0.52	0
BnaC08g16730D	13215	13011	13307	12976	5858	5691	12403	12266	12704	12737	3806	3738	13095	12778	13297	13244	1577	1583	9758	9491	10843	10506	6575	6356	9305	9138	11406	11381	6320	6198	11839	11410	10515	10432	3072	3058	0.15	-0.72	0.31	-0.86	-0.15	-1.77	-0.06	0.27	0.09	-0.03	-0.05	-1.08	0
BnaA08g21180D	2073	2073	13020	12962	3295	3198	2832	2816	13689	13674	5907	5814	2497	2525	11200	11104	993	1027	1531	1512	10609	10495	3699	3572	2125	2098	12290	12218	9809	9640	2258	2255	8857	8747	1934	1984	2.79	-1.54	2.54	-0.33	1.96	-2.17	0.47	0.57	0.22	-0.26	1.42	-0.89	0
BnaC03g06120D	2930	2972	13141	12874	624	615	1850	1858	10786	10686	1625	1570	1388	1317	11952	11589	386	381	2164	2168	10708	10423	700	687	1388	1384	9684	9548	2698	2603	1255	1176	9451	9129	752	736	2.29	-3.93	2.79	-1.86	2.93	-3.64	-0.64	-0.83	-0.14	-0.19	1.93	0.1	0
BnaC01g02790D	3598	3587	12949	12840	28745	28487	3390	3391	13402	13402	13074	12973	2957	2927	12617	12514	11521	11416	2657	2616	10552	10396	32265	31817	2543	2526	12033	11975	21709	21510	2673	2614	9977	9857	22444	22055	1.99	1.61	2.24	0.85	1.91	1.17	-0.06	0	0.2	-0.08	-0.57	-0.53	0
BnaC01g00070D	21212	21237	12811	12715	2771	2753	16122	16029	11432	11490	3086	3077	14859	14626	10190	10131	903	916	15663	15491	10439	10295	3110	3075	12095	11942	10264	10267	5124	5102	13434	13060	8058	7980	1759	1770	-0.59	-1.75	-0.23	-1.01	-0.72	-2.18	-0.37	-0.23	-0.01	-0.37	0.73	-0.81	0
BnaA01g01700D	3575	3595	12774	12677	28611	28457	3311	3415	13323	13313	13046	13066	2913	2911	12426	12387	11393	11340	2640	2622	10409	10264	32115	31784	2484	2544	11962	11896	21663	21664	2634	2599	9826	9757	22195	21908	1.97	1.63	2.25	0.86	1.9	1.17	-0.07	-0.01	0.21	-0.08	-0.56	-0.53	0
BnaA09g49150D	9376	9477	12780	12666	6491	6483	9084	9326	11617	11701	4562	4638	6889	6886	11077	11190	2051	1982	6923	6913	10414	10255	7286	7241	6815	6948	10430	10455	7575	7690	6228	6149	8759	8814	3996	3829	0.58	-0.51	0.6	-0.45	0.51	-1.17	-0.01	-0.16	0.02	-0.23	0.07	-0.89	1e-76
BnaC03g62580D	3269	3327	12725	12658	25172	24695	3234	3321	13086	12947	11724	11711	2909	2874	12576	12421	9753	9691	2414	2427	10369	10248	28255	27582	2426	2474	11749	11569	19468	19418	2630	2566	9945	9784	19000	18723	2.09	1.44	2.25	0.74	1.92	0.94	0.02	0.1	0.18	-0.06	-0.52	-0.57	0
BnaA08g14870D	3300	3337	12754	12615	25336	24814	3265	3336	13150	13013	11792	11799	2884	2845	12566	12402	9708	9650	2437	2434	10393	10214	28439	27715	2449	2485	11806	11628	19581	19563	2607	2540	9937	9769	18912	18643	2.08	1.45	2.25	0.74	1.94	0.93	0.02	0.08	0.19	-0.06	-0.52	-0.58	0
BnaA08g27880D	6811	6814	12606	12598	4036	4067	7034	6922	11703	11875	4708	4841	6832	6778	10946	10922	1651	1660	5029	4970	10272	10200	4530	4542	5277	5157	10507	10611	7818	8027	6177	6052	8656	8603	3216	3207	1.03	-1.17	1.02	-0.41	0.5	-1.43	0.06	0.29	0.04	-0.25	0.8	-0.5	0
BnaA09g05810D	4315	4295	12667	12592	3325	3239	4697	4683	10491	10429	4255	4159	3127	2989	10857	10844	911	842	3186	3133	10322	10195	3732	3618	3524	3489	9419	9319	7065	6896	2827	2669	8585	8542	1775	1627	1.7	-1.48	1.42	-0.42	1.64	-2.33	0.15	-0.2	-0.13	-0.26	0.93	-1.11	0
BnaC08g19950D	1967	1982	12626	12583	3042	2983	2628	2624	13237	13189	5701	5622	2361	2356	10678	10600	897	923	1452	1446	10288	10188	3415	3332	1972	1955	11884	11785	9467	9322	2135	2104	8444	8350	1747	1783	2.82	-1.6	2.59	-0.33	1.99	-2.25	0.44	0.55	0.21	-0.29	1.48	-0.93	0
BnaC03g20310D	3064	2992	12486	12522	1923	1951	3292	3342	11758	11825	2871	2779	2805	2836	12332	11660	963	985	2262	2182	10174	10138	2158	2179	2470	2490	10557	10566	4767	4608	2536	2532	9752	9185	1876	1903	2.19	-2.23	2.09	-1.17	1.9	-2.33	0.16	0.19	0.06	-0.1	1.11	-0.2	0
BnaA08g23780D	12766	12602	12620	12444	5676	5630	11893	11706	12109	12128	3774	3677	12431	12079	12932	12610	1557	1601	9427	9192	10283	10075	6371	6288	8922	8721	10872	10837	6267	6097	11239	10785	10226	9933	3033	3093	0.13	-0.69	0.3	-0.81	-0.13	-1.72	-0.08	0.24	0.09	-0.01	-0.03	-1.05	0
BnaC06g38200D	3490	3475	12502	12402	5156	5085	3665	3671	12772	12742	8424	8418	3373	3354	9315	9223	1769	1739	2577	2535	10187	10041	5787	5680	2750	2735	11467	11385	13988	13958	3050	2995	7366	7265	3446	3360	1.98	-0.82	2.06	0.29	1.28	-1.1	0.1	0.24	0.18	-0.47	1.29	-0.75	0
BnaA02g11140D	2	3	12404	12398	146	149	4	5	10057	10054	486	466	3	5	10107	10116	19	18	1	2	10107	10038	164	166	3	4	9029	8984	807	773	3	4	7992	7968	37	35	12.42	-5.93	11.39	-3.51	11.12	-7.8	0.88	0.97	-0.16	-0.34	2.26	-2.2	0
BnaC09g29010D	2120	2083	12377	12322	2079	2082	2031	2046	10475	10425	3184	3106	1957	1942	10452	10378	430	420	1565	1519	10085	9976	2334	2325	1524	1524	9405	9315	5287	5150	1769	1734	8265	8175	838	811	2.7	-2.11	2.62	-0.84	2.23	-3.32	-0.02	0.18	-0.1	-0.29	1.16	-1.5	0
BnaA04g12350D	297	283	12907	12308	3452	3325	2402	2408	15046	14575	3870	3726	842	769	20455	19679	1544	1490	219	206	10517	9965	3875	3714	1802	1794	13509	13023	6426	6178	761	687	16175	15501	3008	2879	5.59	-1.43	2.88	-1.07	4.45	-2.43	3.08	1.77	0.37	0.63	0.73	-0.37	5e-57
BnaA07g05610D	3947	4025	12368	12270	2871	2793	4539	4471	10241	10115	5215	5248	2988	2877	11451	11273	840	853	2915	2936	10078	9934	3223	3120	3405	3331	9195	9038	8660	8701	2701	2569	9055	8880	1636	1648	1.77	-1.66	1.44	-0.07	1.77	-2.45	0.2	-0.15	-0.13	-0.16	1.45	-0.95	0
BnaC01g16050D	6336	6320	12265	12265	2141	2159	5766	5713	10172	10152	3019	2979	4729	4681	11917	11886	682	658	4679	4610	9994	9930	2403	2411	4326	4256	9133	9071	5013	4939	4276	4180	9424	9363	1329	1271	1.1	-2.05	1.08	-0.87	1.15	-2.85	-0.11	-0.14	-0.13	-0.08	1.05	-0.89	0
BnaA09g05850D	8228	8463	11991	12257	5808	5829	11633	11783	9423	9655	4054	4136	9867	10216	10576	10610	1864	1913	6076	6173	9771	9924	6519	6510	8727	8778	8460	8627	6732	6858	8921	9122	8363	8357	3631	3696	0.69	-0.6	-0.03	-0.33	-0.11	-1.19	0.52	0.56	-0.2	-0.24	0.06	-0.83	2e-168
BnaA01g13670D	6252	6247	12218	12216	2146	2166	5690	5658	10073	10118	3000	2985	4662	4600	11872	11823	678	656	4617	4557	9956	9891	2409	2419	4269	4215	9044	9041	4982	4949	4215	4107	9388	9313	1321	1267	1.11	-2.04	1.09	-0.86	1.17	-2.85	-0.11	-0.14	-0.13	-0.09	1.04	-0.9	0
BnaA08g16740D	1498	1558	12221	12129	3816	3728	2058	2067	12519	12208	3822	3835	1815	1789	12575	12417	1224	1211	1106	1136	9958	9820	4283	4164	1544	1540	11240	10908	6346	6359	1641	1597	9944	9781	2384	2340	3.14	-1.23	2.84	-0.8	2.61	-2.06	0.46	0.53	0.16	0	0.59	-0.84	0
BnaA06g20530D	9873	9787	12274	12120	1118	1108	9445	9458	10596	10503	1199	1158	8334	8142	10942	10942	340	375	7290	7139	10001	9813	1255	1238	7086	7046	9513	9385	1991	1920	7535	7270	8653	8619	662	724	0.46	-2.99	0.42	-2.27	0.22	-3.64	-0.03	0.04	-0.07	-0.2	0.65	-0.85	0
BnaA09g15970D	6803	6713	12226	12109	2297	2304	5954	5883	10090	10180	3171	3131	4784	4750	10657	10873	646	661	5023	4897	9962	9804	2578	2573	4467	4383	9059	9096	5265	5191	4325	4241	8427	8565	1258	1277	0.99	-1.94	1.04	-0.8	0.99	-2.74	-0.16	-0.21	-0.12	-0.22	1.02	-1.02	0
BnaA07g33590D	3438	3399	12210	12102	5015	4929	3584	3572	12540	12345	8245	8119	3288	3258	9048	8950	1722	1697	2539	2479	9949	9798	5629	5505	2689	2661	11259	11031	13691	13462	2973	2909	7155	7050	3355	3279	1.98	-0.83	2.06	0.28	1.27	-1.1	0.09	0.23	0.17	-0.48	1.29	-0.75	0
BnaCnng03460D	6339	6256	12055	12090	7342	7413	8045	8210	10167	10307	4373	4370	9593	9768	10623	10790	2935	3064	4681	4563	9823	9789	8241	8280	6035	6116	9128	9210	7261	7246	8673	8722	8400	8499	5718	5920	1.09	-0.25	0.59	-0.34	-0.04	-0.54	0.39	0.91	-0.1	-0.21	-0.19	-0.51	2e-148
BnaC01g43040D	6712	6625	12197	12065	2298	2292	5947	5871	10107	10152	3154	3116	4738	4731	10787	10889	645	655	4956	4833	9939	9768	2579	2560	4462	4374	9074	9071	5237	5167	4284	4224	8530	8577	1257	1265	1.01	-1.94	1.04	-0.8	1.01	-2.76	-0.15	-0.2	-0.12	-0.2	1.02	-1.03	0
BnaC02g15450D	2	4	11967	12042	142	148	5	5	9737	9773	475	455	3	5	9816	9907	21	18	1	3	9751	9750	159	165	4	4	8742	8733	789	754	3	4	7762	7804	41	35	12.12	-5.91	11.19	-3.5	11.08	-7.68	0.77	0.71	-0.16	-0.33	2.25	-2.1	0
BnaC03g31390D	7685	7518	12353	12028	2862	2696	6432	6408	9752	9673	2657	2649	6534	6535	10412	10179	1657	1629	5675	5484	10066	9738	3212	3011	4825	4774	8756	8643	4412	4392	5907	5835	8233	8018	3228	3147	0.83	-1.67	0.86	-0.98	0.47	-1.35	-0.22	0.07	-0.19	-0.29	0.5	0.03	0
BnaC07g48050D	3863	3962	12023	12001	2838	2754	4476	4376	10009	9867	5091	5143	2897	2827	11165	11140	813	848	2852	2890	9797	9716	3186	3076	3358	3260	8986	8817	8454	8527	2619	2524	8829	8775	1584	1638	1.76	-1.64	1.43	-0.07	1.78	-2.45	0.2	-0.16	-0.13	-0.15	1.44	-0.96	0
BnaA09g19810D	12320	12243	12069	11957	4620	4610	10783	10707	11171	10811	4321	4203	7774	7741	13679	13174	2093	2104	9097	8930	9834	9681	5186	5149	8090	7977	10030	9660	7175	6969	7029	6912	10817	10377	4077	4065	0.11	-0.92	0.29	-0.48	0.6	-1.38	-0.17	-0.37	0.01	0.12	0.45	-0.34	2e-105
BnaA03g47170D	4	5	11462	11954	63410	64465	3	5	15449	15646	66817	68043	7	8	6195	6183	28899	29724	3	4	9340	9678	71175	72002	2	4	13870	13980	110950	112819	6	7	4899	4870	56298	57425	11.49	2.91	12.19	3.01	9.5	3.54	-0.14	1.03	0.55	-0.96	0.64	-0.33	3e-130
BnaCnng62500D	4541	4536	12059	11937	3344	3326	3607	3605	11945	11673	3086	3033	3375	3394	11603	11244	1502	1511	3353	3309	9826	9665	3754	3715	2706	2686	10724	10430	5124	5029	3051	3031	9175	8857	2926	2919	1.55	-1.38	1.97	-1.06	1.57	-1.63	-0.31	-0.13	0.12	-0.11	0.44	-0.35	0
BnaAnng05990D	10821	10700	11920	11909	6295	6182	9578	9469	11359	11111	4646	4570	8655	8348	11114	10967	1812	1793	7990	7805	9713	9642	7066	6905	7186	7054	10198	9928	7715	7577	7825	7454	8789	8639	3530	3464	0.29	-0.47	0.5	-0.4	0.19	-1.32	-0.15	-0.05	0.06	-0.15	0.13	-1	0
BnaC03g32430D	25	25	12156	11898	20848	20711	24	23	13014	12792	31260	31001	23	17	8064	8004	8115	7943	18	18	9905	9633	23401	23132	18	17	11684	11430	51907	51401	21	15	6377	6305	15809	15346	9.06	1.25	9.36	2.16	8.46	1.3	-0.06	-0.03	0.24	-0.62	1.15	-0.58	0
BnaCnng55040D	6468	6463	11907	11881	3863	3845	6612	6498	11020	11195	4443	4482	6479	6344	10340	10236	1590	1598	4776	4714	9702	9619	4336	4295	4960	4841	9894	10003	7378	7431	5858	5665	8177	8063	3097	3087	1.03	-1.16	1.02	-0.43	0.5	-1.39	0.05	0.28	0.04	-0.25	0.78	-0.48	0
BnaA03g04590D	2682	2718	12042	11880	565	554	1648	1677	9967	9764	1432	1350	1274	1200	11049	10577	360	328	1980	1983	9812	9618	634	619	1236	1249	8949	8725	2378	2238	1152	1071	8737	8331	701	634	2.29	-3.95	2.83	-1.94	2.94	-3.68	-0.67	-0.83	-0.14	-0.19	1.88	0.09	0
BnaA10g27070D	6202	6127	11732	11838	7233	7322	7906	8063	9821	10074	4193	4215	9439	9667	10423	10554	2888	3008	4580	4469	9560	9584	8119	8178	5931	6007	8818	9002	6962	6989	8534	8632	8242	8313	5626	5811	1.08	-0.23	0.58	-0.35	-0.05	-0.53	0.4	0.92	-0.1	-0.21	-0.22	-0.51	2e-148
BnaC08g40790D	9222	14207	8909	11742	5933	8035	11809	15855	9349	12403	3798	5076	9215	12570	13139	17412	3521	4304	6810	10363	7260	9507	6660	8974	8859	11812	8394	11083	6307	8416	8331	11224	10390	13715	6859	8315	-0.03	-0.1	-0.09	-0.4	0.3	-0.67	0.27	0.19	0.22	0.52	-0.09	-0.04	5e-98
BnaA07g34980D	6380	6383	11693	11734	4711	4602	5790	5835	10713	10616	5180	5168	5850	5855	9508	9482	1968	1931	4711	4656	9528	9500	5288	5140	4344	4347	9618	9486	8601	8569	5289	5228	7519	7469	3834	3731	1.02	-0.87	1.14	-0.15	0.51	-0.99	-0.11	0.17	0.01	-0.34	0.72	-0.46	0
BnaA03g27900D	14030	14158	11421	11733	4739	4889	11197	11377	8794	8909	3583	3706	11071	11164	10559	10855	2552	2585	10360	10327	9306	9499	5319	5461	8400	8476	7895	7961	5950	6145	10009	9968	8350	8550	4972	4994	-0.14	-0.8	-0.09	-0.39	-0.24	-0.76	-0.29	-0.05	-0.25	-0.15	0.17	-0.11	0
BnaAnng06000D	10645	10551	11777	11722	6162	6057	9494	9391	11237	10986	4596	4541	8560	8263	10995	10802	1774	1761	7860	7696	9597	9491	6917	6765	7123	6996	10089	9816	7632	7529	7739	7378	8695	8509	3456	3402	0.3	-0.48	0.5	-0.39	0.19	-1.33	-0.14	-0.04	0.06	-0.15	0.15	-1	0
BnaAnng07030D	3776	3758	11826	11671	2997	2856	4034	4052	9694	9725	3862	3832	2719	2581	10086	10096	770	779	2788	2741	9636	9449	3364	3190	3026	3019	8703	8690	6413	6354	2458	2305	7976	7953	1500	1505	1.79	-1.54	1.52	-0.45	1.74	-2.41	0.13	-0.22	-0.13	-0.26	0.96	-1.12	0
BnaC03g52250D	3710	3724	11790	11664	2962	2843	3940	3970	9701	9717	3869	3831	2663	2549	10138	10116	759	767	2740	2716	9607	9444	3325	3175	2956	2958	8710	8683	6424	6352	2408	2276	8017	7968	1479	1482	1.8	-1.55	1.56	-0.44	1.77	-2.43	0.12	-0.22	-0.13	-0.25	0.97	-1.13	0
BnaA03g27410D	26	25	11894	11639	20696	20637	25	22	12788	12603	30897	30729	23	15	7936	7894	8064	7917	19	18	9692	9423	23230	23050	19	16	11481	11261	51305	50950	21	13	6276	6218	15709	15295	9	1.28	9.34	2.17	8.51	1.31	-0.09	-0.13	0.25	-0.61	1.14	-0.58	0
BnaA05g26900D	4351	4329	11722	11618	2756	2756	3941	3865	12019	11878	4024	3987	3807	3796	11401	11262	1007	995	3213	3158	9552	9406	3094	3078	2957	2879	10791	10613	6682	6611	3442	3389	9016	8871	1962	1922	1.57	-1.62	1.87	-0.69	1.39	-2.2	-0.13	0.1	0.18	-0.08	1.11	-0.67	0
BnaA01g37230D	9420	14461	8759	11588	5754	7979	11847	15951	9244	12241	3755	5082	9258	12701	12952	17246	3453	4194	6956	10548	7137	9382	6459	8912	8888	11884	8299	10938	6235	8426	8370	11341	10242	13585	6727	8103	-0.08	-0.1	-0.11	-0.39	0.27	-0.68	0.25	0.17	0.22	0.53	-0.07	-0.05	2e-22
BnaC04g48440D	4548	4524	11655	11577	4082	4058	4793	4757	9678	9602	2780	2700	3682	3730	11627	11512	979	973	3358	3300	9497	9373	4582	4532	3596	3544	8689	8580	4616	4477	3329	3331	9194	9068	1907	1880	1.5	-1.05	1.27	-0.93	1.46	-2.27	0.1	0	-0.13	-0.05	0	-1.27	0
BnaA06g22200D	9851	9763	11725	11556	1160	1115	9000	8922	9982	9917	1190	1123	7863	7728	10396	10329	390	401	7274	7121	9554	9356	1302	1245	6752	6647	8962	8861	1976	1862	7109	6900	8221	8136	760	775	0.39	-2.89	0.41	-2.22	0.22	-3.41	-0.1	-0.04	-0.09	-0.21	0.59	-0.73	0
BnaC06g13860D	3912	3870	11633	11550	2696	2669	4404	4271	9739	9527	4928	4882	2799	2743	10845	10673	776	778	2889	2823	9479	9351	3026	2981	3304	3182	8744	8513	8183	8095	2531	2449	8576	8407	1512	1503	1.72	-1.65	1.41	-0.08	1.77	-2.49	0.18	-0.2	-0.13	-0.15	1.44	-0.99	0
BnaA02g01680D	12304	12282	11714	11547	5238	5093	13569	13411	11264	10949	4012	3893	13263	13069	11085	10881	2753	2706	9085	8959	9545	9349	5879	5688	10180	9991	10113	9783	6662	6455	11991	11669	8766	8571	5363	5228	0.07	-0.71	-0.02	-0.6	-0.45	-0.71	0.16	0.39	0.07	-0.12	0.18	-0.13	0
BnaA04g06460D	4140	4208	11393	11499	3098	3154	3342	3386	11317	11318	2853	2860	3173	3224	11184	11100	1412	1435	3057	3069	9284	9310	3477	3523	2507	2523	10161	10113	4737	4742	2869	2879	8844	8743	2751	2772	1.6	-1.41	2.01	-1.1	1.61	-1.67	-0.28	-0.09	0.12	-0.08	0.44	-0.34	0
BnaC03g51550D	10063	9883	11665	11470	1132	1088	9215	9190	9951	9935	1202	1113	8102	7951	10457	10443	382	386	7431	7209	9505	9287	1271	1215	6913	6847	8934	8877	1996	1845	7325	7100	8269	8226	744	746	0.36	-2.92	0.37	-2.21	0.19	-3.47	-0.09	-0.02	-0.08	-0.19	0.63	-0.74	0
BnaA02g22660D	8287	8234	11415	11410	4899	4908	11921	11835	11072	11013	3778	3655	11549	11322	10216	10156	1836	1828	6119	6006	9302	9238	5499	5482	8943	8817	9941	9841	6273	6060	10442	10110	8078	8000	3577	3532	0.61	-0.76	0.16	-0.68	-0.35	-1.18	0.55	0.76	0.09	-0.21	0.17	-0.63	0
BnaA10g22780D	10662	10490	11477	11343	5844	5731	9315	9259	10715	10571	4431	4372	8590	8346	10280	10229	1711	1691	7873	7652	9352	9184	6560	6401	6988	6898	9620	9446	7358	7249	7766	7452	8129	8057	3333	3267	0.26	-0.52	0.46	-0.38	0.09	-1.29	-0.16	-0.03	0.04	-0.2	0.17	-0.97	0
BnaC07g02580D	11811	11827	11291	11337	7970	7990	11622	11643	10532	10508	5407	5356	12094	12097	10405	10426	2592	2576	8721	8627	9200	9179	8946	8924	8719	8674	9456	9389	8978	8881	10934	10802	8228	8212	5049	4977	0.08	-0.04	0.12	-0.08	-0.4	-0.71	0	0.33	0.04	-0.16	0	-0.83	0
BnaC02g46710D	6330	6259	11358	11291	4601	4510	5609	5646	10101	10137	4999	4962	5686	5697	9084	9119	1913	1858	4674	4566	9255	9142	5164	5037	4208	4206	9069	9058	8301	8227	5141	5087	7183	7183	3727	3590	0.99	-0.85	1.11	-0.13	0.49	-0.97	-0.14	0.15	-0.02	-0.36	0.7	-0.48	0
BnaCnng19300D	4093	4120	11164	11262	3014	3059	3299	3317	11013	11024	2768	2779	3135	3160	10877	10782	1371	1402	3022	3005	9097	9118	3383	3417	2475	2471	9888	9850	4596	4608	2834	2822	8601	8493	2671	2709	1.6	-1.42	2	-1.1	1.6	-1.67	-0.29	-0.09	0.12	-0.09	0.44	-0.34	0
BnaA04g24600D	4265	4258	11349	11250	3902	3912	4463	4446	9317	9233	2694	2613	3435	3443	11209	11025	947	930	3149	3106	9248	9108	4380	4369	3348	3312	8365	8250	4473	4333	3106	3074	8864	8684	1845	1797	1.55	-1.07	1.32	-0.92	1.51	-2.27	0.09	-0.02	-0.14	-0.06	0.01	-1.26	0
BnaAnng09960D	7983	7862	11387	11228	4692	4638	11907	11851	10988	10821	3607	3416	11436	11180	10269	10189	1758	1734	5895	5735	9279	9091	5267	5180	8933	8829	9865	9669	5989	5664	10339	9983	8120	8026	3425	3350	0.66	-0.81	0.14	-0.75	-0.33	-1.25	0.61	0.81	0.09	-0.19	0.16	-0.62	0
BnaCnng53320D	5167	5229	11118	11182	16984	16945	3130	3109	16080	16095	23379	23346	2304	2270	5835	5805	2732	2709	3815	3814	9060	9053	19064	18926	2348	2316	14437	14381	38821	38709	2083	2027	4614	4573	5322	5234	1.25	1.07	2.63	1.43	1.16	0.2	-0.71	-0.89	0.67	-0.98	1.03	-1.85	0
BnaC09g43600D	11073	11116	11257	11167	4749	4665	12356	12297	10851	10776	3838	3846	12076	11908	10707	10486	2492	2485	8176	8108	9173	9041	5331	5210	9270	9161	9742	9629	6373	6377	10918	10633	8467	8260	4855	4801	0.16	-0.79	0.07	-0.6	-0.37	-0.79	0.18	0.4	0.09	-0.12	0.27	-0.13	0
BnaCnng36540D	8348	8282	11358	11166	4821	4650	12159	12007	11004	10700	3586	3517	11694	11405	10090	9953	1832	1761	6164	6041	9255	9040	5411	5194	9122	8945	9880	9561	5955	5831	10573	10184	7979	7840	3569	3402	0.58	-0.79	0.11	-0.72	-0.39	-1.18	0.57	0.77	0.09	-0.21	0.15	-0.61	0
BnaC08g46110D	1721	1679	11160	11166	920	923	1549	1618	9467	9271	2334	2314	1371	1375	9150	9036	199	206	1271	1225	9094	9040	1033	1031	1162	1205	8500	8284	3876	3837	1240	1228	7236	7118	388	398	2.86	-3.14	2.83	-1.12	2.54	-4.19	-0.08	-0.02	-0.11	-0.34	1.9	-1.39	0
BnaA03g57870D	10304	10176	11297	11164	7539	7387	11230	11152	10488	10366	4233	4232	10262	10033	9481	9363	3612	3529	7609	7423	9205	9039	8462	8251	8425	8308	9416	9262	7029	7017	9278	8959	7497	7375	7037	6818	0.28	-0.13	0.16	-0.41	-0.29	-0.1	0.15	0.28	0.03	-0.29	-0.25	-0.27	0
BnaAnng40850D	17894	17784	11124	11140	2445	2427	13671	13598	10197	10098	2662	2673	12966	12553	9174	9152	799	796	13213	12972	9064	9019	2744	2711	10256	10131	9155	9023	4420	4432	11723	11209	7255	7209	1557	1538	-0.53	-1.73	-0.17	-1.04	-0.66	-2.22	-0.36	-0.19	0.01	-0.32	0.7	-0.82	0
BnaC03g32940D	13608	13742	10850	11126	4866	4975	10874	11161	8346	8449	3523	3605	10699	10811	10088	10324	2575	2659	10048	10024	8841	9008	5462	5557	8158	8315	7493	7550	5850	5977	9673	9653	7977	8132	5016	5137	-0.17	-0.7	-0.13	-0.35	-0.26	-0.67	-0.29	-0.05	-0.25	-0.15	0.1	-0.12	0
BnaC03g39970D	5343	5381	10903	11084	2768	2831	11763	11745	9989	10121	2173	2202	10920	11005	10535	10325	1503	1484	3945	3925	8884	8974	3107	3162	8825	8750	8968	9043	3608	3651	9873	9826	8331	8133	2928	2867	1.18	-1.51	0.04	-1.31	-0.26	-1.51	1.16	1.32	0.01	-0.12	0.21	-0.11	0
BnaC03g27900D	18	20	11140	11080	623	604	30	26	9375	9452	2697	2736	21	24	11027	10978	74	69	13	15	9077	8971	699	675	23	19	8417	8446	4478	4536	19	21	8720	8647	144	133	9.34	-3.72	8.65	-0.9	8.75	-5.97	0.59	0.54	-0.1	-0.06	2.71	-2.31	0
BnaA10g19870D	11194	11182	11219	11056	4684	4496	12370	12308	10750	10534	3777	3768	12154	11947	10629	10288	2423	2430	8266	8157	9142	8951	5258	5022	9280	9169	9652	9413	6272	6248	10989	10668	8405	8104	4720	4695	0.14	-0.82	0.05	-0.61	-0.39	-0.81	0.17	0.4	0.08	-0.13	0.28	-0.13	0
BnaC02g31030D	8151	8173	11222	11018	4748	4756	11650	11535	10865	10730	3677	3539	11265	11102	9829	9932	1799	1763	6019	5962	9144	8921	5329	5312	8740	8594	9755	9588	6106	5868	10185	9913	7772	7823	3505	3406	0.59	-0.76	0.16	-0.69	-0.37	-1.17	0.53	0.75	0.1	-0.21	0.17	-0.62	0
BnaA03g23510D	18	20	11066	11009	617	592	30	26	9302	9402	2674	2725	21	24	10907	10892	72	69	13	15	9017	8913	693	661	23	19	8352	8401	4440	4518	19	21	8625	8580	140	133	9.33	-3.73	8.64	-0.9	8.73	-5.97	0.59	0.54	-0.1	-0.06	2.73	-2.31	0
BnaA06g07790D	20714	20594	10990	11008	1803	1777	17825	17850	9019	9001	2231	2237	18027	17855	8568	8464	701	702	15295	15022	8955	8912	2024	1985	13373	13298	8097	8043	3705	3709	16298	15943	6775	6667	1366	1356	-0.76	-2.16	-0.72	-1.12	-1.26	-2.3	-0.18	0.09	-0.15	-0.41	0.89	-0.56	0
BnaA06g22620D	8721	13355	8288	11005	5530	7518	11157	14896	8751	11686	3533	4790	8695	11885	12318	16330	3286	4002	6440	9742	6753	8910	6207	8397	8370	11098	7857	10442	5867	7942	7861	10612	9741	12863	6401	7732	-0.05	-0.1	-0.09	-0.41	0.29	-0.68	0.27	0.19	0.22	0.53	-0.08	-0.05	0
BnaA03g04370D	11762	11746	11162	10995	5327	5176	12824	12659	10792	10513	3978	3819	12598	12389	10464	10288	2832	2760	8685	8568	9095	8902	5979	5781	9621	9431	9689	9394	6605	6332	11390	11062	8275	8104	5517	5332	0.06	-0.61	0	-0.56	-0.46	-0.59	0.14	0.38	0.08	-0.14	0.14	-0.12	0
BnaA09g15710D	325	315	11016	10986	994	994	666	671	10122	10277	4731	4706	427	420	9351	9425	676	686	240	230	8976	8895	1116	1110	500	500	9088	9183	7856	7803	386	375	7394	7424	1317	1325	5.25	-3.01	4.19	-0.22	4.28	-2.49	1.09	0.7	0.03	-0.27	2.81	0.25	0
BnaA01g23510D	10062	10066	10975	10976	2376	2394	10904	10844	11538	11731	2323	2276	9899	9801	10777	10835	1289	1394	7430	7343	8943	8887	2667	2674	8180	8079	10359	10482	3857	3774	8950	8751	8522	8535	2511	2693	0.27	-1.74	0.36	-1.45	-0.05	-1.71	0.14	0.26	0.23	-0.06	0.51	-0.04	0
BnaAnng40540D	3924	3912	10935	10919	2914	2957	4156	4148	9027	9000	3732	3590	2858	2771	9078	8992	735	761	2898	2854	8910	8840	3271	3303	3118	3090	8105	8042	6197	5952	2584	2474	7179	7083	1432	1470	1.63	-1.43	1.38	-0.41	1.5	-2.3	0.11	-0.19	-0.14	-0.32	0.89	-1.18	0
BnaC03g44490D	10256	10130	11105	10903	7249	7163	10989	10846	10315	10186	4229	4159	10076	9913	9061	9067	3508	3429	7573	7389	9049	8827	8137	8000	8244	8080	9261	9102	7022	6896	9110	8851	7165	7142	6834	6625	0.26	-0.15	0.17	-0.4	-0.33	-0.09	0.13	0.26	0.04	-0.32	-0.21	-0.26	0
BnaC02g04800D	11742	11666	11122	10900	4822	4730	12985	12743	10640	10356	3766	3659	12651	12438	10471	10288	2514	2504	8670	8510	9063	8825	5413	5283	9742	9494	9553	9253	6253	6067	11438	11106	8280	8104	4898	4838	0.06	-0.74	-0.03	-0.61	-0.46	-0.75	0.16	0.39	0.07	-0.13	0.2	-0.14	0
BnaC03g05910D	11716	11653	11113	10893	5380	5247	12736	12635	10727	10415	3961	3840	12590	12364	10520	10298	2859	2827	8651	8500	9055	8819	6039	5860	9555	9413	9631	9306	6577	6367	11383	11040	8319	8112	5570	5462	0.06	-0.59	0	-0.55	-0.45	-0.57	0.15	0.39	0.08	-0.12	0.12	-0.11	0
BnaA08g23390D	553	560	10975	10886	446	449	976	979	9583	9595	1169	1168	571	577	10145	10065	70	63	408	408	8943	8814	501	501	732	729	8604	8573	1941	1937	516	515	8022	7928	136	122	4.44	-4.15	3.55	-2.15	3.95	-5.95	0.84	0.34	-0.05	-0.15	1.95	-1.96	0
BnaC04g42020D	5704	5590	10879	10861	6615	6652	7372	7448	9201	9334	3895	3865	8692	8729	9657	9712	2643	2647	4212	4078	8865	8793	7425	7430	5531	5549	8261	8340	6468	6408	7859	7794	7636	7650	5149	5114	1.09	-0.25	0.58	-0.37	-0.03	-0.57	0.42	0.92	-0.09	-0.21	-0.21	-0.53	2e-148
BnaCnng71840D	1423	1424	10752	10812	3595	3538	1776	1823	11017	10687	3645	3535	1612	1576	10840	10799	1179	1138	1051	1039	8761	8754	4035	3952	1332	1358	9891	9549	6053	5861	1457	1407	8572	8506	2297	2199	3.07	-1.13	2.85	-0.71	2.58	-1.93	0.36	0.46	0.15	-0.04	0.58	-0.83	0
BnaA03g02620D	10118	10028	10883	10809	5945	5863	8950	8864	10414	10256	4349	4260	8065	7800	10564	10418	1734	1680	7471	7315	8868	8751	6673	6548	6714	6604	9350	9164	7222	7063	7292	6965	8354	8206	3378	3246	0.25	-0.41	0.48	-0.37	0.22	-1.32	-0.15	-0.05	0.07	-0.09	0.11	-1	0
BnaC05g24360D	5730	5826	10770	10806	7127	7225	6672	6719	9182	9251	3615	3577	5526	5399	9786	9722	1524	1516	4231	4250	8776	8749	8000	8070	5005	5006	8244	8266	6003	5931	4996	4821	7738	7658	2969	2929	1.05	-0.13	0.72	-0.47	0.65	-1.38	0.24	0.21	-0.09	-0.19	-0.43	-1.45	0
BnaC02g01040D	9809	9745	10888	10800	5703	5626	8744	8598	10272	10057	4183	4135	7843	7557	10020	9895	1651	1599	7243	7108	8872	8744	6401	6284	6560	6406	9222	8986	6946	6856	7091	6748	7924	7794	3216	3089	0.3	-0.47	0.49	-0.4	0.18	-1.32	-0.15	-0.05	0.05	-0.16	0.12	-1.01	0
BnaC05g42030D	8334	8271	10895	10748	11344	11317	6790	6750	10196	10245	6107	5985	5689	5597	11807	11717	5324	5209	6154	6033	8878	8702	12733	12640	5094	5029	9154	9154	10141	9923	5144	4998	9337	9229	10372	10064	0.53	0.53	0.85	0.13	0.87	0.14	-0.27	-0.27	0.06	0.08	-0.34	-0.31	0
BnaA03g34510D	5116	5120	10654	10739	2633	2683	11011	10878	9897	10013	2147	2164	10321	10360	10268	10010	1394	1359	3778	3735	8681	8695	2955	2997	8261	8104	8886	8947	3565	3588	9331	9251	8120	7885	2716	2626	1.21	-1.55	0.12	-1.32	-0.22	-1.58	1.12	1.31	0.04	-0.12	0.27	-0.16	0
BnaC05g09210D	20108	19958	10757	10735	1778	1746	17351	17355	8827	8830	2206	2166	17425	17298	8469	8343	688	709	14848	14558	8765	8691	1996	1950	13017	12930	7925	7890	3663	3591	15754	15446	6697	6572	1340	1370	-0.75	-2.15	-0.71	-1.12	-1.23	-2.29	-0.18	0.09	-0.14	-0.4	0.88	-0.54	0
BnaC02g23860D	9659	14087	8227	10734	5557	7356	11879	15157	8607	11031	3442	4587	9394	12205	11847	15444	3186	3886	7132	10276	6704	8691	6238	8216	8912	11292	7728	9857	5715	7606	8493	10898	9368	12165	6207	7508	-0.18	-0.09	-0.2	-0.4	0.15	-0.65	0.21	0.16	0.19	0.48	-0.12	-0.08	0
BnaA09g09830D	10330	10323	10797	10731	7909	7976	10166	10030	10080	10086	5167	5167	10656	10626	9930	9978	2517	2457	7628	7530	8798	8688	8878	8908	7627	7472	9050	9012	8580	8567	9634	9488	7852	7860	4903	4747	0.21	0.02	0.26	-0.08	-0.28	-0.7	-0.01	0.34	0.05	-0.15	-0.05	-0.88	0
BnaA07g04790D	9567	9442	10767	10686	6919	6946	10348	10255	9952	9949	4118	4119	9429	9346	8785	8794	3267	3222	7064	6887	8774	8652	7766	7758	7763	7640	8935	8890	6838	6830	8525	8345	6947	6927	6364	6225	0.32	-0.17	0.21	-0.38	-0.28	-0.14	0.14	0.27	0.03	-0.33	-0.18	-0.3	0
BnaA06g21300D	3303	3284	10770	10675	2735	2603	3617	3625	8957	9076	3567	3497	2393	2335	9514	9447	728	674	2439	2395	8776	8643	3070	2907	2714	2701	8042	8110	5923	5798	2164	2085	7523	7441	1418	1302	1.85	-1.54	1.58	-0.46	1.82	-2.46	0.16	-0.19	-0.11	-0.22	0.97	-1.14	0
BnaC08g17160D	503	500	10695	10656	426	417	868	888	9336	9378	1093	1090	516	524	9895	9845	67	62	371	365	8715	8627	478	466	651	662	8382	8380	1815	1807	467	468	7825	7755	131	120	4.56	-4.2	3.67	-2.21	4.06	-5.96	0.83	0.34	-0.05	-0.15	1.94	-1.91	0
BnaC09g17150D	308	300	10608	10645	969	972	644	639	9829	9950	4550	4516	407	404	9039	9113	652	659	227	219	8644	8619	1088	1086	483	476	8825	8891	7555	7488	368	361	7148	7178	1270	1273	5.27	-2.99	4.21	-0.24	4.3	-2.49	1.1	0.71	0.04	-0.27	2.79	0.23	0
BnaA09g03310D	540	505	10802	10609	1523	1541	225	207	8730	8552	954	947	364	353	9737	9504	282	248	399	368	8802	8589	1710	1721	169	154	7838	7642	1584	1570	329	315	7700	7486	549	479	4.5	-2.34	5.58	-2.29	4.56	-3.88	-1.25	-0.25	-0.17	-0.2	-0.12	-1.74	0
BnaCnng44750D	10247	10222	10623	10602	7844	7877	10048	9874	9924	9896	5072	5077	10453	10399	9764	9769	2489	2453	7566	7456	8656	8584	8805	8798	7538	7356	8910	8842	8422	8418	9451	9285	7721	7695	4849	4739	0.2	0.03	0.25	-0.08	-0.28	-0.69	-0.01	0.32	0.04	-0.16	-0.06	-0.88	0
BnaC09g47340D	10043	9861	10728	10590	5447	5354	8826	8655	10114	9897	4118	4110	8063	7861	9602	9502	1587	1553	7416	7193	8742	8574	6114	5980	6621	6448	9081	8843	6838	6815	7290	7019	7593	7485	3092	3000	0.25	-0.52	0.46	-0.39	0.08	-1.31	-0.16	-0.03	0.05	-0.2	0.17	-0.99	0
BnaC09g13470D	720	741	10381	10584	1254	1223	897	837	8948	9075	1751	1892	509	537	13126	13438	203	229	532	541	8459	8569	1408	1366	673	624	8034	8109	2908	3137	460	479	10380	10585	395	442	3.99	-2.62	3.64	-1.42	4.48	-4.65	0.27	-0.19	-0.08	0.3	1.12	-1.73	2e-30
BnaC01g43540D	9776	9841	10590	10572	2231	2302	10746	10673	11155	11414	2207	2165	9678	9572	10443	10482	1214	1296	7219	7178	8629	8559	2504	2571	8062	7951	10015	10199	3665	3590	8750	8547	8258	8257	2365	2504	0.26	-1.76	0.34	-1.48	-0.07	-1.76	0.15	0.26	0.23	-0.06	0.52	-0.06	0
BnaA07g14420D	34223	34148	10209	10539	1628	1646	36041	36161	10692	10844	2316	2327	29057	28851	9916	9962	753	747	25271	24909	8319	8533	1827	1838	27038	26940	9600	9690	3846	3858	26271	25761	7841	7847	1467	1443	-1.57	-2.2	-1.48	-1.32	-1.73	-2.43	0.11	0.05	0.19	-0.1	1.07	-0.33	3e-134
BnaCnng62490D	7277	7160	10475	10460	4467	4419	10959	10835	10145	10010	3455	3314	10711	10497	9254	9180	1631	1597	5373	5223	8536	8469	5014	4936	8222	8072	9108	8944	5737	5495	9684	9373	7318	7231	3177	3085	0.68	-0.77	0.15	-0.68	-0.39	-1.22	0.62	0.85	0.09	-0.23	0.17	-0.67	0
BnaC09g47330D	9967	9830	10478	10456	5421	5270	8621	8493	9781	9638	4089	4043	7964	7676	9319	9203	1541	1499	7360	7170	8538	8466	6085	5886	6468	6327	8782	8612	6790	6704	7200	6854	7369	7249	3002	2896	0.23	-0.51	0.44	-0.37	0.06	-1.31	-0.18	-0.05	0.03	-0.22	0.17	-1.02	0
BnaA01g25880D	8804	8627	10550	10441	2211	2176	7644	7399	8389	8256	2696	2648	6420	6298	8987	8759	692	646	6501	6293	8597	8453	2482	2430	5735	5512	7532	7377	4477	4391	5804	5624	7107	6899	1348	1248	0.41	-1.8	0.41	-0.75	0.29	-2.43	-0.19	-0.16	-0.19	-0.28	0.85	-0.92	0
BnaA05g05230D	29770	29540	10477	10436	2982	2964	23470	23317	8623	8700	1848	1876	22200	21884	10119	9993	1032	1069	21982	21548	8537	8449	3347	3311	17607	17371	7742	7774	3069	3111	20071	19540	8002	7871	2010	2065	-1.36	-1.35	-1.17	-1.33	-1.32	-1.96	-0.32	-0.14	-0.13	-0.1	-0.11	-0.71	0
BnaA09g02110D	16	16	10294	10423	97967	99185	15	12	14130	14366	68446	68291	26	24	5024	4911	44598	44981	12	12	8388	8439	109964	110781	11	9	12686	12837	113655	113230	24	21	3973	3868	86881	86901	9.48	3.71	10.3	3.15	7.45	4.47	-0.22	0.94	0.6	-1.1	0.04	-0.35	2e-132
BnaA09g17090D	7660	7630	10492	10413	4324	4205	11189	11187	10018	9773	3181	3139	10937	10661	9131	9049	1638	1595	5656	5566	8549	8431	4854	4697	8394	8334	8994	8733	5282	5205	9888	9519	7221	7128	3191	3081	0.6	-0.83	0.08	-0.76	-0.44	-1.19	0.58	0.79	0.06	-0.24	0.13	-0.61	0
BnaC03g03720D	9718	9670	10557	10412	5690	5630	8635	8543	10007	9889	4183	4118	7793	7558	9896	9868	1630	1576	7176	7054	8602	8430	6387	6288	6478	6365	8985	8836	6946	6828	7046	6749	7825	7773	3175	3045	0.26	-0.43	0.47	-0.37	0.18	-1.33	-0.15	-0.04	0.07	-0.13	0.12	-1.03	0
BnaA03g57860D	9958	9764	10564	10402	7107	6972	10525	10427	9750	9628	3957	3989	9633	9468	8547	8506	3368	3341	7353	7122	8608	8422	7977	7787	7896	7768	8754	8603	6571	6614	8709	8454	6759	6700	6561	6455	0.23	-0.11	0.15	-0.4	-0.35	-0.05	0.11	0.25	0.03	-0.34	-0.26	-0.28	0
BnaA02g33370D	1255	1260	10438	10388	154	168	1961	1928	9145	9100	328	329	1324	1352	12899	12812	53	45	927	919	8505	8411	173	188	1471	1436	8211	8131	545	546	1197	1207	10200	10092	103	87	3.2	-5.55	2.49	-3.91	3.08	-6.74	0.66	0.38	-0.05	0.26	1.6	-0.92	2e-146
BnaC01g33070D	8519	8396	10436	10383	2236	2218	7450	7286	8295	8214	2726	2683	6212	6118	8870	8674	698	663	6291	6124	8504	8406	2510	2477	5589	5428	7447	7340	4527	4449	5616	5463	7014	6832	1360	1281	0.45	-1.76	0.42	-0.72	0.32	-2.39	-0.17	-0.16	-0.19	-0.29	0.85	-0.92	0
BnaA04g22080D	15431	16182	10140	10373	465	579	16584	17079	10361	10860	627	697	11662	12117	15862	16421	123	175	11394	11804	8263	8398	522	647	12442	12724	9302	9704	1041	1156	10544	10819	12543	12935	240	338	-0.48	-3.83	-0.4	-3.11	0.25	-5.46	0.12	-0.12	0.19	0.61	0.91	-1.02	3e-74
BnaUnng05060D	246	230	11152	10365	2828	2736	2052	2051	13432	12701	3456	3176	721	678	18422	17684	1285	1209	182	168	9087	8392	3174	3056	1539	1528	12060	11349	5739	5266	652	605	14568	13930	2503	2336	5.64	-1.49	2.93	-1.09	4.5	-2.56	3.13	1.85	0.42	0.71	0.82	-0.36	1e-56
BnaCnng15190D	16552	16888	10350	10359	2379	2461	12779	12666	8871	8766	2388	2403	11323	11411	8700	8669	673	712	12222	12319	8434	8387	2670	2749	9587	9436	7965	7833	3965	3984	10237	10189	6880	6829	1311	1376	-0.54	-1.63	-0.27	-0.99	-0.58	-2.35	-0.37	-0.26	-0.09	-0.3	0.55	-1.01	0
BnaA04g13070D	2495	2419	10767	10358	2907	2847	1746	1672	7791	7646	2246	2201	1300	1375	9518	9290	887	820	1842	1765	8774	8386	3263	3180	1310	1246	6995	6832	3729	3649	1175	1228	7527	7318	1728	1584	2.25	-1.41	2.44	-0.91	2.63	-2.16	-0.5	-0.59	-0.31	-0.21	0.2	-0.96	0
BnaA01g31170D	8000	8028	10478	10346	10837	10896	6597	6537	9998	9920	5838	5770	5456	5479	11471	11429	5168	5033	5907	5856	8538	8377	12164	12170	4949	4870	8976	8864	9694	9567	4933	4892	9071	9003	10068	9724	0.52	0.52	0.86	0.11	0.88	0.13	-0.26	-0.26	0.08	0.1	-0.34	-0.3	0
BnaA06g17350D	16546	16853	10340	10337	2377	2456	12752	12650	8845	8740	2379	2394	11307	11376	8679	8635	675	714	12218	12293	8426	8369	2668	2743	9567	9424	7941	7810	3950	3969	10223	10158	6863	6802	1315	1379	-0.55	-1.63	-0.27	-0.99	-0.58	-2.34	-0.37	-0.27	-0.09	-0.3	0.55	-1.01	0
BnaA03g31580D	7910	7956	10490	10320	10925	10839	6570	6524	10028	9975	5823	5829	5474	5384	11431	11363	5136	4998	5841	5803	8548	8355	12263	12106	4929	4860	9003	8913	9669	9665	4949	4807	9039	8951	10005	9656	0.54	0.53	0.87	0.11	0.88	0.13	-0.25	-0.26	0.08	0.09	-0.33	-0.31	0
BnaC03g44500D	9778	9595	10459	10301	7061	7003	10276	10205	9710	9631	4023	3970	9553	9445	8576	8607	3410	3371	7220	6999	8523	8340	7926	7822	7709	7603	8718	8606	6680	6582	8637	8434	6782	6780	6643	6513	0.25	-0.1	0.18	-0.39	-0.33	-0.04	0.11	0.26	0.04	-0.31	-0.25	-0.26	0
BnaA09g26590D	4796	4849	10246	10284	15663	15657	2800	2808	14820	14915	21342	21425	2098	2056	5396	5339	2434	2461	3541	3537	8349	8326	17581	17488	2101	2092	13306	13327	35438	35524	1897	1836	4267	4205	4742	4755	1.24	1.07	2.67	1.41	1.18	0.16	-0.76	-0.92	0.68	-0.98	1.02	-1.88	0
BnaC09g02680D	509	496	10475	10270	1457	1484	215	202	8377	8160	906	905	362	327	9161	8953	269	230	376	362	8536	8315	1635	1657	161	150	7521	7291	1504	1501	327	292	7244	7052	524	444	4.51	-2.36	5.57	-2.3	4.53	-3.88	-1.24	-0.25	-0.19	-0.24	-0.13	-1.77	0
BnaA02g24130D	7	5	10028	10257	5199	5199	38	33	5905	5901	2806	2797	15	13	5947	5894	3501	3424	5	4	8171	8304	5836	5807	29	25	5302	5273	4659	4638	14	12	4703	4643	6820	6615	10.87	-0.5	7.64	-0.19	8.54	0.52	2.59	1.51	-0.64	-0.82	-0.32	0.21	0
BnaC02g01030D	9717	9630	10227	10203	5372	5397	8388	8322	9680	9520	4008	4003	7662	7451	9282	9174	1492	1482	7175	7024	8333	8261	6030	6028	6293	6200	8691	8506	6655	6637	6927	6653	7340	7226	2907	2863	0.22	-0.46	0.46	-0.37	0.1	-1.34	-0.18	-0.06	0.05	-0.19	0.14	-1.06	0
BnaC04g04640D	28540	28293	10206	10192	2932	2879	22396	22289	8514	8560	1801	1841	21141	20830	9997	9769	996	1044	21074	20638	8316	8252	3291	3216	16802	16605	7644	7649	2991	3052	19114	18599	7905	7695	1940	2017	-1.33	-1.35	-1.13	-1.34	-1.27	-1.98	-0.32	-0.15	-0.12	-0.09	-0.11	-0.72	0
BnaC07g19610D	8358	8354	10029	10168	8406	8647	8356	8480	10105	10359	4018	3970	6745	6833	10510	10436	3084	3105	6172	6094	8172	8232	9435	9658	6269	6318	9073	9256	6672	6582	6098	6101	8311	8220	6008	5999	0.42	0.22	0.54	-0.47	0.44	-0.46	0.04	-0.01	0.16	0.01	-0.53	-0.67	0
BnaAnng22990D	8802	8719	10347	10160	9049	8911	13538	13399	11042	10825	3872	3812	9453	9232	11788	11633	4457	4387	6499	6360	8431	8226	10157	9953	10156	9982	9914	9673	6429	6321	8547	8243	9322	9163	8683	8475	0.37	0.27	-0.04	-0.62	0.14	-0.11	0.65	0.38	0.23	0.15	-0.66	-0.23	8e-130
BnaC09g03320D	8709	8645	10288	10152	8846	8841	13564	13425	10939	10914	3821	3787	9284	9266	11664	11659	4388	4340	6431	6306	8383	8219	9929	9875	10176	10002	9821	9752	6345	6279	8394	8274	9224	9184	8548	8385	0.38	0.25	-0.04	-0.63	0.14	-0.12	0.66	0.39	0.24	0.15	-0.65	-0.23	1e-130
BnaA09g03890D	8600	8602	10240	10116	8756	8751	13469	13389	10860	10875	3776	3755	9269	9209	11634	11616	4347	4325	6350	6275	8344	8190	9828	9774	10105	9975	9750	9717	6270	6226	8380	8223	9200	9150	8468	8356	0.39	0.25	-0.04	-0.64	0.14	-0.13	0.67	0.4	0.24	0.15	-0.65	-0.22	9e-131
BnaA03g02630D	9537	9482	10053	10077	5667	5608	8284	8120	9734	9572	4006	3982	7559	7308	9478	9343	1658	1615	7042	6917	8192	8159	6361	6264	6215	6049	8739	8553	6652	6602	6834	6525	7495	7359	3230	3120	0.23	-0.37	0.5	-0.38	0.15	-1.23	-0.19	-0.06	0.08	-0.14	0.07	-0.99	0
BnaC02g38340D	2	1	10095	10063	355	361	2	2	9134	9061	627	603	2	3	11343	11299	95	92	1	1	8226	8147	398	403	2	1	8201	8096	1041	1000	2	3	8970	8900	185	178	12.86	-4.35	12.41	-3	11.96	-5.62	0.44	1.02	-0.01	0.13	1.35	-1.14	0
BnaA09g46780D	19675	19367	10017	10061	1717	1653	16512	16536	8294	8348	2031	2003	16785	16498	7914	7763	624	645	14528	14127	8162	8146	1927	1846	12388	12319	7447	7459	3372	3321	15176	14731	6258	6115	1216	1246	-0.81	-2.11	-0.73	-1.16	-1.27	-2.33	-0.21	0.06	-0.13	-0.4	0.83	-0.62	0
BnaC03g37080D	7796	7804	10254	10059	10676	10594	6423	6413	9773	9741	5684	5682	5330	5296	11100	11137	5006	4857	5757	5693	8355	8144	11983	11833	4819	4778	8774	8704	9438	9421	4819	4729	8778	8773	9752	9384	0.53	0.53	0.87	0.11	0.88	0.12	-0.25	-0.26	0.08	0.09	-0.34	-0.32	0
BnaA09g51510D	1598	1565	10071	10033	863	810	1488	1543	8728	8494	2138	2054	1263	1258	8466	8379	187	178	1180	1142	8206	8123	969	905	1116	1150	7836	7590	3550	3406	1142	1123	6695	6600	364	344	2.81	-3.12	2.77	-1.15	2.55	-4.23	-0.04	-0.04	-0.08	-0.3	1.89	-1.4	0
BnaC03g03730D	9561	9370	10069	9978	5621	5506	8125	7975	9550	9446	3951	3870	7469	7159	9242	9087	1634	1572	7060	6835	8205	8079	6309	6150	6095	5941	8574	8440	6561	6417	6753	6392	7308	7158	3183	3037	0.23	-0.39	0.5	-0.39	0.14	-1.22	-0.21	-0.08	0.06	-0.17	0.06	-1	0
BnaC02g39900D	8731	8687	10155	9966	8896	8819	13416	13238	10830	10708	3799	3770	9253	9124	11598	11455	4436	4370	6447	6337	8275	8069	9985	9850	10065	9862	9723	9568	6308	6251	8366	8147	9171	9023	8642	8443	0.35	0.28	-0.05	-0.62	0.14	-0.09	0.64	0.37	0.24	0.15	-0.66	-0.22	2e-128
BnaA05g21350D	13087	13069	9993	9924	3104	3006	11189	11183	10461	10208	3717	3664	10749	10595	9276	9087	1235	1190	9664	9533	8143	8035	3484	3357	8394	8331	9392	9121	6172	6075	9718	9460	7335	7158	2406	2299	-0.25	-1.24	0.15	-0.6	-0.4	-1.62	-0.2	0	0.19	-0.16	0.84	-0.54	0
BnaA08g00900D	4188	4204	9917	9888	6624	6610	3080	3094	8809	8775	5189	5172	3253	3286	9775	9738	2342	2339	3092	3067	8081	8006	7435	7383	2311	2305	7909	7841	8616	8575	2941	2934	7730	7671	4562	4519	1.39	-0.12	1.77	0.13	1.39	-0.76	-0.42	-0.07	-0.03	-0.06	0.21	-0.71	0
BnaC07g28280D	8433	8323	9982	9875	8736	8561	13058	12951	10664	10513	3736	3689	9012	8888	11294	11189	4300	4241	6227	6071	8134	7995	9806	9562	9796	9649	9574	9394	6204	6117	8148	7936	8931	8814	8377	8193	0.39	0.26	-0.04	-0.62	0.14	-0.1	0.66	0.39	0.23	0.14	-0.65	-0.23	9e-129
BnaA05g09380D	19048	19079	9627	9820	2308	2421	13584	13601	8362	8701	2504	2610	12962	12981	8276	8579	530	549	14065	13917	7845	7951	2591	2704	10191	10133	7508	7775	4158	4328	11719	11591	6544	6758	1032	1061	-0.83	-1.58	-0.41	-0.85	-0.81	-2.67	-0.46	-0.26	-0.05	-0.25	0.68	-1.34	2e-101
BnaAnng38530D	11717	11789	9684	9808	4711	4805	9626	9695	7475	7569	3319	3445	9249	9263	9107	9219	2485	2569	8652	8599	7891	7941	5288	5367	7222	7223	6711	6763	5511	5712	8362	8271	7202	7262	4841	4963	-0.12	-0.57	-0.1	-0.26	-0.2	-0.56	-0.26	-0.05	-0.23	-0.13	0.07	-0.12	0
BnaC03g78230D	4305	4327	9837	9807	6347	6271	3083	3067	8635	8660	5032	4982	3297	3255	9601	9595	2241	2213	3179	3156	8016	7940	7124	7004	2313	2285	7753	7738	8356	8260	2981	2906	7592	7558	4366	4275	1.33	-0.18	1.75	0.1	1.36	-0.81	-0.46	-0.11	-0.04	-0.07	0.23	-0.71	0
BnaA09g16170D	7988	8107	9649	9779	8350	8630	8082	8198	9711	9919	3885	3860	6556	6648	10113	10122	3135	3166	5898	5914	7862	7917	9373	9639	6063	6108	8719	8863	6451	6400	5927	5936	7997	7973	6107	6117	0.42	0.27	0.53	-0.45	0.43	-0.39	0.04	0.01	0.16	0.02	-0.56	-0.64	0
BnaA01g04600D	6201	6195	9948	9776	2218	2146	6853	6747	9955	9875	2827	2805	7292	7326	10370	10277	678	661	4579	4519	8106	7915	2490	2397	5141	5027	8938	8824	4694	4651	6593	6541	8200	8095	1321	1277	0.82	-1.71	0.8	-0.93	0.31	-2.65	0.16	0.53	0.15	0.02	0.94	-0.91	0
BnaC01g29520D	13049	12817	9958	9748	2884	2793	11934	11627	7635	7592	2676	2691	10709	10540	7307	7150	858	889	9636	9349	8114	7892	3237	3120	8953	8662	6855	6784	4444	4462	9682	9411	5778	5632	1671	1718	-0.25	-1.33	-0.37	-0.61	-0.74	-1.75	-0.11	0.01	-0.23	-0.49	0.49	-0.91	0
BnaA10g22770D	9356	9310	9802	9734	5024	4975	8086	8056	9181	9072	3846	3788	7495	7269	8802	8741	1442	1388	6909	6791	7987	7881	5639	5557	6066	6002	8243	8106	6386	6281	6776	6491	6960	6885	2809	2682	0.21	-0.5	0.44	-0.37	0.06	-1.33	-0.18	-0.05	0.04	-0.2	0.18	-1.03	0
BnaC01g31270D	1517	1487	9826	9728	1650	1617	1611	1592	8995	8945	3160	3161	1571	1515	9026	8886	365	346	1120	1085	8007	7876	1852	1806	1209	1186	8076	7993	5247	5241	1420	1353	7137	6999	711	668	2.85	-2.12	2.75	-0.62	2.35	-3.36	0.12	0.33	0.02	-0.17	1.52	-1.41	0
BnaAnng13680D	1806	1838	9671	9713	4883	4809	1897	1883	9472	9527	4990	5002	1579	1595	8755	8670	1216	1216	1334	1341	7880	7864	5481	5371	1423	1403	8504	8513	8286	8294	1428	1424	6923	6829	2369	2349	2.56	-0.54	2.59	-0.04	2.27	-1.54	0.08	0.09	0.11	-0.2	0.61	-1.2	0
BnaAnng23580D	7799	7575	9987	9709	985	922	7145	7105	8514	8432	1003	989	6439	6120	8714	8552	278	321	5759	5525	8138	7861	1106	1030	5360	5293	7644	7534	1665	1640	5822	5465	6891	6736	542	620	0.5	-2.91	0.51	-2.2	0.27	-3.55	-0.08	0	-0.08	-0.23	0.63	-0.88	0
BnaAnng08030D	2	2	9748	9699	338	350	2	2	8922	8781	582	562	2	3	10956	11015	92	87	1	1	7943	7853	379	391	2	1	8010	7846	966	932	2	3	8664	8676	179	168	12.39	-4.36	12.37	-3.06	11.92	-5.64	0.03	0.61	0.01	0.13	1.3	-1.15	0
BnaA08g10860D	15330	15410	9479	9676	1180	1188	12035	12036	7916	7955	1285	1322	13496	13526	8281	8172	632	616	11320	11241	7724	7834	1325	1327	9029	8967	7107	7108	2134	2192	12202	12077	6548	6437	1231	1190	-0.54	-2.55	-0.34	-1.72	-0.9	-2.42	-0.33	0.11	-0.13	-0.26	0.71	-0.13	0
BnaC01g06090D	6162	6193	9851	9670	2204	2120	6815	6702	9886	9776	2819	2796	7278	7254	10252	10174	683	683	4550	4517	8027	7829	2474	2368	5113	4993	8876	8735	4681	4636	6580	6477	8107	8014	1331	1320	0.81	-1.71	0.8	-0.92	0.3	-2.6	0.16	0.53	0.15	0.02	0.94	-0.87	0
BnaC02g01650D	1748	1749	9621	9670	4834	4806	1863	1816	9477	9527	4954	4981	1559	1559	8779	8670	1223	1212	1291	1276	7840	7829	5426	5368	1398	1353	8509	8513	8226	8259	1410	1392	6942	6829	2383	2342	2.61	-0.54	2.63	-0.05	2.3	-1.54	0.1	0.13	0.12	-0.19	0.61	-1.19	0
BnaA10g00730D	1752	1733	9738	9669	852	832	1733	1718	8084	7834	2105	2041	1460	1449	7959	7747	181	174	1294	1264	7935	7828	956	929	1300	1280	7258	7000	3495	3384	1320	1294	6294	6102	353	336	2.62	-3.06	2.47	-1.05	2.25	-4.17	0.01	0.03	-0.14	-0.35	1.87	-1.45	0
BnaA06g36060D	1366	1358	9796	9640	840	838	1562	1514	8783	8691	1968	1948	1271	1236	9209	8995	210	197	1009	991	7982	7805	943	936	1172	1128	7886	7766	3268	3230	1149	1104	7282	7085	409	381	2.98	-3.07	2.77	-1.27	2.67	-4.19	0.2	0.17	-0.01	-0.14	1.79	-1.25	0
BnaA04g03590D	6725	6643	9710	9614	2721	2742	7530	7580	8879	9166	2479	2599	7030	6927	8698	8917	1215	1243	4966	4846	7912	7784	3054	3063	5649	5647	7972	8190	4116	4309	6356	6185	6878	7024	2367	2401	0.68	-1.36	0.52	-0.94	0.15	-1.54	0.2	0.35	0.04	-0.18	0.46	-0.36	0
BnaA09g49130D	7072	6993	9921	9598	4952	4732	6922	6915	8825	8754	3517	3519	5420	5194	8521	8294	1579	1451	5222	5101	8084	7771	5558	5285	5193	5152	7923	7822	5840	5835	4900	4638	6738	6533	3076	2803	0.62	-0.55	0.61	-0.43	0.48	-1.17	0	-0.11	-0.01	-0.26	0.11	-0.88	1e-76
BnaA03g34250D	10226	10386	9832	9591	14825	14780	10504	10500	9466	9087	7025	6900	8921	8837	8949	9104	9180	9136	7551	7576	8012	7765	16640	16508	7880	7823	8499	8120	11665	11441	8066	7891	7077	7171	17884	17650	0.06	1.07	0.08	0.48	-0.16	1.32	0.05	0.08	0.07	-0.15	-0.52	0.1	9e-119
BnaA03g21140D	7	3	9449	9559	1450	1431	14	16	8982	8902	646	619	6	4	12013	11766	577	576	5	2	7700	7739	1628	1598	11	12	8064	7954	1073	1026	5	4	9500	9268	1124	1113	11.04	-2.26	9.48	-2.93	11.03	-3.07	1.61	0.29	0.05	0.28	-0.62	-0.53	0
BnaA05g27850D	7518	7468	9603	9551	9948	9964	6010	6023	9019	8925	5385	5298	5032	4995	10338	10323	4742	4680	5551	5447	7825	7733	11166	11129	4509	4487	8097	7975	8942	8784	4550	4460	8175	8131	9238	9042	0.5	0.52	0.84	0.14	0.86	0.16	-0.29	-0.29	0.05	0.07	-0.33	-0.29	0
BnaA01g24280D	1443	1405	9596	9543	1569	1547	1581	1541	8825	8773	3014	3027	1518	1462	8830	8736	341	328	1066	1025	7819	7726	1761	1728	1186	1148	7923	7839	5005	5019	1372	1305	6982	6881	664	634	2.89	-2.16	2.76	-0.65	2.37	-3.42	0.16	0.36	0.02	-0.17	1.52	-1.43	0
BnaA07g13950D	3	3	9547	9543	15967	15802	1	1	12096	11997	22973	22796	3	3	7378	7280	4501	4443	2	2	7779	7726	17922	17649	1	1	10860	10720	38147	37797	3	3	5834	5734	8768	8584	11.78	1.2	13.82	1.82	11.07	0.58	-1.56	0.29	0.48	-0.42	1.09	-1.04	0
BnaC01g01090D	13640	13672	9570	9517	3859	3867	11158	11038	7300	7277	2315	2287	11086	11033	6767	6758	1128	1137	10072	9973	7798	7705	4332	4319	8371	8223	6554	6502	3844	3792	10023	9851	5351	5323	2197	2197	-0.37	-0.84	-0.35	-0.77	-0.9	-1.28	-0.27	-0.01	-0.25	-0.54	-0.18	-0.98	0
BnaA03g34950D	12166	12110	9450	9517	2950	2859	10389	10380	9984	9702	3651	3558	9945	9837	8806	8598	1184	1096	8984	8833	7700	7705	3311	3193	7794	7733	8964	8669	6063	5899	8991	8784	6964	6773	2307	2117	-0.21	-1.24	0.18	-0.56	-0.37	-1.63	-0.2	0	0.19	-0.17	0.88	-0.56	0
BnaA01g22670D	12764	12547	9699	9510	2781	2719	11648	11355	7400	7361	2595	2612	10448	10315	7037	6903	845	858	9425	9152	7903	7700	3122	3037	8738	8460	6644	6577	4309	4331	9446	9210	5565	5437	1646	1658	-0.25	-1.34	-0.38	-0.61	-0.76	-1.74	-0.11	0.01	-0.24	-0.5	0.49	-0.9	0
BnaC07g47930D	8071	7934	9525	9485	6106	6115	9004	8914	8788	8797	3688	3681	8169	8132	7834	7803	2928	2856	5960	5787	7761	7679	6854	6830	6755	6641	7890	7860	6124	6103	7386	7261	6195	6146	5704	5518	0.39	-0.17	0.23	-0.37	-0.25	-0.14	0.19	0.32	0.03	-0.32	-0.16	-0.29	0
BnaA09g07890D	2019	2042	9447	9464	429	429	1741	1733	7773	7709	554	535	1211	1197	9045	8964	184	177	1491	1490	7698	7662	482	479	1306	1291	6979	6888	920	887	1095	1069	7153	7061	358	342	2.37	-4	2.42	-2.94	2.72	-4.34	-0.2	-0.46	-0.15	-0.11	0.91	-0.46	0
BnaC05g00810D	1723	1708	9513	9460	854	839	1700	1727	8005	7662	2066	2024	1436	1428	7847	7654	177	170	1272	1246	7752	7659	959	937	1275	1287	7187	6846	3431	3356	1298	1275	6205	6029	345	328	2.61	-3.02	2.45	-1.05	2.25	-4.18	0.02	0.03	-0.14	-0.33	1.84	-1.49	0
BnaA08g19830D	7778	7826	9551	9454	5290	5225	11381	11429	8658	8855	4251	4304	8339	8334	9856	9797	2548	2516	5743	5709	7783	7654	5938	5836	8538	8515	7773	7912	7059	7136	7539	7442	7794	7717	4964	4861	0.43	-0.39	-0.12	-0.14	0.05	-0.66	0.57	0.39	0.02	0.01	0.27	-0.26	2e-112
BnaC04g15710D	8	24	9452	9454	15930	15818	11	29	11979	11914	22677	22553	17	19	7315	7238	4504	4459	6	18	7702	7654	17881	17667	8	22	10755	10646	37655	37394	15	17	5784	5701	8774	8615	9.36	1.21	9.49	1.81	8.47	0.6	0.35	0.47	0.48	-0.42	1.08	-1.03	0
BnaC04g25490D	6565	6449	9511	9418	2656	2630	7356	7346	8689	8953	2439	2509	6793	6680	8558	8740	1183	1191	4848	4704	7750	7625	2981	2937	5519	5473	7801	8000	4050	4160	6142	5965	6767	6884	2305	2301	0.69	-1.38	0.52	-0.94	0.17	-1.57	0.2	0.34	0.04	-0.17	0.47	-0.36	0
BnaA06g35850D	7689	7804	9229	9406	7772	8087	7703	7849	9346	9641	3707	3690	6196	6344	9816	9790	2853	2877	5678	5693	7520	7615	8724	9032	5779	5848	8391	8615	6155	6118	5602	5665	7762	7712	5558	5558	0.41	0.23	0.55	-0.47	0.46	-0.48	0.03	-0.01	0.17	0.03	-0.53	-0.68	0
BnaC03g24420D	1275	1236	9531	9402	948	909	963	979	7831	7720	3419	3331	918	916	6732	6658	279	277	941	902	7766	7612	1064	1015	722	729	7031	6898	5677	5523	830	818	5323	5244	544	535	3.06	-2.89	3.26	-0.31	2.68	-3.29	-0.34	-0.16	-0.14	-0.54	2.43	-0.95	0
BnaA01g06820D	10539	10545	9298	9378	4376	4459	10721	10663	8900	8927	4066	4151	11019	11097	8697	8892	2299	2281	7782	7692	7576	7593	4912	4980	8043	7944	7991	7977	6752	6883	9962	9909	6877	7004	4479	4407	-0.03	-0.62	0	-0.23	-0.52	-0.64	0.05	0.36	0.07	-0.13	0.46	-0.15	0
BnaC03g61150D	13607	13668	9397	9377	3705	3755	10893	10973	7235	7242	2231	2270	10927	10948	6662	6611	1072	1087	10048	9970	7657	7592	4159	4194	8172	8175	6496	6471	3705	3764	9879	9776	5268	5207	2088	2100	-0.39	-0.87	-0.33	-0.8	-0.91	-1.32	-0.29	-0.03	-0.23	-0.54	-0.16	-1	0
BnaC05g20200D	7652	7729	9454	9377	5237	5203	11250	11282	8611	8797	4232	4264	8201	8181	9780	9752	2507	2467	5650	5638	7704	7592	5878	5811	8440	8405	7731	7860	7027	7070	7415	7305	7734	7682	4884	4766	0.44	-0.39	-0.11	-0.15	0.07	-0.68	0.58	0.38	0.03	0.01	0.27	-0.28	4e-112
BnaA07g06210D	7067	7011	9479	9374	1973	1947	7970	7714	9754	9929	2022	1889	7113	6832	9282	9196	1173	1212	5218	5114	7724	7590	2215	2175	5979	5747	8757	8872	3358	3132	6431	6100	7340	7244	2285	2342	0.57	-1.8	0.59	-1.44	0.22	-1.66	0.18	0.28	0.2	-0.07	0.56	0.08	0
BnaA03g20420D	1292	1232	9495	9375	891	866	982	978	7836	7774	3381	3337	929	915	6739	6625	272	264	954	899	7737	7590	1000	967	737	729	7035	6946	5614	5533	840	817	5329	5218	530	510	3.05	-2.96	3.25	-0.33	2.67	-3.34	-0.34	-0.16	-0.13	-0.54	2.5	-0.92	0
BnaC07g43790D	5777	5811	9396	9357	2183	2168	6200	6148	9438	9289	2708	2683	6284	6239	9870	9798	651	652	4266	4239	7656	7576	2450	2421	4651	4580	8474	8300	4497	4449	5681	5571	7805	7718	1268	1260	0.84	-1.64	0.86	-0.91	0.46	-2.62	0.12	0.4	0.14	0.03	0.88	-0.95	0
BnaC03g65520D	14319	14423	9136	9353	1024	1044	11157	11233	7623	7643	1210	1244	12955	12953	7968	7837	586	561	10573	10521	7444	7573	1149	1166	8370	8369	6844	6829	2009	2063	11713	11566	6301	6173	1142	1084	-0.49	-2.7	-0.29	-1.75	-0.9	-2.49	-0.33	0.14	-0.14	-0.27	0.81	-0.06	0
BnaA03g14550D	9375	9480	9295	9351	8165	8182	10981	11148	9563	9489	4057	4025	8884	8885	10423	10624	3953	3800	6923	6915	7574	7571	9165	9139	8238	8305	8586	8479	6737	6674	8032	7933	8242	8368	7701	7341	0.13	0.27	0.04	-0.35	0.06	-0.14	0.26	0.21	0.17	0.13	-0.45	-0.28	0
BnaC05g48040D	2760	2847	9469	9342	1672	1638	3014	3019	9455	9466	2062	2037	2419	2576	9287	9336	847	881	2038	2077	7716	7564	1877	1830	2261	2249	8489	8458	3424	3377	2187	2300	7344	7354	1650	1702	1.89	-2.04	1.91	-1.32	1.71	-2.13	0.13	0.13	0.15	-0.06	0.88	-0.14	0
BnaC07g19000D	1277	1303	9470	9337	811	822	1484	1445	8474	8352	1870	1850	1194	1148	8838	8686	212	197	943	950	7717	7560	910	918	1113	1077	7608	7463	3105	3067	1080	1025	6989	6842	413	381	3.01	-3.06	2.78	-1.29	2.72	-4.12	0.21	0.15	-0.02	-0.14	1.76	-1.2	0
BnaC03g25220D	6	3	9240	9315	1457	1436	13	15	8786	8678	638	621	6	4	11742	11489	577	579	4	2	7529	7542	1635	1604	10	11	7888	7754	1059	1030	5	4	9285	9050	1124	1119	11.15	-2.22	9.55	-2.9	10.99	-3.03	1.66	0.44	0.05	0.28	-0.63	-0.53	0
BnaC03g57360D	7676	7700	9451	9289	5214	5146	11211	11242	8555	8691	4184	4251	8238	8184	9623	9583	2506	2453	5668	5617	7701	7521	5853	5748	8411	8375	7681	7766	6948	7048	7448	7308	7610	7548	4882	4739	0.43	-0.39	-0.12	-0.14	0.04	-0.66	0.57	0.39	0.02	-0.01	0.27	-0.27	4e-112
BnaA10g01380D	8701	8534	9559	9282	6959	6629	10541	10095	9250	9035	3758	3598	8077	7803	9158	8715	3171	3010	6425	6225	7789	7515	7811	7404	7908	7521	8305	8073	6240	5966	7303	6967	7242	6865	6177	5815	0.27	-0.01	0.09	-0.42	-0.02	-0.23	0.29	0.17	0.1	-0.12	-0.32	-0.34	5e-156
BnaA04g14130D	9133	9196	9213	9268	16851	16878	8629	8624	8900	8935	9444	9462	7578	7524	8268	8059	4868	4837	6744	6708	7507	7504	18915	18851	6474	6425	7991	7984	15682	15689	6851	6718	6538	6348	9483	9345	0.16	1.33	0.31	0.97	-0.07	0.55	-0.06	0.01	0.09	-0.22	-0.27	-1	0
BnaC06g16700D	5211	5244	9299	9247	10631	10562	4399	4371	8363	8242	4651	4632	4307	4242	7296	7177	3441	3431	3848	3825	7577	7487	11933	11797	3300	3256	7508	7365	7723	7680	3894	3788	5769	5653	6703	6629	0.97	0.66	1.18	0.05	0.57	0.22	-0.23	0	-0.02	-0.4	-0.62	-0.83	0
BnaA09g29060D	7542	7627	9333	9238	5161	5121	11072	11130	8491	8661	4159	4209	8054	8047	9654	9616	2466	2429	5569	5563	7605	7479	5793	5720	8306	8292	7623	7739	6906	6979	7282	7185	7634	7574	4804	4693	0.44	-0.39	-0.11	-0.15	0.07	-0.68	0.58	0.38	0.03	0.01	0.27	-0.28	7e-112
BnaA02g19260D	5140	5002	9272	9218	3762	3759	4741	4797	8564	8407	4061	4013	4594	4657	7693	7645	1606	1630	3795	3649	7555	7463	4223	4198	3557	3574	7689	7512	6743	6654	4154	4158	6083	6022	3129	3149	1.01	-0.83	1.09	-0.18	0.54	-0.95	-0.06	0.16	0.02	-0.31	0.67	-0.42	0
BnaA03g52020D	5796	5822	9269	9217	2157	2146	6204	6146	9319	9266	2627	2634	6220	6147	9858	9749	649	646	4280	4247	7553	7462	2421	2397	4654	4579	8367	8280	4362	4367	5624	5489	7795	7679	1264	1248	0.82	-1.64	0.85	-0.93	0.48	-2.62	0.11	0.38	0.15	0.04	0.86	-0.94	0
BnaC07g12330D	7758	7830	9289	9207	5105	5068	11265	11379	8503	8710	4088	4098	8251	8268	9722	9699	2487	2451	5729	5711	7569	7454	5730	5661	8451	8477	7634	7783	6788	6795	7460	7383	7688	7640	4845	4735	0.39	-0.4	-0.13	-0.18	0.05	-0.68	0.57	0.38	0.04	0.03	0.25	-0.25	2e-109
BnaC02g40420D	4343	4429	9018	9202	13563	13706	2635	2617	12990	13146	18938	19178	1920	1885	4781	4876	2219	2205	3207	3231	7348	7450	15224	15308	1977	1950	11663	11746	31447	31798	1736	1683	3781	3841	4323	4260	1.2	1.04	2.58	1.43	1.16	0.17	-0.71	-0.91	0.66	-0.96	1.05	-1.83	0
BnaAnng08840D	3481	3500	9188	9200	2609	2650	2767	2786	9069	8918	2415	2401	2526	2564	8983	8694	1159	1184	2570	2553	7487	7449	2929	2960	2076	2076	8142	7969	4010	3981	2284	2289	7103	6848	2258	2287	1.54	-1.34	1.96	-1.01	1.61	-1.62	-0.3	-0.16	0.11	-0.1	0.44	-0.37	0
BnaA01g26500D	13302	13398	9205	9198	2780	2781	10945	10919	9539	9385	3395	3375	10521	10415	8159	8006	1069	1077	9822	9773	7501	7447	3120	3106	8211	8135	8564	8386	5637	5596	9512	9300	6452	6306	2083	2081	-0.39	-1.26	0.05	-0.59	-0.56	-1.62	-0.26	-0.06	0.18	-0.23	0.85	-0.58	0
BnaA03g55860D	3321	3380	9097	9175	289	299	3235	3319	7292	7285	516	497	3245	3309	8611	8652	59	64	2452	2465	7413	7428	324	334	2427	2473	6547	6509	857	824	2934	2955	6809	6815	115	124	1.59	-4.49	1.41	-2.96	1.21	-5.84	-0.01	0.26	-0.18	-0.12	1.35	-1.46	0
BnaCnng36970D	3744	3755	9135	9157	1345	1305	3143	3118	8038	7985	2073	2035	3190	3093	7138	7144	446	454	2765	2739	7444	7414	1510	1458	2358	2323	7217	7135	3442	3374	2884	2762	5645	5627	869	877	1.43	-2.32	1.62	-1.07	1	-2.69	-0.23	0.04	-0.05	-0.4	1.2	-0.77	0
BnaA01g27710D	9756	9941	9459	9142	13782	13626	10125	10166	9059	8657	6371	6240	8586	8444	8607	8789	8655	8662	7204	7251	7708	7402	15470	15219	7596	7574	8133	7735	10579	10346	7763	7540	6806	6923	16861	16735	0.06	1.02	0.07	0.4	-0.16	1.29	0.07	0.08	0.07	-0.14	-0.55	0.13	2e-118
BnaA01g00170D	12876	12926	9117	9127	3724	3734	10572	10547	6947	6947	2225	2202	10559	10505	6489	6466	1093	1082	9508	9429	7429	7390	4180	4171	7931	7858	6237	6207	3695	3651	9547	9380	5131	5093	2129	2090	-0.35	-0.83	-0.34	-0.76	-0.89	-1.28	-0.26	0	-0.25	-0.54	-0.18	-0.98	0
BnaC08g40850D	18651	18398	9082	9126	1541	1496	15192	15127	7297	7411	1846	1843	15779	15549	6759	6649	538	577	13772	13420	7400	7389	1730	1671	11397	11270	6551	6622	3065	3056	14266	13884	5345	5237	1048	1115	-0.88	-2.12	-0.78	-1.11	-1.41	-2.29	-0.26	0.05	-0.17	-0.48	0.85	-0.65	0
BnaA07g25510D	3454	3481	9101	9125	1423	1411	2953	2960	7963	7849	2124	2084	3019	2985	7061	7105	490	483	2550	2539	7416	7388	1597	1576	2215	2205	7149	7013	3527	3455	2730	2665	5584	5597	955	933	1.54	-2.22	1.68	-1.02	1.05	-2.57	-0.2	0.08	-0.06	-0.41	1.14	-0.75	0
BnaC01g38510D	1515	1534	9195	9116	9006	9051	1870	1829	6930	6943	4401	4385	767	798	9595	9561	3444	3307	1119	1119	7493	7381	10109	10109	1403	1363	6222	6204	7308	7271	693	713	7587	7531	6709	6389	2.73	0.44	2.17	0.23	3.43	-0.21	0.31	-0.67	-0.26	0.02	-0.47	-0.63	0
BnaA09g13710D	12099	11840	9337	9109	2760	2656	10959	10522	7055	6933	2508	2519	9950	9544	6748	6557	789	761	8934	8637	7608	7375	3098	2967	8222	7839	6334	6195	4165	4177	8996	8522	5336	5165	1537	1470	-0.23	-1.3	-0.36	-0.59	-0.74	-1.8	-0.13	0	-0.26	-0.51	0.46	-1.01	0
BnaA02g23000D	7577	7590	9053	9089	7464	7684	7704	7691	9057	9167	3605	3575	6153	6218	9473	9435	2764	2734	5595	5536	7377	7359	8378	8582	5780	5730	8132	8191	5986	5928	5563	5552	7491	7432	5385	5282	0.4	0.2	0.5	-0.45	0.42	-0.48	0.05	0	0.15	0.02	-0.51	-0.67	0
BnaA09g22540D	16553	16698	9073	9076	1593	1579	13290	13298	7549	7741	1361	1348	12303	12365	8088	8220	463	507	12223	12180	7393	7348	1788	1764	9970	9907	6778	6917	2260	2235	11123	11041	6396	6475	902	980	-0.73	-2.05	-0.54	-1.61	-0.78	-2.77	-0.3	-0.14	-0.11	-0.2	0.34	-0.92	6e-148
BnaC03g17640D	9270	9351	9008	9065	7931	7899	10686	10861	9148	9148	3940	3938	8701	8698	9979	10070	3840	3699	6845	6821	7340	7339	8902	8822	8017	8091	8213	8174	6542	6529	7867	7767	7891	7932	7481	7146	0.1	0.27	0.02	-0.33	0.02	-0.11	0.24	0.19	0.16	0.11	-0.44	-0.28	0
BnaA10g05530D	4343	4346	9081	9022	1512	1471	4186	4136	8869	8807	1522	1471	3752	3722	10327	10244	478	486	3207	3170	7400	7305	1697	1643	3140	3081	7963	7869	2527	2439	3392	3323	8166	8069	931	939	1.21	-2.14	1.35	-1.67	1.27	-3.12	-0.04	0.07	0.11	0.14	0.57	-0.84	0
BnaC04g36720D	9067	9120	9049	9021	16712	16679	8661	8488	8747	8658	9296	9302	7576	7527	8084	7832	4804	4792	6695	6652	7374	7304	18759	18629	6498	6324	7853	7736	15436	15423	6850	6721	6393	6169	9359	9258	0.14	1.35	0.28	0.99	-0.11	0.57	-0.06	0.02	0.09	-0.22	-0.28	-1.01	0
BnaC04g45800D	13872	14257	9082	9017	263	354	15194	15126	9381	9543	219	286	10652	10672	14690	14891	70	117	10243	10400	7400	7301	295	395	11399	11269	8422	8527	364	474	9631	9529	11616	11730	136	226	-0.49	-4.41	-0.42	-4.34	0.29	-6.01	0.13	-0.11	0.21	0.67	0.28	-0.93	8e-73
BnaA04g26560D	28127	27536	9201	9016	2449	2390	22615	22190	7541	7607	1497	1478	21299	20927	8804	8532	787	803	20769	20086	7497	7300	2749	2669	16966	16532	6770	6797	2486	2451	19257	18686	6962	6721	1533	1551	-1.47	-1.45	-1.3	-1.46	-1.47	-2.15	-0.29	-0.11	-0.13	-0.11	-0.13	-0.81	0
BnaC04g25470D	6334	6307	9122	9009	2553	2540	7150	7224	8350	8658	2306	2410	6706	6567	8325	8486	1153	1142	4677	4601	7433	7294	2866	2837	5364	5382	7497	7736	3829	3996	6063	5864	6583	6684	2246	2206	0.67	-1.37	0.5	-0.96	0.15	-1.58	0.21	0.36	0.05	-0.15	0.46	-0.36	1e-178
BnaC03g17580D	9193	9234	8876	8988	7956	7955	10560	10834	9067	9063	3926	3923	8619	8660	9893	10088	3791	3713	6788	6736	7233	7277	8930	8885	7922	8071	8141	8098	6519	6505	7793	7733	7823	7946	7385	7173	0.1	0.3	0.02	-0.32	0.02	-0.12	0.24	0.2	0.16	0.12	-0.45	-0.29	0
BnaA03g30850D	7618	7530	8989	8981	5614	5631	8617	8647	8614	8585	3296	3284	8129	8087	8023	7930	2637	2603	5625	5493	7325	7271	6302	6289	6465	6442	7734	7671	5473	5445	7350	7221	6344	6246	5137	5029	0.39	-0.21	0.26	-0.5	-0.21	-0.31	0.22	0.39	0.08	-0.21	-0.21	-0.31	0
BnaA03g14630D	9102	9191	8869	8967	7778	7789	10467	10648	9016	9022	3883	3891	8575	8543	9585	9799	3744	3591	6721	6704	7227	7260	8731	8700	7852	7933	8095	8061	6448	6452	7753	7628	7580	7719	7294	6938	0.11	0.27	0.03	-0.32	-0.01	-0.1	0.23	0.2	0.16	0.08	-0.43	-0.29	0
BnaA04g03580D	6125	6126	9015	8964	2588	2546	6851	6941	8195	8537	2329	2455	6432	6309	8093	8159	1146	1160	4523	4469	7346	7258	2905	2844	5140	5171	7358	7628	3867	4071	5815	5633	6400	6427	2233	2241	0.7	-1.35	0.54	-0.92	0.16	-1.52	0.2	0.35	0.04	-0.19	0.47	-0.36	0
BnaC09g26420D	4314	4327	9004	8963	1505	1454	4161	4112	8802	8743	1519	1461	3744	3689	10297	10223	469	484	3186	3156	7337	7257	1689	1624	3122	3063	7903	7812	2522	2422	3385	3294	8143	8053	914	935	1.2	-2.14	1.35	-1.67	1.28	-3.13	-0.04	0.07	0.11	0.15	0.58	-0.84	0
BnaC03g39720D	9596	9703	9228	8956	14194	14082	9914	9865	8945	8572	6723	6616	8425	8327	8563	8738	8793	8729	7086	7078	7519	7251	15932	15728	7438	7349	8031	7659	11164	10970	7617	7435	6771	6883	17130	16864	0.06	1.1	0.09	0.5	-0.14	1.32	0.06	0.09	0.09	-0.11	-0.52	0.1	1e-117
BnaAnng23670D	9937	10028	8845	8937	4231	4292	10163	10159	8531	8605	3858	3966	10459	10659	8328	8479	2200	2186	7338	7315	7207	7236	4749	4794	7624	7568	7659	7689	6406	6576	9456	9518	6586	6679	4286	4223	-0.02	-0.6	0.01	-0.24	-0.52	-0.64	0.05	0.37	0.09	-0.12	0.44	-0.17	0
BnaC06g27300D	3359	3370	8890	8888	1400	1367	2860	2863	7786	7659	2087	2053	2942	2895	6928	6938	475	474	2480	2458	7244	7196	1571	1527	2146	2133	6990	6844	3465	3404	2660	2585	5478	5465	925	916	1.55	-2.22	1.69	-1.01	1.06	-2.57	-0.21	0.09	-0.06	-0.4	1.15	-0.75	0
BnaA05g21360D	11476	11838	8885	8880	2833	2786	9625	9824	9294	9085	3309	3295	9564	9595	8073	8088	1118	1124	8474	8635	7240	7190	3180	3112	7221	7319	8344	8118	5495	5463	8647	8567	6384	6371	2178	2172	-0.25	-1.2	0.18	-0.59	-0.43	-1.55	-0.23	0.01	0.19	-0.18	0.8	-0.53	0
BnaA10g04360D	14364	13901	9112	8879	1879	1801	9704	9521	7765	7548	2137	2125	8587	8481	6597	6285	668	667	10607	10140	7425	7189	2109	2012	7280	7093	6972	6744	3548	3523	7764	7573	5217	4951	1301	1289	-0.51	-1.83	-0.07	-0.96	-0.59	-1.97	-0.53	-0.44	-0.09	-0.52	0.78	-0.67	0
BnaC09g08050D	1883	1914	8912	8873	446	447	1649	1614	7288	7241	548	534	1126	1095	8538	8471	198	184	1390	1396	7262	7184	501	499	1237	1202	6543	6470	910	885	1018	978	6752	6673	386	355	2.37	-3.85	2.42	-2.86	2.75	-4.18	-0.19	-0.48	-0.15	-0.11	0.84	-0.43	0
BnaC04g50590D	27598	27343	8901	8869	2356	2308	22127	21980	7385	7487	1463	1432	20781	20545	8770	8617	804	801	20379	19945	7253	7181	2645	2578	16600	16375	6630	6690	2429	2374	18788	18345	6935	6788	1566	1547	-1.48	-1.47	-1.31	-1.47	-1.44	-2.14	-0.29	-0.12	-0.12	-0.07	-0.12	-0.75	0
BnaC08g15730D	6289	6311	8828	8863	5020	4936	5289	5288	6432	6341	1891	1934	5771	5779	6824	6796	2084	2081	4644	4603	7194	7176	5635	5513	3968	3940	5775	5666	3140	3207	5218	5160	5396	5353	4060	4020	0.64	-0.37	0.53	-0.85	0.05	-0.41	-0.23	0.17	-0.33	-0.42	-0.81	-0.46	0
BnaA09g05860D	4751	4615	8890	8857	5610	5472	6022	6062	7737	7781	3236	3288	6689	6753	7723	7778	2146	2175	3508	3366	7244	7171	6297	6112	4518	4516	6946	6953	5373	5452	6048	6030	6107	6127	4181	4202	1.07	-0.22	0.62	-0.36	0.02	-0.55	0.39	0.81	-0.05	-0.24	-0.2	-0.57	1e-148
BnaA02g12320D	3652	3650	8831	8840	1272	1246	3060	3037	7772	7727	1987	1936	3100	3003	6906	6953	429	436	2697	2662	7196	7157	1428	1392	2296	2263	6978	6904	3299	3210	2803	2681	5461	5477	836	842	1.42	-2.35	1.61	-1.09	1	-2.7	-0.23	0.03	-0.05	-0.39	1.21	-0.75	0
BnaA08g28710D	14150	13889	9011	8827	1775	1712	9537	9471	7561	7359	2023	1997	8506	8458	6190	6078	610	613	10449	10131	7343	7147	1992	1912	7155	7056	6788	6576	3359	3311	7690	7552	4895	4788	1188	1184	-0.51	-1.89	-0.09	-1	-0.65	-2.03	-0.53	-0.43	-0.12	-0.58	0.77	-0.72	0
BnaC05g32840D	9340	9291	9000	8820	1325	1305	7613	7407	6747	6611	1646	1585	6731	6570	7794	7773	387	383	6897	6777	7334	7141	1487	1458	5711	5518	6058	5907	2733	2628	6086	5866	6163	6123	754	740	0.08	-2.3	0.09	-1.16	0.04	-3.04	-0.28	-0.19	-0.27	-0.24	0.86	-0.98	0
BnaC04g13040D	9028	8953	8649	8793	8192	8165	10061	10142	8797	8757	3905	3939	8418	8312	9168	9226	3955	3912	6666	6531	7048	7119	9195	9120	7548	7556	7898	7825	6484	6531	7611	7422	7250	7267	7705	7558	0.1	0.37	0.06	-0.27	-0.05	0.07	0.19	0.19	0.15	0.04	-0.49	-0.26	1e-175
BnaA03g02010D	1970	1989	8845	8791	4113	4048	2278	2297	8485	8472	4473	4424	1856	1845	8113	8222	1073	1062	1455	1451	7207	7118	4617	4521	1709	1711	7618	7570	7427	7335	1678	1647	6416	6476	2090	2052	2.3	-0.65	2.15	-0.04	1.95	-1.64	0.24	0.19	0.08	-0.15	0.69	-1.14	0
BnaC05g43330D	5775	5693	8889	8786	10335	10253	5862	5850	8553	8407	4212	4103	4113	4016	9700	9552	2589	2497	4264	4153	7243	7113	11601	11452	4398	4358	7679	7512	6994	6803	3719	3586	7670	7524	5044	4824	0.77	0.68	0.79	-0.14	1.06	-0.62	0.06	-0.2	0.08	0.08	-0.74	-1.22	0
BnaA08g24600D	6383	6405	8753	8782	5129	5094	5424	5436	6423	6293	1898	1929	5891	5881	6786	6776	2157	2163	4713	4672	7132	7110	5757	5690	4069	4050	5767	5623	3152	3198	5326	5251	5366	5337	4202	4179	0.6	-0.32	0.49	-0.84	0.02	-0.35	-0.21	0.17	-0.32	-0.41	-0.85	-0.45	0
BnaCnng37980D	4662	4691	8836	8772	3091	3096	4712	4702	8694	8808	5032	4987	4862	4809	7246	7262	1243	1247	3442	3422	7200	7102	3470	3458	3535	3503	7806	7870	8356	8269	4396	4294	5730	5720	2421	2409	1.06	-1.05	1.16	0.08	0.4	-1.25	0.04	0.34	0.13	-0.32	1.26	-0.52	0
BnaC09g16150D	4834	4769	8726	8769	1812	1777	4306	4361	6990	7050	2418	2413	3384	3385	7691	7826	491	498	3569	3479	7110	7100	2034	1985	3230	3249	6276	6299	4015	4001	3060	3022	6082	6164	957	962	1.01	-1.82	0.96	-0.65	1.01	-2.67	-0.12	-0.21	-0.18	-0.21	1	-1.07	0
BnaC07g46180D	1	1	8636	8768	6468	6514	2	3	8104	8266	13153	13374	4	3	6920	6964	1672	1792	1	1	7037	7099	7260	7276	2	2	7276	7386	21841	22175	4	3	5472	5486	3257	3462	13.23	0.04	11.94	1.59	10.77	-0.71	1.35	2.1	0.05	-0.37	1.6	-1.11	0
BnaC07g07790D	6837	6890	8809	8756	1740	1709	7555	7335	9326	9373	1782	1667	6797	6462	9146	9076	1142	1147	5049	5026	7178	7089	1953	1909	5668	5465	8373	8375	2959	2764	6145	5770	7232	7149	2225	2216	0.5	-1.89	0.59	-1.55	0.27	-1.7	0.14	0.24	0.23	0.01	0.57	0.2	0
BnaA09g15400D	4748	4746	8639	8745	1826	1794	4292	4322	6996	7078	2413	2411	3377	3384	7634	7766	500	486	3506	3462	7040	7080	2050	2004	3220	3220	6281	6324	4007	3998	3053	3022	6037	6117	974	939	1.02	-1.8	0.97	-0.66	1	-2.67	-0.11	-0.2	-0.16	-0.22	0.98	-1.08	0
BnaC04g42260D	8762	8755	8737	8743	7465	7474	10144	10183	9063	8875	3833	3797	8210	8074	10096	10045	3659	3563	6470	6386	7119	7079	8379	8348	7610	7586	8137	7930	6365	6296	7423	7209	7984	7912	7128	6884	0.14	0.24	0.08	-0.34	0.12	-0.18	0.24	0.19	0.18	0.16	-0.4	-0.26	2e-179
BnaC04g30640D	2	3	8806	8717	31	32	1	2	8029	7992	251	238	3	1	12202	12229	15	17	1	2	7176	7058	35	36	1	1	7209	7141	417	395	3	1	9649	9633	29	33	11.92	-7.66	12.65	-4.14	12.38	-8.28	-0.71	-0.02	0.01	0.44	3.52	-0.18	4e-64
BnaC04g54050D	4797	4818	8796	8715	3256	3190	4746	4691	8686	8751	5106	5002	4972	4869	7149	7149	1231	1283	3542	3514	7167	7056	3655	3563	3561	3495	7798	7819	8479	8294	4495	4348	5653	5631	2398	2479	1.01	-0.98	1.15	0.1	0.35	-1.21	0	0.33	0.13	-0.33	1.22	-0.57	0
BnaC03g73810D	11735	11832	8640	8707	2625	2552	9984	9968	9149	8920	3234	3230	9426	9379	7904	7790	1037	967	8665	8631	7040	7050	2946	2850	7490	7426	8214	7970	5370	5356	8522	8375	6250	6136	2020	1868	-0.3	-1.28	0.12	-0.59	-0.45	-1.67	-0.21	-0.03	0.2	-0.19	0.89	-0.58	0
BnaCnng24330D	6806	6737	8658	8707	5074	5031	8019	8114	8094	8061	3058	3132	7522	7456	7820	7804	2448	2422	5026	4914	7055	7050	5695	5619	6016	6045	7267	7203	5078	5193	6801	6658	6184	6147	4769	4679	0.5	-0.32	0.26	-0.49	-0.13	-0.38	0.28	0.44	0.04	-0.19	-0.14	-0.26	0
BnaC03g74050D	7088	7022	8749	8684	1687	1708	7642	7495	9509	9504	1787	1699	6864	6824	9379	9390	1246	1316	5234	5122	7129	7031	1894	1908	5733	5584	8537	8492	2967	2817	6206	6093	7417	7396	2427	2542	0.45	-1.9	0.59	-1.56	0.27	-1.58	0.13	0.25	0.27	0.07	0.61	0.39	0
BnaA03g15760D	4571	4633	8687	8665	3014	3028	4677	4655	8565	8689	4939	4907	4771	4706	7174	7153	1186	1212	3375	3379	7079	7016	3383	3382	3509	3468	7690	7764	8201	8136	4314	4202	5673	5634	2310	2342	1.06	-1.06	1.15	0.08	0.41	-1.28	0.05	0.33	0.13	-0.32	1.27	-0.54	0
BnaA03g11990D	2427	2424	8779	8654	655	675	2137	2088	8111	8022	1782	1799	1880	1898	8639	8632	201	183	1792	1768	7154	7007	735	754	1603	1556	7282	7168	2959	2983	1700	1695	6831	6799	392	354	1.99	-3.25	2.19	-1.28	2.01	-4.19	-0.17	-0.07	0.03	-0.05	2	-1	0
BnaC03g14720D	2436	2411	8761	8646	660	680	2108	2051	8082	8002	1792	1804	1857	1890	8636	8597	200	181	1799	1759	7139	7000	741	760	1581	1528	7256	7150	2976	2991	1679	1688	6829	6772	390	350	1.99	-3.24	2.21	-1.27	2.01	-4.2	-0.19	-0.08	0.03	-0.06	1.99	-1.02	0
BnaCnng04230D	11918	11526	8928	8634	2645	2481	10609	10275	6838	6623	2374	2389	9672	9381	6467	6338	782	759	8800	8407	7275	6990	2969	2771	7959	7655	6139	5918	3942	3961	8745	8376	5114	4992	1523	1466	-0.27	-1.31	-0.37	-0.61	-0.76	-1.76	-0.14	-0.01	-0.24	-0.5	0.46	-0.94	0
BnaA05g11250D	8748	8813	8583	8628	7458	7453	10171	10211	8837	8719	3787	3764	8186	8093	9685	9738	3584	3501	6460	6429	6994	6986	8371	8324	7630	7607	7934	7791	6288	6241	7401	7226	7659	7671	6982	6764	0.12	0.26	0.05	-0.33	0.07	-0.16	0.24	0.18	0.17	0.13	-0.41	-0.28	3e-180
BnaA03g48460D	4	6	5693	8626	1867	2963	4	2	7291	10385	22606	29598	4	11	4999	7182	456	635	3	4	4639	6984	2096	3309	3	1	6546	9279	37537	49075	4	10	3953	5657	888	1227	10.63	-1.1	11.78	2.45	9.48	-2.18	-0.71	0.87	0.45	-0.27	4	-1.35	7e-127
BnaA03g35700D	5	4	8580	8620	1772	1774	4	4	8485	8510	15957	15797	7	6	4914	4903	285	275	4	3	6991	6979	1989	1981	3	3	7618	7604	26497	26192	6	5	3886	3862	555	531	11.05	-1.82	11.31	1.79	9.37	-2.83	-0.14	0.82	0.12	-0.85	3.73	-1.87	0
BnaA08g04610D	10020	10058	8621	8591	2391	2397	7819	7809	7016	7002	1826	1829	6329	6330	7302	7283	675	687	7399	7337	7025	6956	2684	2677	5866	5818	6299	6257	3032	3033	5722	5652	5774	5737	1315	1327	-0.08	-1.38	0.1	-1.05	0.02	-2.12	-0.33	-0.37	-0.16	-0.28	0.18	-1.02	0
BnaC05g04590D	13741	13434	8762	8580	1815	1730	9458	9284	7495	7282	2060	2024	8230	8191	6153	6104	644	643	10147	9799	7140	6947	2037	1932	7096	6917	6729	6507	3421	3356	7441	7314	4866	4808	1255	1242	-0.5	-1.83	-0.08	-0.97	-0.61	-1.95	-0.51	-0.43	-0.09	-0.54	0.77	-0.67	3e-179
BnaC05g01420D	7822	7750	8801	8570	6435	6214	9576	9187	8522	8331	3433	3349	7322	7183	8351	7964	2924	2817	5776	5653	7172	6939	7223	6940	7184	6844	7651	7444	5701	5553	6620	6414	6604	6273	5696	5442	0.3	0.01	0.11	-0.42	-0.02	-0.21	0.3	0.19	0.1	-0.13	-0.33	-0.35	2e-152
BnaC03g27480D	4127	4167	8630	8566	1609	1564	4325	4246	8513	8403	1491	1495	3781	3725	10073	9963	466	480	3047	3040	7032	6935	1806	1747	3245	3163	7643	7508	2476	2479	3418	3326	7965	7848	908	927	1.2	-1.98	1.24	-1.61	1.23	-3.11	0.07	0.15	0.12	0.18	0.48	-0.95	0
BnaA07g09420D	7460	7578	8640	8548	4775	4720	10638	10676	7916	8067	3816	3731	7822	7745	9028	9006	2379	2342	5509	5528	7040	6921	5360	5272	7981	7954	7107	7208	6336	6186	7072	6916	7139	7094	4635	4525	0.34	-0.39	-0.15	-0.19	0.03	-0.64	0.53	0.34	0.04	0.03	0.24	-0.22	0
BnaC04g50170D	8	6	8661	8542	769	681	13	17	7971	7821	439	452	7	3	10433	10265	291	288	6	4	7057	6916	863	761	10	13	7157	6988	729	749	6	3	8250	8086	567	556	10.41	-3.11	9.3	-3.26	10.82	-3.86	1.12	-0.19	0.02	0.23	-0.14	-0.53	0
BnaA08g31350D	2034	2127	8485	8538	6443	6561	1173	1227	10619	10898	24958	24896	881	880	3089	3148	1516	1525	1502	1552	6914	6913	7232	7328	880	914	9534	9738	41443	41279	797	786	2443	2480	2953	2946	2.18	0.07	3.43	2.1	1.64	0.26	-0.77	-0.95	0.48	-1.49	2.51	-1.3	0
BnaC08g01880D	13595	13263	8699	8537	1740	1657	9190	9140	7405	7223	1995	1986	8217	8146	6067	5906	606	596	10039	9675	7088	6912	1953	1851	6894	6809	6648	6454	3313	3293	7429	7274	4798	4652	1181	1151	-0.49	-1.88	-0.06	-0.99	-0.64	-2.02	-0.52	-0.42	-0.1	-0.57	0.8	-0.71	0
BnaA01g30320D	10202	10151	8628	8529	1591	1557	7507	7562	7058	6956	1333	1314	7169	7058	6713	6632	488	499	7533	7405	7031	6905	1786	1739	5632	5634	6337	6215	2213	2179	6482	6302	5308	5224	951	964	-0.1	-1.98	0.16	-1.51	-0.28	-2.46	-0.41	-0.22	-0.15	-0.4	0.32	-0.88	0
BnaC06g39910D	4743	4667	8556	8514	3371	3374	4286	4318	7838	7736	3719	3709	4274	4253	6905	6951	1428	1429	3502	3404	6972	6893	3784	3768	3215	3217	7037	6912	6175	6150	3864	3798	5460	5475	2782	2761	1.01	-0.88	1.12	-0.18	0.51	-0.98	-0.1	0.15	0.01	-0.34	0.71	-0.45	0
BnaA01g36920D	3403	3368	8538	8512	1926	1910	6352	6132	7967	7944	1646	1694	6063	5877	8565	8162	964	949	2513	2457	6957	6892	2162	2133	4765	4568	7153	7098	2733	2809	5482	5248	6773	6429	1878	1833	1.48	-1.69	0.61	-1.36	0.3	-1.83	0.91	1.11	0.04	-0.07	0.37	-0.21	0
BnaA01g00210D	7837	7871	8630	8499	11276	11267	8616	8544	8424	8369	6120	6030	7166	7179	7954	7924	3170	3135	5787	5741	7032	6881	12657	12584	6464	6365	7563	7478	10162	9998	6479	6410	6290	6242	6175	6057	0.27	0.86	0.23	0.42	-0.04	-0.03	0.15	0.16	0.11	-0.15	-0.32	-1.05	0
BnaA09g51180D	7633	7480	8863	8496	6401	6142	9323	8999	8385	8282	3445	3317	7109	6966	8269	7929	2896	2815	5636	5456	7222	6879	7185	6860	6994	6704	7528	7400	5720	5500	6427	6220	6539	6246	5642	5438	0.35	-0.01	0.12	-0.41	0.02	-0.21	0.3	0.19	0.08	-0.14	-0.32	-0.34	3e-155
BnaA05g09570D	4651	4631	8630	8496	3166	3082	4584	4598	8408	8476	5031	4915	4790	4695	7052	6975	1232	1251	3434	3378	7032	6879	3554	3442	3439	3426	7549	7574	8354	8149	4331	4192	5577	5494	2400	2417	1.03	-0.99	1.14	0.13	0.38	-1.2	0.01	0.32	0.12	-0.33	1.24	-0.54	0
BnaC02g46810D	16217	16437	8406	8490	1467	1438	13145	13265	7018	7260	1300	1289	11799	11942	7195	7287	435	473	11975	11990	6850	6874	1647	1606	9862	9882	6301	6487	2159	2137	10668	10663	5690	5740	847	914	-0.8	-2.08	-0.63	-1.57	-0.9	-2.7	-0.28	-0.17	-0.1	-0.26	0.4	-0.89	0
BnaC03g03990D	3470	3388	8453	8489	347	372	3392	3461	6843	6761	553	542	3349	3496	7953	7919	68	66	2562	2471	6888	6873	389	415	2545	2578	6144	6041	918	899	3028	3122	6289	6238	132	128	1.45	-4.1	1.25	-2.75	1.03	-5.59	0.03	0.29	-0.18	-0.14	1.17	-1.63	0
BnaA03g23250D	4113	4163	8554	8488	1591	1561	4289	4183	8365	8277	1506	1489	3733	3701	9798	9749	466	473	3037	3037	6970	6872	1786	1744	3218	3116	7510	7396	2501	2469	3375	3305	7748	7679	908	914	1.19	-1.97	1.23	-1.58	1.21	-3.08	0.06	0.14	0.11	0.16	0.49	-0.95	0
BnaC04g38560D	4475	4495	8518	8464	1773	1777	2751	2732	7932	7953	3260	3258	2108	2140	7844	7850	365	375	3304	3279	6941	6853	1990	1985	2064	2035	7122	7106	5413	5402	1906	1911	6203	6183	711	724	1.07	-1.8	1.8	-0.4	1.7	-3.11	-0.68	-0.79	0.04	-0.16	1.44	-1.47	0
BnaC05g48280D	9633	9714	8359	8449	4590	4681	8209	8300	6576	6573	2994	3115	7908	7821	7902	8015	2471	2445	7113	7086	6811	6841	5152	5228	6158	6184	5904	5873	4972	5165	7150	6983	6249	6313	4814	4724	-0.06	-0.4	-0.07	-0.22	-0.17	-0.4	-0.2	-0.01	-0.21	-0.12	-0.03	-0.12	0
BnaA09g16400D	6221	6182	8495	8436	2238	2188	5414	5336	7681	7906	2558	2635	5331	5336	7098	7052	836	801	4594	4509	6922	6830	2512	2444	4062	3975	6896	7064	4248	4369	4820	4765	5613	5555	1629	1547	0.6	-1.47	0.8	-0.7	0.22	-1.81	-0.18	0.07	0.02	-0.3	0.8	-0.64	0
BnaA04g15560D	4485	4510	8486	8433	1808	1764	2733	2746	7884	7905	3271	3235	2123	2132	7922	7868	375	378	3312	3290	6915	6828	2029	1970	2050	2046	7078	7063	5432	5364	1919	1904	6264	6198	731	730	1.06	-1.78	1.79	-0.39	1.7	-3.09	-0.69	-0.79	0.04	-0.14	1.43	-1.45	0
BnaA05g28850D	5562	5496	8513	8421	10021	9971	5699	5656	8262	8197	4067	3943	3938	3834	9434	9272	2495	2438	4107	4009	6937	6818	11248	11137	4275	4214	7418	7324	6753	6538	3560	3423	7460	7303	4861	4710	0.76	0.7	0.8	-0.15	1.08	-0.63	0.06	-0.22	0.1	0.1	-0.75	-1.23	0
BnaA05g29180D	6766	6687	8387	8418	4875	4820	8016	8056	7995	7820	2998	2985	7465	7287	7570	7473	2319	2266	4996	4878	6834	6816	5472	5384	6014	6002	7178	6987	4978	4949	6749	6507	5986	5886	4518	4378	0.47	-0.33	0.24	-0.51	-0.16	-0.42	0.28	0.42	0.05	-0.2	-0.13	-0.29	0
BnaA02g24400D	1267	1245	8426	8390	711	725	1397	1392	7412	7471	1604	1597	1113	1148	7925	7848	185	175	936	908	6866	6793	798	810	1048	1037	6655	6676	2663	2648	1006	1025	6267	6182	360	338	2.89	-3.09	2.68	-1.33	2.62	-4.16	0.18	0.14	-0.04	-0.13	1.72	-1.2	0
BnaC04g35170D	1878	1850	8313	8369	2418	2419	1193	1201	6104	6091	1820	1845	1067	1087	6976	6943	798	781	1387	1349	6774	6776	2714	2702	895	895	5480	5443	3022	3059	965	971	5516	5469	1555	1509	2.31	-1.32	2.61	-0.84	2.5	-1.84	-0.61	-0.5	-0.31	-0.3	0.17	-0.82	0
BnaC05g43050D	5	4	8125	8362	228	231	46	46	8450	8505	1779	1733	2	1	13769	13854	34	36	4	3	6621	6770	256	258	35	34	7587	7600	2954	2873	2	1	10888	10913	66	70	10.98	-4.7	7.79	-1.38	12.98	-7.33	3.38	-1.29	0.18	0.7	3.5	-1.92	3e-58
BnaC01g38270D	9794	9767	8356	8336	1537	1495	7202	7223	6759	6751	1251	1226	6845	6804	6461	6524	461	480	7232	7124	6809	6749	1725	1670	5403	5381	6068	6032	2077	2033	6189	6075	5109	5139	898	927	-0.08	-2	0.17	-1.56	-0.26	-2.49	-0.41	-0.23	-0.16	-0.4	0.28	-0.9	0
BnaC03g35690D	6328	6295	8456	8325	8521	8564	5038	4975	7863	7989	4873	4825	4375	4316	8753	8819	3663	3684	4673	4592	6890	6740	9564	9565	3780	3706	7060	7138	8092	8000	3956	3854	6922	6947	7136	7117	0.56	0.49	0.92	0.18	0.83	0.04	-0.31	-0.25	0.06	0.02	-0.25	-0.42	0
BnaA01g30490D	1537	1501	8497	8325	8785	8772	1780	1786	6319	6204	4080	4052	765	791	8637	8526	3026	3000	1135	1095	6924	6740	9861	9798	1335	1331	5673	5544	6775	6718	692	706	6830	6716	5895	5796	2.62	0.52	2.07	0.27	3.28	-0.21	0.26	-0.67	-0.28	-0.01	-0.54	-0.75	0
BnaC04g42280D	8597	8565	8260	8323	7267	7223	9724	9686	8517	8375	3651	3666	7972	7877	9158	9144	3524	3418	6348	6248	6731	6739	8157	8067	7295	7216	7647	7483	6063	6078	7208	7033	7242	7203	6865	6603	0.1	0.27	0.06	-0.32	0.02	-0.1	0.2	0.18	0.17	0.1	-0.42	-0.27	3e-180
BnaA10g02720D	301	298	8336	8323	6177	6133	379	378	7928	7874	2989	2939	214	209	9693	9611	1654	1663	222	217	6793	6739	6933	6850	284	282	7118	7036	4963	4873	193	187	7665	7571	3222	3213	4.94	0.03	4.64	-0.52	5.32	-1.24	0.36	-0.21	0.06	0.17	-0.49	-1.1	0
BnaC01g33900D	12939	13187	8390	8315	2495	2508	10581	10698	8738	8716	3091	3098	9960	10048	7433	7350	939	990	9554	9619	6837	6732	2801	2801	7938	7970	7845	7788	5133	5137	9005	8972	5878	5790	1829	1913	-0.5	-1.28	-0.03	-0.61	-0.62	-1.64	-0.27	-0.09	0.2	-0.22	0.87	-0.58	0
BnaA04g01910D	4771	4709	8392	8288	8780	8607	3991	3921	7524	7498	4033	3937	3888	3874	6406	6381	2649	2657	3523	3435	6838	6710	9855	9613	2994	2921	6755	6700	6697	6528	3515	3459	5066	5026	5161	5133	0.96	0.52	1.19	-0.02	0.53	0.03	-0.23	0	-0.01	-0.42	-0.56	-0.92	0
BnaA04g18190D	8561	8404	8226	8286	7157	7145	9426	9439	8354	8220	3573	3623	7787	7731	8659	8627	3463	3349	6322	6130	6703	6709	8033	7980	7072	7032	7500	7345	5933	6007	7040	6903	6847	6795	6746	6470	0.11	0.26	0.07	-0.31	-0.03	-0.05	0.18	0.16	0.15	0.02	-0.42	-0.28	0
BnaAnng25140D	2	2	8093	8277	25	20	1	4	5811	5974	218	218	1	1	6995	7257	11	14	1	1	6595	6701	28	22	1	3	5217	5338	362	361	1	1	5531	5716	21	27	12.14	-8.04	11.47	-3.87	12.61	-7.86	0.35	-0.71	-0.33	-0.24	3.84	-0.06	0
BnaA09g45190D	408	406	8392	8258	379	360	676	699	7221	7139	848	865	430	421	7477	7340	43	52	301	296	6838	6686	425	402	507	521	6483	6379	1408	1434	389	376	5913	5782	84	100	4.5	-4.03	3.65	-2.18	3.93	-5.99	0.78	0.36	-0.07	-0.21	1.78	-2.17	0
BnaC06g33320D	38928	38919	8414	8248	2271	2283	37200	36869	7693	7532	2185	2160	30921	30347	9789	9753	332	320	28745	28389	6856	6678	2549	2550	27908	27468	6907	6730	3628	3581	27956	27097	7741	7682	647	618	-2.08	-1.41	-2.02	-0.92	-1.84	-3.61	-0.05	-0.05	0.01	0.19	0.5	-2.01	1e-126
BnaC04g36640D	19499	19475	8355	8238	589	568	8839	8811	7828	7789	1682	1663	10097	10078	6071	5998	141	135	14398	14206	6808	6670	661	634	6631	6564	7028	6960	2793	2757	9129	8999	4801	4725	275	261	-1.09	-3.38	0.08	-1.33	-0.93	-4.15	-1.12	-0.66	0.05	-0.5	2.1	-1.27	0
BnaA08g14800D	4466	4364	8243	8235	1487	1411	3878	3891	6816	6754	1975	1907	3296	3272	7947	7922	431	414	3298	3183	6717	6667	1669	1576	2909	2899	6120	6035	3279	3162	2980	2922	6284	6240	840	800	1.05	-2.04	1.07	-0.92	1.09	-2.93	-0.16	-0.14	-0.14	-0.1	0.99	-0.99	0
BnaAnng36830D	9881	9937	7985	8227	3839	3992	8105	8186	6185	6339	2730	2855	7669	7740	7506	7614	2027	2111	7296	7248	6507	6661	4309	4459	6080	6099	5553	5664	4533	4734	6934	6911	5936	5998	3949	4078	-0.14	-0.59	-0.12	-0.28	-0.21	-0.57	-0.26	-0.07	-0.23	-0.14	0.08	-0.13	0
BnaC03g36170D	7058	7052	8324	8224	5256	5136	8040	8022	7986	7920	3057	3030	7485	7479	7567	7423	2488	2412	5212	5144	6783	6658	5900	5736	6032	5976	7170	7077	5076	5024	6767	6678	5984	5847	4847	4660	0.38	-0.21	0.25	-0.5	-0.18	-0.32	0.21	0.38	0.08	-0.18	-0.2	-0.29	0
BnaA03g30360D	6173	6140	8333	8219	8426	8501	4847	4838	7839	7879	4834	4755	4319	4221	8654	8673	3692	3688	4558	4479	6790	6654	9458	9495	3636	3604	7038	7040	8027	7884	3905	3769	6843	6832	7192	7125	0.57	0.5	0.96	0.18	0.83	0.07	-0.32	-0.24	0.07	0.02	-0.25	-0.4	0
BnaCnng19790D	5290	5236	8276	8215	8696	8593	4021	4033	7924	7919	3973	3928	3843	3863	6926	6775	3800	3803	3906	3819	6744	6651	9761	9598	3017	3005	7114	7076	6597	6513	3475	3449	5477	5337	7403	7347	0.79	0.53	1.24	-0.11	0.64	0.45	-0.36	-0.16	0.08	-0.31	-0.56	-0.39	0
BnaC05g02700D	311	305	8190	8209	6199	6137	374	375	7804	7804	2952	2913	220	208	9444	9449	1663	1659	230	222	6674	6646	6958	6854	281	279	7007	6973	4902	4830	199	186	7468	7443	3240	3205	4.88	0.05	4.64	-0.52	5.28	-1.21	0.31	-0.23	0.07	0.16	-0.51	-1.1	0
BnaA06g35830D	7012	6985	8081	8207	6887	7086	6519	6715	8032	8267	3279	3191	5440	5524	7823	7800	2407	2411	5178	5095	6585	6645	7730	7914	4891	5003	7211	7387	5445	5291	4918	4932	6186	6144	4689	4658	0.36	0.24	0.56	-0.44	0.32	-0.4	-0.05	-0.06	0.14	-0.1	-0.54	-0.74	0
BnaCnng27520D	8490	8503	8098	8190	7427	7492	9095	9294	8055	7939	3555	3626	7763	7794	7920	8050	3579	3527	6269	6202	6599	6631	8337	8368	6823	6924	7232	7094	5903	6012	7019	6959	6263	6341	6972	6814	0.09	0.34	0.06	-0.27	-0.15	0.13	0.14	0.16	0.11	-0.07	-0.49	-0.28	8e-178
BnaC08g24040D	3530	3524	8174	8175	5644	5587	3266	3260	8379	8423	3859	3835	2932	2939	8786	8800	1449	1457	2607	2571	6661	6619	6335	6240	2450	2429	7523	7526	6408	6359	2651	2624	6948	6932	2823	2815	1.36	-0.08	1.63	-0.24	1.4	-1.3	-0.09	0.03	0.18	0.06	0.02	-1.16	0
BnaC08g42630D	4826	4714	8198	8164	5538	5433	3904	3960	7392	7402	3322	3308	3592	3454	7209	7047	2318	2250	3564	3439	6680	6610	6216	6068	2929	2950	6637	6614	5516	5485	3248	3084	5701	5551	4516	4347	0.92	-0.11	1.17	-0.27	0.83	-0.34	-0.25	-0.15	0	-0.24	-0.16	-0.47	0
BnaA09g33230D	3582	3574	8199	8157	5648	5590	3286	3278	8393	8400	3871	3850	2944	2951	8804	8767	1434	1454	2645	2607	6681	6604	6340	6244	2465	2442	7535	7506	6428	6384	2662	2635	6962	6906	2794	2809	1.34	-0.08	1.62	-0.23	1.39	-1.31	-0.1	0.01	0.18	0.06	0.03	-1.17	0
BnaC04g23500D	4705	4656	8270	8128	8575	8495	3880	3855	7400	7408	3936	3876	3846	3810	6413	6378	2657	2722	3474	3396	6739	6581	9625	9488	2911	2872	6644	6619	6536	6427	3477	3402	5071	5024	5176	5259	0.96	0.52	1.2	-0.03	0.55	0.05	-0.25	0	-0.01	-0.4	-0.56	-0.87	0
BnaA01g09900D	2458	2441	8151	8126	3337	3278	1439	1424	6566	6545	2764	2736	1168	1183	6707	6668	765	760	1815	1781	6642	6579	3746	3661	1080	1061	5895	5848	4590	4536	1056	1056	5304	5252	1490	1468	1.88	-0.84	2.46	-0.36	2.32	-1.84	-0.75	-0.77	-0.17	-0.32	0.3	-1.32	0
BnaC08g45990D	7252	7159	8453	8116	6119	5969	8877	8562	8053	7928	3298	3192	6708	6669	7907	7669	2771	2739	5355	5222	6888	6571	6868	6667	6660	6379	7230	7084	5476	5293	6065	5955	6253	6041	5398	5292	0.35	0.01	0.13	-0.41	0.03	-0.2	0.3	0.18	0.09	-0.13	-0.33	-0.34	1e-154
BnaA10g20120D	170	186	8085	8115	1300	1253	183	145	10008	10018	4279	4245	106	111	7997	8110	246	266	126	136	6588	6570	1459	1399	137	108	8985	8951	7105	7038	96	99	6324	6388	479	514	5.65	-2.2	6.19	-0.34	6.03	-3.68	-0.09	-0.42	0.45	-0.05	2.31	-1.53	0
BnaC03g03000D	1839	1843	8166	8109	3821	3743	2114	2128	7874	7814	4200	4063	1730	1699	7578	7627	981	953	1358	1344	6654	6565	4289	4181	1586	1585	7069	6982	6974	6737	1564	1517	5992	6008	1911	1841	2.29	-0.64	2.15	-0.04	1.96	-1.68	0.23	0.19	0.09	-0.14	0.69	-1.17	0
BnaCnng75520D	7036	6986	8158	8106	7169	7233	6560	6657	8037	8161	3309	3218	5489	5480	7815	7747	2547	2545	5195	5096	6648	6563	8047	8079	4921	4959	7216	7292	5495	5336	4963	4893	6180	6102	4962	4917	0.36	0.29	0.55	-0.42	0.32	-0.31	-0.06	-0.06	0.14	-0.11	-0.57	-0.71	0
BnaC08g29320D	4907	4906	8245	8106	8836	8700	4097	4036	7284	7226	4013	3924	3905	3889	6208	6194	2683	2685	3623	3579	6718	6563	9918	9717	3074	3007	6540	6457	6664	6506	3531	3473	4909	4879	5227	5187	0.88	0.56	1.1	0.02	0.48	0.09	-0.24	-0.04	-0.03	-0.44	-0.58	-0.91	0
BnaC01g01140D	7028	7050	8101	8099	10442	10512	7606	7531	7978	7993	5734	5691	6431	6509	7542	7506	2966	2914	5190	5143	6601	6557	11721	11741	5706	5611	7163	7142	9521	9436	5814	5812	5964	5912	5778	5630	0.35	0.83	0.34	0.41	0.03	-0.06	0.13	0.17	0.12	-0.15	-0.31	-1.04	0
BnaC04g03030D	1173	1151	8323	8095	1241	1195	909	935	6858	6686	3826	3745	844	836	5772	5500	371	331	866	840	6782	6554	1393	1335	682	697	6157	5974	6353	6209	763	746	4564	4332	723	639	2.97	-2.29	3.14	0.05	2.56	-2.71	-0.31	-0.18	-0.14	-0.58	2.2	-1	0
BnaC06g27870D	7619	7496	8326	8082	6430	6270	8529	8517	8116	7934	3212	3191	7016	6856	8941	8778	3506	3435	5626	5468	6784	6543	7217	7003	6399	6345	7287	7089	5334	5291	6343	6122	7070	6914	6830	6636	0.26	0.09	0.17	-0.44	0.17	-0.05	0.2	0.17	0.11	0.07	-0.42	-0.08	6e-162
BnaC01g11550D	2373	2356	8102	8076	3378	3333	1396	1383	6479	6482	2759	2751	1127	1142	6621	6609	779	769	1752	1719	6602	6539	3792	3723	1047	1030	5817	5792	4581	4561	1019	1020	5236	5206	1518	1486	1.92	-0.81	2.48	-0.34	2.36	-1.8	-0.74	-0.77	-0.18	-0.33	0.28	-1.32	0
BnaA03g60230D	11138	10749	8359	8065	2463	2314	10018	9694	6416	6283	2197	2278	9054	8725	6013	5887	711	698	8224	7841	6811	6530	2765	2585	7516	7222	5760	5614	3648	3777	8186	7791	4755	4637	1385	1349	-0.27	-1.32	-0.37	-0.62	-0.77	-1.78	-0.12	-0.01	-0.23	-0.51	0.47	-0.97	1e-171
BnaA03g24350D	15642	15731	8133	8047	1348	1305	12311	12183	6757	6942	1187	1216	11065	11005	6899	6943	375	430	11550	11475	6627	6515	1513	1458	9236	9076	6067	6203	1971	2016	10004	9826	5456	5469	731	831	-0.81	-2.15	-0.58	-1.62	-0.86	-2.81	-0.33	-0.22	-0.1	-0.27	0.42	-0.93	0
BnaA05g34260D	2975	2964	8098	8015	2771	2847	3021	3022	6661	6535	2029	2002	2401	2394	7529	7414	672	656	2197	2162	6599	6489	3110	3180	2266	2251	5980	5839	3369	3319	2171	2138	5954	5840	1309	1267	1.59	-1.06	1.39	-0.82	1.45	-2.19	0.05	-0.02	-0.15	-0.15	0.09	-1.29	0
BnaA05g32480D	2943	2959	8095	8012	3384	3385	3075	3026	7553	7552	3321	3394	2518	2494	6971	6933	1298	1280	2173	2158	6596	6487	3798	3781	2307	2254	6781	6748	5515	5627	2277	2227	5512	5461	2529	2473	1.59	-0.79	1.57	-0.28	1.28	-1.13	0.07	0.06	0.05	-0.25	0.56	-0.6	0
BnaCnng31870D	10504	10399	8047	8002	2428	2358	9513	9212	6092	6042	2162	2239	8617	8405	5822	5703	694	661	7756	7585	6557	6479	2725	2634	7137	6863	5470	5399	3590	3712	7791	7505	4604	4492	1352	1277	-0.23	-1.28	-0.37	-0.57	-0.75	-1.79	-0.13	0	-0.26	-0.52	0.45	-1.03	0
BnaA07g07570D	17008	17339	7978	7989	1567	1617	12635	12620	7368	7614	1830	1828	11618	11831	7262	7421	340	353	12559	12648	6501	6468	1759	1806	9479	9402	6615	6803	3039	3031	10504	10564	5743	5845	662	682	-0.96	-1.86	-0.49	-1.14	-0.86	-3.11	-0.42	-0.26	0.05	-0.16	0.77	-1.41	9e-64
BnaA03g24520D	3544	3633	7946	7985	12042	12207	2260	2239	11245	11549	16758	17003	1732	1668	3894	3971	1834	1880	2617	2650	6475	6465	13517	13634	1695	1668	10096	10319	27827	28192	1566	1489	3079	3128	3573	3632	1.3	1.07	2.6	1.46	1.02	0.22	-0.65	-0.79	0.66	-1.06	1.04	-1.91	0
BnaC01g35230D	8555	8730	8278	7984	12320	11967	8958	8911	7956	7558	5603	5523	7603	7384	7549	7643	7713	7655	6317	6368	6745	6464	13829	13366	6720	6639	7143	6753	9304	9157	6874	6593	5970	6020	15026	14789	0.06	1.04	0.06	0.41	-0.17	1.31	0.07	0.09	0.07	-0.14	-0.56	0.13	1e-112
BnaA02g08160D	6247	6239	8082	7980	5072	4994	4579	4576	6529	6538	3170	3151	3944	3951	7559	7499	1871	1833	4613	4551	6586	6461	5693	5578	3435	3409	5862	5842	5264	5225	3566	3528	5977	5907	3645	3541	0.51	-0.21	0.77	-0.16	0.74	-0.73	-0.42	-0.37	-0.16	-0.13	-0.1	-0.65	0
BnaC08g44890D	13055	12633	8207	7969	1620	1520	8933	8627	7006	6680	1847	1810	7797	7608	5899	5631	567	566	9640	9215	6687	6452	1818	1698	6702	6427	6290	5969	3067	3001	7049	6793	4665	4436	1105	1093	-0.52	-1.9	-0.1	-1.01	-0.61	-2.05	-0.52	-0.45	-0.1	-0.53	0.79	-0.68	0
BnaC02g11560D	6234	6263	8064	7961	5089	5065	4586	4640	6590	6540	3143	3137	3992	4005	7569	7513	1857	1836	4603	4568	6571	6446	5712	5657	3440	3457	5917	5844	5219	5201	3609	3576	5985	5918	3618	3547	0.51	-0.2	0.77	-0.17	0.73	-0.73	-0.41	-0.35	-0.15	-0.13	-0.13	-0.67	0
BnaA09g48380D	4667	4533	8001	7949	5270	5137	3923	3954	7101	7181	3161	3183	3452	3436	7064	6990	2224	2191	3446	3307	6520	6436	5915	5738	2943	2946	6375	6416	5249	5278	3121	3068	5586	5506	4333	4233	0.94	-0.15	1.12	-0.28	0.84	-0.37	-0.2	-0.13	-0.02	-0.22	-0.15	-0.44	0
BnaA04g20040D	4296	4314	8058	7942	2875	2840	4271	4273	7810	7786	4514	4461	4505	4392	6164	6183	1122	1127	3172	3147	6566	6430	3227	3172	3204	3183	7012	6957	7496	7397	4073	3922	4874	4870	2186	2177	1.04	-1.02	1.13	0.09	0.29	-1.16	0.02	0.34	0.1	-0.42	1.22	-0.55	0
BnaC09g17480D	5941	5883	7898	7908	2076	2032	5131	5088	7257	7383	2379	2430	5065	5075	6559	6538	762	743	4387	4291	6436	6403	2330	2270	3849	3791	6516	6597	3950	4029	4579	4532	5187	5150	1484	1435	0.56	-1.48	0.78	-0.72	0.18	-1.82	-0.18	0.07	0.03	-0.31	0.79	-0.66	0
BnaC09g09060D	9640	9512	8076	7891	2191	2093	14032	13530	7566	7325	2377	2256	10074	9857	9129	8927	1154	1079	7118	6938	6581	6389	2459	2338	10527	10080	6793	6545	3947	3741	9108	8801	7219	7032	2248	2085	-0.12	-1.43	-0.63	-0.79	-0.33	-1.72	0.55	0.35	0.04	0.14	0.68	-0.15	5e-123
BnaA08g11640D	1299	1353	7670	7880	505	496	1243	1241	7565	7662	1451	1472	969	978	9316	9648	255	241	959	987	6250	6380	567	554	933	925	6792	6846	2409	2441	876	873	7367	7600	497	466	2.7	-3.49	2.88	-1.49	3.1	-3.96	-0.07	-0.15	0.11	0.24	2.11	-0.22	0
BnaA03g21210D	22154	21757	7973	7876	2407	2366	17538	17347	6428	6538	1396	1374	16321	15884	7447	7396	828	837	16359	15870	6497	6377	2702	2643	13157	12924	5771	5842	2318	2278	14756	14183	5889	5826	1613	1617	-1.32	-1.27	-1.17	-1.34	-1.3	-1.86	-0.31	-0.16	-0.15	-0.14	-0.22	-0.73	0
BnaC09g19280D	1222	1183	8021	7866	694	704	1371	1394	7184	7041	1665	1649	1129	1156	7450	7189	177	168	902	863	6536	6369	779	786	1029	1039	6450	6291	2765	2734	1021	1032	5891	5663	345	325	2.87	-3.04	2.62	-1.21	2.49	-4.11	0.23	0.22	-0.02	-0.16	1.81	-1.23	0
BnaCnng55860D	25031	25275	7537	7865	1186	1243	26817	27087	7774	8012	1728	1726	21458	21743	7410	7485	545	555	18483	18436	6142	6368	1331	1388	20118	20180	6980	7159	2869	2862	19400	19415	5860	5896	1062	1072	-1.56	-2.2	-1.51	-1.3	-1.72	-2.46	0.13	0.07	0.18	-0.09	1.08	-0.35	7e-132
BnaA03g02870D	8224	8132	7977	7862	7923	7884	7883	7775	8125	8148	4018	4026	6913	6874	7832	7637	4434	4424	6073	5932	6500	6365	8893	8806	5914	5792	7295	7281	6672	6675	6250	6138	6193	6016	8638	8547	0.1	0.46	0.32	-0.13	-0.02	0.49	-0.04	0.05	0.18	-0.08	-0.41	-0.04	3e-179
BnaA09g08780D	9602	9495	7935	7845	2328	2396	13883	13452	7452	7213	2555	2558	9964	9850	8970	8772	1263	1266	7090	6926	6466	6352	2613	2676	10415	10022	6691	6445	4243	4241	9009	8795	7093	6910	2460	2446	-0.13	-1.28	-0.64	-0.63	-0.35	-1.51	0.54	0.35	0.04	0.13	0.68	-0.11	2e-123
BnaC03g04230D	8244	8240	7956	7846	7929	7838	7857	7741	8012	8091	3999	3998	6936	6909	7789	7559	4459	4468	6087	6011	6483	6352	8900	8754	5894	5767	7193	7230	6640	6629	6271	6169	6159	5954	8687	8632	0.09	0.46	0.31	-0.12	-0.04	0.52	-0.05	0.04	0.17	-0.08	-0.41	-0.03	1e-178
BnaC04g47870D	6822	6638	7956	7806	8706	8605	7367	7187	8384	8098	3280	3202	5330	5285	9511	9316	3933	3907	5037	4842	6483	6320	9772	9611	5527	5354	7527	7236	5446	5309	4819	4719	7521	7338	7662	7548	0.37	0.6	0.44	-0.46	0.64	0.03	0.14	-0.05	0.21	0.21	-0.85	-0.35	0
BnaC03g28960D	15206	15321	7787	7799	1313	1232	11874	11757	6496	6679	1141	1142	10718	10692	6622	6631	359	420	11228	11176	6345	6314	1474	1376	8908	8759	5832	5968	1895	1894	9690	9547	5236	5223	699	811	-0.82	-2.15	-0.58	-1.64	-0.88	-2.79	-0.34	-0.22	-0.1	-0.28	0.41	-0.92	0
BnaA06g05540D	5100	5083	7886	7799	8470	8347	3888	3840	7525	7521	3828	3732	3672	3664	6532	6403	3683	3670	3766	3708	6426	6314	9507	9323	2917	2861	6756	6720	6356	6188	3320	3272	5165	5044	7175	7090	0.77	0.56	1.22	-0.1	0.63	0.48	-0.37	-0.18	0.08	-0.32	-0.59	-0.4	0
BnaA08g27220D	7616	7551	7951	7789	5665	5426	9129	8708	7729	7513	3219	3025	7054	6847	7659	7307	2536	2448	5624	5508	6479	6306	6359	6060	6849	6487	6939	6713	5345	5016	6378	6114	6057	5756	4940	4729	0.2	-0.04	0.03	-0.4	-0.08	-0.29	0.26	0.17	0.09	-0.11	-0.26	-0.36	1e-127
BnaA01g32180D	5137	5109	7912	7778	9066	8981	5203	5222	7476	7404	3764	3707	3564	3425	8859	8661	2365	2302	3793	3727	6447	6297	10176	10031	3903	3890	6712	6616	6250	6146	3222	3058	7005	6822	4607	4447	0.76	0.67	0.77	-0.1	1.14	-0.61	0.05	-0.26	0.06	0.12	-0.7	-1.16	0
BnaA05g19350D	8515	8455	7908	7749	1111	1066	6889	6671	5866	5715	1290	1242	6096	5959	6957	6810	326	338	6288	6167	6444	6274	1247	1191	5168	4970	5267	5107	2142	2059	5511	5321	5501	5364	635	653	0.03	-2.38	0.03	-1.3	0	-3.08	-0.3	-0.2	-0.29	-0.23	0.79	-0.92	0
BnaA06g04380D	9106	9028	7817	7734	2013	1965	11268	11256	6747	6702	1583	1501	8990	8832	6737	6522	1579	1587	6724	6585	6370	6262	2260	2195	8453	8386	6058	5988	2629	2489	8128	7886	5327	5137	3076	3066	-0.08	-1.5	-0.48	-1.24	-0.61	-0.77	0.34	0.27	-0.07	-0.27	0.2	0.46	0
BnaC01g39090D	5174	5109	7939	7732	9067	8977	5216	5267	7541	7408	3766	3672	3581	3441	8888	8644	2368	2291	3821	3727	6469	6260	10177	10027	3913	3924	6770	6619	6253	6088	3238	3072	7028	6809	4613	4426	0.75	0.67	0.77	-0.12	1.13	-0.61	0.05	-0.26	0.07	0.12	-0.71	-1.16	0
BnaC09g35690D	2038	2006	7841	7720	6419	6389	2029	2044	7350	7300	6031	5922	1789	1828	7957	7819	2089	2029	1505	1463	6389	6250	7205	7136	1522	1523	6599	6523	10015	9819	1617	1632	6292	6159	4070	3920	2.09	0.18	2.11	0.6	1.94	-0.64	0.04	0.13	0.05	-0.02	0.47	-0.84	0
BnaA07g32420D	6647	6679	7705	7718	2791	2779	5587	5734	6738	6730	1826	1791	3983	4008	8160	8087	1139	1111	4908	4872	6278	6249	3133	3104	4191	4272	6050	6014	3032	2970	3601	3579	6453	6370	2219	2146	0.36	-1.01	0.51	-1.01	0.84	-1.55	-0.21	-0.45	-0.05	0.03	-0.06	-0.51	7e-128
BnaA05g34760D	12313	12649	7659	7713	230	267	13541	13957	7988	8139	176	196	9386	9497	11708	11735	56	77	9092	9227	6241	6245	258	298	10159	10398	7172	7273	292	325	8486	8480	9258	9244	109	149	-0.55	-4.49	-0.51	-4.55	0.13	-6.16	0.17	-0.11	0.21	0.57	0.15	-1.11	5e-89
BnaC08g38040D	405	389	7910	7711	352	355	659	710	6838	6738	824	815	413	401	7004	6739	42	56	299	284	6445	6243	395	397	494	529	6139	6021	1368	1351	373	358	5539	5308	82	108	4.44	-4	3.57	-2.16	3.89	-5.84	0.81	0.33	-0.06	-0.23	1.78	-2.06	0
BnaC08g33220D	4	6	7548	7711	464	473	27	27	7676	7826	926	940	29	31	7697	7743	102	98	3	4	6150	6243	521	528	20	20	6892	6993	1538	1559	26	28	6087	6099	199	189	10.72	-3.56	8.43	-2.16	7.82	-4.97	2.46	2.88	0.16	-0.02	1.56	-1.43	0
BnaA05g11950D	1933	1939	7826	7708	1715	1702	904	839	6962	6845	1628	1566	891	852	7286	7087	590	601	1427	1414	6377	6241	1925	1901	678	625	6251	6116	2703	2597	806	761	5762	5582	1149	1161	2.15	-1.72	3.25	-1.22	2.86	-2.3	-1.12	-0.86	-0.03	-0.15	0.47	-0.73	0
BnaA09g40720D	5	10	7555	7700	469	475	31	30	7714	7863	923	952	30	30	7728	7768	104	102	4	7	6156	6234	526	531	23	22	6926	7026	1533	1578	27	27	6111	6119	203	197	10.14	-3.55	8.26	-2.16	7.83	-4.94	2.05	2.29	0.17	-0.02	1.56	-1.4	0
BnaC05g34300D	9905	10081	7627	7687	2383	2313	8764	8909	8179	8040	2843	2837	8189	8200	7495	7454	940	923	7314	7353	6215	6224	2675	2583	6575	6637	7343	7184	4721	4704	7404	7322	5927	5871	1831	1783	-0.24	-1.24	0.14	-0.62	-0.32	-1.71	-0.15	0.01	0.22	-0.08	0.84	-0.54	0
BnaC07g14260D	1698	1744	7780	7664	2819	2730	2301	2269	7914	7901	3616	3599	2138	2084	6834	6845	960	978	1254	1272	6340	6205	3164	3049	1726	1690	7105	7060	6004	5967	1933	1861	5404	5392	1870	1889	2.31	-1.01	2.05	-0.24	1.51	-1.52	0.44	0.59	0.18	-0.22	0.95	-0.72	0
BnaC04g02430D	2823	2783	7727	7650	2714	2691	2895	2886	6355	6298	1952	1961	2249	2292	7335	7209	615	631	2085	2030	6296	6194	3046	3006	2172	2150	5706	5628	3241	3251	2033	2047	5800	5678	1198	1219	1.6	-1.05	1.39	-0.8	1.49	-2.25	0.07	-0.01	-0.14	-0.12	0.1	-1.32	0
BnaCnng31510D	170	181	7710	7644	320	309	179	179	6178	6299	1148	1138	110	109	7741	7703	64	55	126	132	6283	6189	359	345	134	133	5547	5628	1906	1887	99	97	6121	6068	125	106	5.6	-4.15	5.38	-1.56	5.95	-5.72	0.06	-0.39	-0.16	-0.03	2.43	-1.61	0
BnaA02g14510D	7245	7076	7917	7637	5483	5273	8573	8300	7517	7416	2842	2865	7068	6790	8053	7905	2931	2833	5350	5161	6451	6183	6154	5889	6432	6184	6749	6626	4719	4750	6390	6063	6368	6227	5710	5473	0.27	-0.07	0.08	-0.5	0.02	-0.17	0.26	0.24	0.08	0	-0.35	-0.11	1e-162
BnaA10g13210D	1994	1963	7728	7611	6280	6190	1964	1980	7217	7104	5975	5848	1773	1803	7669	7524	2022	1935	1472	1432	6297	6162	7049	6914	1473	1475	6480	6348	9922	9696	1603	1610	6064	5927	3939	3738	2.1	0.16	2.12	0.61	1.9	-0.64	0.02	0.15	0.04	-0.06	0.49	-0.86	0
BnaA03g14010D	2113	2091	7664	7579	1681	1631	952	962	6806	6723	1533	1487	988	948	7129	6840	593	567	1560	1525	6245	6136	1887	1822	714	717	6111	6007	2546	2466	893	846	5637	5388	1155	1095	2	-1.74	3.08	-1.27	2.66	-2.29	-1.11	-0.83	-0.03	-0.17	0.43	-0.72	0
BnaA04g27270D	5462	5728	7232	7577	4350	4444	7929	8057	7112	7267	2452	2579	5135	5268	7416	7575	2144	2220	4033	4178	5893	6135	4883	4964	5948	6002	6385	6493	4072	4276	4643	4704	5864	5967	4177	4289	0.55	-0.29	0.11	-0.63	0.34	-0.48	0.54	0.19	0.1	-0.02	-0.24	-0.22	1e-111
BnaCnng23600D	8978	8938	7648	7570	2676	2705	6928	6937	6346	6281	1728	1779	6393	6307	6333	6247	1139	1150	6629	6520	6232	6129	3004	3021	5197	5168	5698	5612	2869	2950	5780	5632	5008	4921	2219	2222	-0.09	-1.04	0.13	-0.96	-0.2	-1.16	-0.34	-0.2	-0.13	-0.32	-0.05	-0.44	0
BnaA09g17930D	1218	1183	7802	7569	678	678	1358	1365	6848	6824	1609	1576	1114	1133	7120	6881	177	160	899	863	6357	6128	761	757	1019	1017	6148	6098	2672	2613	1007	1012	5630	5420	345	309	2.82	-3.04	2.59	-1.21	2.45	-4.08	0.21	0.2	-0.03	-0.18	1.8	-1.22	0
BnaC08g46180D	9271	9372	7508	7562	2107	2119	6764	6835	6052	6092	1607	1624	5676	5637	6230	6250	573	607	6846	6836	6118	6122	2365	2367	5074	5092	5434	5443	2668	2693	5132	5033	4926	4923	1116	1173	-0.16	-1.37	0.1	-1.02	-0.05	-2.11	-0.43	-0.43	-0.17	-0.31	0.18	-1.05	0
BnaC07g25500D	3223	3166	7413	7554	207	201	2390	2408	6687	6707	574	566	1955	1896	7350	7514	28	36	2380	2309	6040	6116	232	224	1793	1794	6004	5993	953	938	1768	1693	5812	5919	55	70	1.37	-4.73	1.74	-2.66	1.76	-6.56	-0.39	-0.44	-0.02	-0.05	2.05	-1.88	2e-144
BnaC01g05300D	1880	1873	7603	7550	9025	8920	1305	1355	6489	6419	7363	7358	1238	1258	6664	6646	3216	3167	1388	1366	6195	6113	10130	9963	979	1009	5826	5736	12226	12200	1119	1123	5270	5235	6265	6118	2.16	0.71	2.54	1.08	2.23	0.24	-0.47	-0.3	-0.09	-0.23	0.28	-0.7	0
BnaA02g04630D	4106	4136	7429	7546	4536	4435	5789	5861	7182	7213	2651	2579	4404	4440	8207	8331	1934	1948	3032	3017	6054	6110	5091	4954	4343	4366	6448	6445	4402	4276	3982	3965	6490	6562	3768	3763	1.01	-0.28	0.57	-0.57	0.72	-0.79	0.53	0.39	0.08	0.1	-0.21	-0.42	0
BnaAnng33460D	7230	7366	7619	7523	3344	3370	5839	5793	6877	6920	2699	2813	4219	4209	7896	8017	1505	1550	5339	5373	6208	6091	3754	3764	4380	4316	6174	6183	4482	4664	3814	3758	6244	6315	2932	2995	0.2	-0.71	0.51	-0.43	0.73	-1.08	-0.3	-0.5	0.01	0.03	0.28	-0.34	5e-68
BnaA07g19250D	5009	5193	7316	7516	4367	4341	8121	8239	7235	7329	2390	2508	5178	5273	7508	7523	2168	2200	3699	3788	5961	6085	4902	4849	6092	6138	6496	6549	3969	4158	4682	4708	5937	5926	4223	4250	0.69	-0.31	0.09	-0.68	0.34	-0.49	0.71	0.33	0.11	-0.02	-0.26	-0.2	1e-111
BnaA07g15650D	2303	2271	7381	7512	1765	1822	2716	2734	6343	6347	3223	3176	1741	1704	7129	7125	560	579	1701	1657	6014	6082	1981	2035	2038	2037	5695	5671	5352	5266	1574	1522	5637	5612	1091	1119	1.85	-1.59	1.48	-0.1	1.86	-2.35	0.28	-0.12	-0.09	-0.1	1.4	-0.86	0
BnaA04g18210D	7772	7703	7497	7505	6398	6354	8629	8510	7608	7353	3225	3282	7061	6999	7471	7363	2969	2900	5739	5619	6109	6076	7182	7097	6474	6340	6831	6570	5355	5442	6384	6249	5908	5800	5784	5603	0.1	0.23	0.06	-0.31	-0.11	-0.04	0.17	0.15	0.14	-0.06	-0.4	-0.33	0
BnaC04g14330D	1919	1912	7596	7479	1628	1612	893	835	6770	6655	1604	1552	882	892	6976	6801	554	542	1417	1395	6190	6055	1827	1800	670	622	6078	5946	2663	2573	797	796	5516	5357	1079	1047	2.12	-1.76	3.22	-1.2	2.77	-2.35	-1.12	-0.82	-0.03	-0.17	0.53	-0.77	0
BnaC07g38780D	4066	4049	7605	7460	1336	1316	3519	3495	6206	6173	1799	1767	3161	3084	7278	7304	395	372	3002	2953	6197	6040	1500	1470	2640	2604	5572	5516	2987	2930	2858	2754	5755	5753	770	719	1.04	-2.04	1.08	-0.91	1.04	-2.95	-0.18	-0.09	-0.14	-0.09	0.99	-1	0
BnaC03g77170D	1242	1304	7261	7459	490	478	1199	1192	7130	7232	1403	1439	942	952	8612	9007	255	237	917	951	5917	6039	550	534	900	888	6401	6462	2330	2386	852	850	6810	7095	497	458	2.68	-3.46	2.85	-1.45	3.03	-3.86	-0.06	-0.13	0.11	0.22	2.12	-0.18	0
BnaA07g38430D	5816	5775	7532	7457	5601	5640	6119	6040	7353	7359	3468	3408	5606	5598	7312	7276	2179	2157	4295	4212	6137	6037	6287	6299	4591	4500	6602	6576	5759	5651	5068	4999	5782	5731	4245	4167	0.52	0.05	0.54	-0.21	0.19	-0.45	0.1	0.24	0.11	-0.08	-0.14	-0.58	0
BnaC08g11400D	4127	4126	7496	7445	1291	1247	3554	3611	6060	6064	1757	1729	3008	3020	7067	7092	343	340	3047	3010	6108	6028	1449	1393	2666	2690	5441	5418	2918	2867	2720	2697	5588	5586	668	657	1	-2.09	1.02	-0.91	1.04	-3.08	-0.18	-0.16	-0.16	-0.12	1.03	-1.1	0
BnaC06g36880D	6331	6372	7440	7437	2719	2717	5370	5476	6468	6468	1764	1723	3807	3834	7828	7682	1098	1075	4675	4648	6062	6021	3052	3035	4029	4080	5807	5779	2929	2857	3442	3423	6190	6051	2139	2077	0.37	-0.99	0.51	-1	0.83	-1.54	-0.2	-0.44	-0.06	0.02	-0.07	-0.53	5e-93
BnaA07g19460D	7998	7789	7819	7434	7862	7632	9075	8540	7844	7573	3388	3281	7105	6955	7748	7403	4068	3909	5906	5682	6371	6019	8825	8524	6808	6362	7043	6767	5626	5440	6424	6210	6127	5831	7925	7552	0.1	0.49	0.07	-0.32	-0.08	0.37	0.18	0.12	0.16	-0.05	-0.65	-0.16	0
BnaC09g32850D	5280	5199	7488	7424	4838	4779	3947	3967	6108	6152	2983	2947	3385	3441	7040	7038	1778	1741	3899	3792	6102	6011	5430	5338	2961	2955	5484	5497	4953	4886	3060	3072	5567	5544	3464	3364	0.66	-0.17	0.89	-0.16	0.86	-0.7	-0.38	-0.33	-0.14	-0.12	-0.13	-0.66	0
BnaC01g03410D	13165	13212	7208	7422	1064	1075	10387	10567	6155	6127	1015	1043	11776	11747	6333	6212	614	630	9721	9637	5873	6009	1194	1201	7792	7872	5526	5475	1685	1729	10647	10489	5008	4893	1196	1217	-0.7	-2.31	-0.51	-1.69	-1.09	-2.04	-0.31	0.13	-0.11	-0.26	0.51	0.01	0
BnaA03g28050D	760	749	7489	7419	3193	3152	815	795	6522	6398	4037	4052	684	648	6014	5915	732	713	561	546	6102	6007	3584	3521	611	592	5856	5717	6703	6718	618	579	4756	4659	1426	1377	3.45	-0.77	3.27	0.21	2.98	-1.75	0.12	0.11	-0.07	-0.36	0.92	-1.34	0
BnaA10g15110D	6053	6020	7424	7401	4797	4868	7222	7070	7191	7054	2637	2610	5756	5712	7852	7679	1967	1951	4470	4391	6049	5992	5384	5437	5418	5267	6456	6303	4379	4328	5204	5100	6209	6049	3832	3769	0.44	-0.15	0.26	-0.55	0.25	-0.69	0.27	0.22	0.08	0.03	-0.31	-0.51	2e-164
BnaA05g03490D	1063	1041	7574	7400	1261	1226	866	862	6241	6119	3665	3671	774	751	5238	5149	376	358	785	759	6172	5991	1415	1369	650	642	5603	5468	6086	6087	700	671	4142	4056	732	692	2.98	-2.13	3.1	0.14	2.58	-2.53	-0.26	-0.17	-0.14	-0.57	2.13	-0.97	0
BnaC01g14310D	442	428	7495	7400	587	569	905	890	6433	6404	1292	1284	402	406	7898	7758	430	407	326	312	6107	5991	659	636	679	663	5776	5722	2145	2129	363	363	6245	6111	838	786	4.24	-3.22	3.1	-1.43	4.09	-2.93	1.07	0.19	-0.07	0.03	1.72	0.33	0
BnaC06g20290D	5696	5673	7460	7391	5533	5556	6032	5949	7289	7291	3423	3351	5526	5494	7216	7224	2149	2113	4206	4138	6079	5984	6211	6206	4525	4432	6544	6515	5684	5556	4996	4906	5706	5690	4186	4082	0.53	0.04	0.54	-0.22	0.2	-0.46	0.1	0.25	0.11	-0.08	-0.14	-0.59	0
BnaC03g44640D	5153	5155	7469	7381	4285	4278	4858	4795	5421	5483	2283	2261	3395	3371	6100	6149	1189	1154	3805	3760	6086	5976	4810	4778	3645	3572	4867	4899	3791	3749	3069	3010	4824	4844	2316	2229	0.67	-0.33	0.44	-0.37	0.67	-1.09	-0.07	-0.32	-0.3	-0.32	-0.35	-1.08	0
BnaA06g03440D	2926	2890	7276	7368	15706	15580	4092	4075	6016	5937	3909	3849	3570	3616	6499	6541	4909	4886	2161	2108	5929	5965	17629	17401	3070	3036	5401	5305	6491	6382	3228	3229	5139	5152	9563	9440	1.48	1.56	0.81	0.27	0.67	0.88	0.52	0.6	-0.15	-0.21	-1.44	-0.88	0
BnaC02g24620D	2981	2883	7421	7367	1188	1158	2412	2377	6391	6261	1757	1712	2508	2412	5582	5595	397	410	2201	2103	6047	5965	1333	1293	1810	1771	5738	5594	2918	2839	2268	2154	4414	4407	773	792	1.48	-2.19	1.66	-0.98	1	-2.49	-0.27	0.04	-0.08	-0.45	1.13	-0.75	0
BnaA03g57740D	5154	5150	7438	7363	4294	4265	4853	4816	5395	5470	2292	2262	3394	3335	6099	6153	1190	1161	3806	3757	6061	5961	4820	4764	3641	3588	4844	4888	3806	3751	3069	2978	4823	4847	2318	2243	0.67	-0.33	0.43	-0.36	0.68	-1.08	-0.07	-0.32	-0.3	-0.31	-0.34	-1.07	0
BnaA04g24120D	6324	6271	7363	7348	8151	8069	6887	6726	7752	7540	3101	3007	5049	5020	8870	8758	3702	3698	4670	4574	6000	5949	9149	9012	5167	5011	6960	6737	5149	4986	4565	4482	7014	6899	7212	7144	0.37	0.6	0.43	-0.43	0.62	0.05	0.14	-0.03	0.2	0.22	-0.84	-0.34	0
BnaC05g35690D	7733	7736	7484	7345	2561	2571	6364	6329	6791	6757	2478	2404	5933	5856	6809	6628	1420	1414	5710	5643	6098	5947	2875	2872	4774	4715	6097	6038	4115	3986	5364	5229	5384	5221	2766	2732	0.09	-1.07	0.35	-0.58	0	-0.95	-0.26	-0.1	0.01	-0.18	0.5	-0.06	0
BnaC01g27600D	3317	3339	7415	7345	4972	4996	4553	4629	6961	7001	3376	3336	4038	4020	6858	6955	1962	1976	2449	2436	6042	5947	5581	5580	3416	3449	6250	6256	5606	5531	3651	3589	5423	5478	3822	3818	1.3	-0.1	0.87	-0.17	0.59	-0.51	0.49	0.57	0.06	-0.14	0	-0.55	0
BnaAnng04520D	4679	4824	7368	7342	4352	4281	6650	6562	7907	7934	3050	3024	5186	5161	7083	7027	1727	1716	3455	3519	6004	5944	4885	4782	4989	4889	7099	7089	5065	5014	4689	4608	5601	5535	3364	3315	0.78	-0.31	0.52	-0.49	0.26	-0.74	0.5	0.41	0.25	-0.1	0.06	-0.53	0
BnaC03g25510D	20108	20021	7509	7329	2321	2241	15705	15427	5904	5981	1366	1338	14221	13871	6973	6858	827	837	14848	14604	6119	5934	2605	2503	11782	11493	5301	5344	2268	2218	12857	12386	5514	5402	1611	1617	-1.29	-1.24	-1.13	-1.25	-1.21	-1.76	-0.34	-0.22	-0.18	-0.14	-0.19	-0.66	0
BnaC02g09300D	4049	4101	7232	7321	4410	4361	5679	5778	6933	7026	2598	2556	4384	4373	7885	8024	1915	1878	2990	2991	5893	5927	4950	4871	4260	4305	6225	6278	4314	4238	3964	3905	6235	6320	3731	3628	0.98	-0.27	0.55	-0.55	0.67	-0.77	0.52	0.4	0.08	0.09	-0.2	-0.42	0
BnaA06g08050D	152	157	7260	7310	314	295	154	154	5786	6006	1117	1150	95	96	7533	7505	58	52	112	115	5916	5918	352	329	116	115	5195	5367	1855	1907	86	86	5957	5912	113	100	5.71	-4.12	5.52	-1.49	6.11	-5.8	0.02	-0.4	-0.16	0	2.46	-1.68	0
BnaA10g21910D	7819	7725	7605	7307	7397	7157	7496	7310	7495	7405	3703	3564	6543	6429	7187	6911	4010	3973	5774	5635	6197	5916	8303	7994	5624	5446	6729	6617	6149	5909	5916	5741	5683	5444	7812	7676	0.09	0.43	0.27	-0.15	-0.07	0.48	-0.04	0.03	0.14	-0.12	-0.43	-0.07	9e-180
BnaC08g41620D	1708	1661	7385	7307	740	736	2001	2033	5586	5583	1277	1247	1371	1328	9028	9038	150	151	1261	1212	6018	5916	831	822	1501	1515	5015	4989	2120	2068	1240	1186	7139	7119	292	292	2.27	-2.85	1.73	-1.26	2.56	-4.61	0.29	-0.03	-0.25	0.26	1.34	-1.5	0
BnaA10g15900D	7663	7550	7380	7300	3137	3181	5208	5237	6094	6043	2696	2701	5423	5489	6911	6815	1256	1261	5658	5507	6014	5910	3521	3553	3907	3902	5471	5400	4477	4478	4903	4901	5465	5368	2447	2436	0.09	-0.75	0.48	-0.28	0.14	-1.15	-0.52	-0.19	-0.13	-0.14	0.34	-0.53	2e-173
BnaC09g30100D	5086	5228	6756	7299	1212	1306	15333	16234	3172	3410	5995	6247	27116	29359	1448	1544	17982	19079	3756	3813	5505	5910	1360	1459	11503	12094	2848	3047	9955	10358	24516	26215	1145	1216	35031	36860	0.59	-2.02	-2	1.78	-4.43	4.93	1.64	2.74	-0.95	-2.27	2.85	4.67	4e-26
BnaC09g02690D	4355	4360	7346	7296	609	609	3973	3959	6412	6359	783	771	3747	3739	6542	6528	188	186	3216	3180	5986	5907	684	680	2981	2949	5757	5682	1300	1278	3388	3339	5173	5142	366	359	0.89	-3.12	0.95	-2.15	0.62	-3.83	-0.11	0.07	-0.06	-0.21	0.92	-0.91	0
BnaA04g17570D	2854	2871	7360	7296	1375	1309	1295	1263	6493	6348	1474	1473	1326	1324	6888	6800	496	464	2107	2094	5997	5907	1543	1462	972	941	5830	5672	2448	2442	1199	1182	5447	5356	966	896	1.5	-1.99	2.59	-1.23	2.18	-2.54	-1.14	-0.82	-0.05	-0.14	0.7	-0.69	0
BnaC05g20170D	3175	3056	7186	7295	4783	4735	4264	4237	6626	6690	3220	3117	4189	4134	6787	6573	1911	1929	2344	2229	5856	5906	5369	5289	3199	3157	5949	5978	5347	5168	3787	3691	5367	5178	3723	3727	1.36	-0.14	0.91	-0.18	0.5	-0.5	0.47	0.71	0.02	-0.16	-0.02	-0.52	1e-170
BnaC05g07580D	1488	1477	7235	7290	794	787	1183	1204	6360	6309	1529	1536	1023	1012	6088	6041	164	171	1099	1077	5895	5902	891	879	888	897	5710	5637	2539	2547	925	904	4814	4758	319	330	2.44	-2.74	2.67	-1.16	2.39	-3.88	-0.29	-0.25	-0.06	-0.3	1.52	-1.45	0
BnaC05g27530D	4613	4758	7313	7282	4300	4227	6596	6503	7837	7881	3021	3000	5145	5125	7037	7001	1718	1694	3406	3471	5959	5896	4827	4721	4948	4845	7036	7042	5016	4974	4652	4576	5565	5515	3347	3273	0.79	-0.31	0.52	-0.49	0.26	-0.74	0.51	0.42	0.25	-0.1	0.07	-0.53	0
BnaC02g19510D	6856	6753	7529	7279	4985	4782	8325	8096	7279	7197	2639	2716	6777	6532	7897	7801	2628	2511	5063	4926	6135	5893	5595	5341	6246	6032	6535	6431	4382	4503	6127	5832	6245	6145	5120	4851	0.27	-0.14	0.08	-0.55	0.05	-0.31	0.3	0.26	0.11	0.04	-0.3	-0.13	1e-162
BnaC05g18830D	6770	6808	7045	7264	1811	1823	9722	9860	7231	7231	1893	1904	7041	7223	7848	7938	996	1077	4999	4966	5741	5881	2033	2036	7294	7346	6492	6461	3143	3157	6366	6449	6206	6253	1940	2081	0.22	-1.51	-0.18	-1.04	-0.04	-1.63	0.55	0.36	0.16	0.1	0.63	-0.02	2e-132
BnaA01g04000D	1845	1841	7329	7249	8591	8473	1286	1339	6281	6193	7062	7052	1220	1251	6384	6382	3063	3025	1362	1343	5972	5869	9643	9464	965	998	5639	5534	11726	11693	1103	1117	5048	5027	5967	5844	2.13	0.69	2.51	1.07	2.18	0.23	-0.46	-0.29	-0.08	-0.23	0.29	-0.69	0
BnaA01g12530D	417	418	7397	7246	574	571	876	838	6357	6235	1298	1268	383	382	7817	7569	433	410	308	305	6027	5867	644	638	657	624	5707	5571	2155	2102	346	341	6181	5962	844	792	4.28	-3.21	3.14	-1.41	4.14	-2.89	1.06	0.17	-0.08	0.03	1.73	0.35	0
BnaAnng21950D	1674	1623	7314	7236	739	724	1992	2000	5541	5552	1265	1233	1354	1335	8964	8947	158	146	1236	1184	5960	5859	829	809	1494	1490	4975	4961	2101	2044	1224	1192	7088	7047	308	282	2.29	-2.85	1.74	-1.26	2.55	-4.58	0.3	0	-0.25	0.26	1.34	-1.47	0
BnaC05g05550D	8846	8789	7390	7230	1862	1814	10489	10524	6263	6153	1463	1427	8553	8364	6326	6002	1472	1471	6532	6411	6022	5854	2090	2026	7869	7840	5623	5498	2429	2366	7733	7468	5002	4728	2868	2842	-0.12	-1.53	-0.5	-1.21	-0.64	-0.77	0.28	0.23	-0.09	-0.29	0.22	0.47	0
BnaA06g06030D	1469	1470	7150	7226	788	789	1172	1185	6276	6263	1520	1514	1028	1002	6082	6006	167	171	1085	1072	5826	5850	885	881	879	883	5635	5596	2524	2510	929	895	4809	4731	325	330	2.44	-2.73	2.67	-1.16	2.39	-3.86	-0.29	-0.24	-0.06	-0.29	1.51	-1.43	0
BnaA03g21620D	4329	4467	7094	7210	4050	3974	7761	7757	6991	6872	2264	2175	4869	4828	7143	7005	2007	2048	3197	3258	5781	5837	4546	4439	5822	5779	6277	6140	3759	3606	4402	4311	5648	5518	3910	3957	0.85	-0.37	0.1	-0.75	0.36	-0.51	0.85	0.43	0.1	-0.06	-0.29	-0.19	2e-111
BnaA10g19920D	1826	1846	7156	7208	3250	3221	1636	1665	6813	6851	3930	3950	1476	1492	6563	6447	1104	1152	1348	1347	5831	5836	3648	3598	1227	1240	6117	6122	6526	6549	1334	1332	5190	5078	2151	2226	2.11	-0.69	2.31	0.1	1.95	-1.23	-0.13	-0.02	0.07	-0.18	0.85	-0.73	0
BnaCnng28430D	6396	6268	7476	7203	5819	5661	6702	6680	6849	6676	3517	3441	5945	5663	6696	6463	2735	2643	4723	4572	6092	5832	6532	6323	5028	4977	6149	5965	5840	5705	5375	5057	5295	5091	5328	5106	0.36	0.11	0.28	-0.07	-0.01	0.01	0.11	0.17	0.02	-0.2	-0.15	-0.3	0
BnaA03g50850D	1103	1136	7021	7197	421	429	1069	1083	7005	7098	1210	1213	813	832	8946	9245	200	179	814	829	5721	5827	473	479	802	807	6289	6342	2009	2011	735	743	7074	7282	390	346	2.81	-3.6	2.97	-1.65	3.28	-4.29	-0.03	-0.15	0.13	0.31	2.08	-0.37	0
BnaA08g02750D	1823	1843	7129	7180	3243	3221	1636	1661	6789	6819	3929	3940	1475	1490	6532	6415	1094	1147	1346	1344	5809	5813	3640	3598	1227	1237	6095	6093	6524	6533	1334	1330	5165	5053	2131	2216	2.11	-0.68	2.31	0.1	1.94	-1.23	-0.13	-0.01	0.07	-0.19	0.85	-0.74	0
BnaA07g09950D	6684	6746	6942	7179	1653	1705	9592	9755	7122	7150	1775	1840	6963	7169	7780	7864	932	1009	4936	4921	5657	5812	1855	1904	7196	7268	6394	6389	2947	3051	6295	6401	6152	6194	1816	1949	0.22	-1.61	-0.18	-1.09	-0.04	-1.71	0.55	0.37	0.16	0.11	0.67	0	2e-132
BnaC09g37460D	5852	5873	7205	7178	4626	4674	6959	6830	6841	6904	2578	2521	5417	5470	7333	7271	1804	1839	4321	4284	5871	5812	5193	5220	5221	5088	6142	6169	4281	4180	4898	4884	5799	5727	3514	3553	0.44	-0.17	0.26	-0.54	0.24	-0.71	0.26	0.18	0.08	-0.02	-0.3	-0.56	3e-136
BnaA02g07120D	12924	13189	7196	7177	101	111	19055	18859	6382	6554	62	64	12978	13062	8439	8229	31	20	9543	9621	5864	5811	113	124	14295	14050	5730	5856	103	106	11734	11663	6673	6482	60	39	-0.72	-5.62	-1.29	-5.79	-0.83	-7.05	0.56	0.29	-0.01	0.17	-0.18	-1.26	3e-73
BnaC09g38450D	7596	7349	7335	7170	3016	3037	5190	5173	6067	5949	2604	2528	5412	5338	6839	6617	1200	1203	5609	5361	5977	5805	3385	3392	3894	3854	5447	5316	4324	4192	4893	4766	5408	5212	2338	2324	0.1	-0.8	0.47	-0.34	0.14	-1.19	-0.5	-0.18	-0.13	-0.15	0.33	-0.54	2e-173
BnaC03g16960D	2072	2047	7214	7167	1487	1447	928	900	6397	6295	1364	1347	948	954	6687	6397	565	511	1530	1493	5878	5803	1669	1616	696	671	5743	5625	2265	2233	857	852	5288	5039	1101	987	1.95	-1.83	3.06	-1.34	2.6	-2.31	-1.15	-0.82	-0.04	-0.18	0.45	-0.65	0
BnaC04g04080D	15	10	7314	7166	134	123	14	17	6354	6390	141	144	10	10	8976	8993	44	47	11	7	5960	5802	150	137	11	13	5705	5710	234	239	9	9	7098	7084	86	91	9.32	-5.35	8.94	-4.59	9.62	-6.33	0.33	-0.03	-0.04	0.27	0.72	-0.71	5e-178
BnaC09g43670D	1803	1811	7091	7165	3333	3318	1706	1687	6803	6850	4022	4062	1512	1534	6535	6510	1108	1154	1331	1321	5778	5801	3741	3706	1280	1257	6108	6121	6679	6735	1367	1370	5168	5128	2158	2229	2.13	-0.64	2.27	0.13	1.91	-1.23	-0.06	0.05	0.08	-0.17	0.85	-0.76	0
BnaC06g18420D	4760	4957	6965	7145	4198	4202	7690	7864	6882	7029	2287	2390	4944	5054	7155	7151	2082	2129	3515	3616	5675	5785	4712	4693	5769	5859	6179	6281	3798	3963	4470	4513	5658	5633	4056	4113	0.68	-0.29	0.1	-0.68	0.33	-0.47	0.71	0.33	0.12	-0.02	-0.28	-0.2	1e-111
BnaA05g22420D	7461	7444	7269	7139	2523	2553	6161	6117	6612	6595	2431	2339	5694	5601	6659	6454	1404	1377	5509	5430	5923	5780	2832	2851	4622	4557	5936	5893	4037	3878	5148	5001	5266	5084	2735	2660	0.1	-1.04	0.37	-0.58	0.03	-0.94	-0.25	-0.11	0.02	-0.18	0.48	-0.08	0
BnaA06g36450D	5741	5774	7211	7135	5835	5873	5745	5768	7498	7460	5142	5094	4772	4766	7039	6933	1965	1921	4239	4212	5876	5777	6550	6560	4310	4297	6732	6666	8538	8446	4314	4256	5566	5461	3828	3711	0.46	0.17	0.64	0.34	0.36	-0.55	0.03	0.02	0.2	-0.08	0.37	-0.8	0
BnaA07g21990D	1628	1629	7148	7135	2346	2332	1832	1833	6347	6313	1666	1647	1496	1530	6680	6724	730	751	1202	1188	5825	5777	2633	2605	1374	1366	5698	5641	2766	2731	1353	1366	5282	5296	1422	1451	2.28	-1.15	2.05	-1.04	1.96	-1.88	0.2	0.19	-0.03	-0.13	0.07	-0.87	0
BnaC09g37040D	5205	5229	7162	7120	2040	2030	4882	4843	7500	7509	1265	1242	5249	5169	7176	7134	635	624	3843	3814	5836	5765	2290	2267	3663	3608	6734	6710	2101	2059	4746	4615	5675	5619	1237	1206	0.6	-1.35	0.89	-1.69	0.27	-2.21	-0.07	0.29	0.21	-0.04	-0.13	-0.9	0
BnaC02g12030D	764	744	7168	7120	1257	1262	317	304	5415	5369	579	559	635	639	6054	5943	156	178	564	543	5841	5765	1411	1410	238	226	4862	4797	961	927	574	571	4787	4681	304	344	3.39	-2.04	4.38	-2.35	3.05	-3.87	-1.25	0.05	-0.26	-0.29	-0.58	-2.12	0
BnaC09g22820D	46	45	7106	7120	316	309	137	131	6679	6649	654	682	132	137	5809	5779	121	112	34	33	5790	5765	355	345	103	98	5997	5941	1086	1131	119	122	4594	4552	236	216	7.43	-4.05	5.9	-2.43	5.24	-4.34	1.58	1.86	0.05	-0.34	1.66	-0.63	0
BnaA09g20460D	46	46	7109	7119	320	309	135	131	6662	6608	662	682	134	136	5803	5801	122	112	34	34	5793	5764	359	345	101	98	5981	5904	1099	1131	121	121	4589	4569	238	216	7.42	-4.04	5.9	-2.41	5.24	-4.33	1.56	1.85	0.04	-0.34	1.66	-0.63	0
BnaA09g49810D	11628	11281	7335	7117	1417	1360	7988	7753	6288	6032	1630	1602	6848	6753	5278	5057	520	486	8586	8229	5977	5762	1591	1519	5993	5776	5646	5390	2707	2656	6191	6030	4174	3983	1013	939	-0.52	-1.92	-0.09	-1.04	-0.58	-2.06	-0.51	-0.46	-0.09	-0.53	0.79	-0.67	0
BnaA02g08480D	711	685	7126	7104	1121	1079	291	277	5374	5345	538	527	597	596	6050	5935	143	160	525	500	5807	5752	1258	1205	218	206	4825	4776	893	874	540	532	4784	4675	279	309	3.5	-2.23	4.5	-2.44	3.14	-4.01	-1.27	0.07	-0.27	-0.29	-0.48	-2.07	0
BnaA07g34490D	5685	5686	7112	7096	5337	5357	6013	5959	6901	6954	3259	3156	5544	5487	6878	6928	2042	2001	4198	4148	5795	5745	5991	5983	4511	4439	6196	6214	5412	5233	5012	4899	5439	5457	3978	3866	0.47	0.05	0.47	-0.22	0.14	-0.47	0.1	0.25	0.1	-0.08	-0.17	-0.61	0
BnaA02g36030D	6524	6545	7053	7076	2145	2118	5659	5629	6318	6302	1646	1617	3946	3848	7750	7798	972	925	4817	4774	5747	5729	2408	2366	4245	4194	5672	5631	2733	2681	3568	3436	6128	6142	1894	1787	0.26	-1.27	0.42	-1.06	0.81	-1.74	-0.18	-0.45	-0.02	0.1	0.18	-0.38	1e-127
BnaA03g32320D	1797	1957	7111	7067	12184	12203	2204	2175	5722	5766	4901	4880	1295	1425	7286	7344	5600	5516	1327	1428	5794	5722	13676	13630	1653	1620	5137	5152	8138	8091	1171	1272	5762	5785	10909	10657	2.06	1.25	1.65	0.66	2.24	0.9	0.25	-0.17	-0.16	0	-0.75	-0.34	0
BnaA03g07840D	3879	3904	6855	7055	4165	4193	5613	5784	6395	6514	2368	2366	4441	4444	7313	7538	1784	1764	2864	2848	5586	5712	4675	4683	4211	4309	5742	5821	3932	3923	4015	3968	5783	5938	3475	3408	0.98	-0.27	0.44	-0.56	0.55	-0.77	0.58	0.48	0.03	0.05	-0.25	-0.44	0
BnaC02g22900D	10856	10610	7089	7053	1718	1704	8259	8148	5463	5416	1751	1705	6959	6846	5455	5362	403	383	8016	7739	5776	5710	1928	1903	6196	6070	4905	4839	2908	2827	6292	6113	4314	4224	785	740	-0.46	-1.58	-0.33	-0.76	-0.54	-2.48	-0.36	-0.34	-0.24	-0.43	0.58	-1.33	0
BnaC06g06400D	4049	4022	7000	7048	6824	6757	3595	3547	5996	5970	2672	2667	2377	2322	7532	7488	1820	1843	2990	2934	5704	5706	7660	7547	2697	2643	5383	5334	4437	4422	2149	2073	5956	5898	3546	3561	0.95	0.41	1.01	-0.27	1.49	-0.74	-0.15	-0.49	-0.09	0.06	-0.78	-1.1	0
BnaC03g37680D	1552	1653	7034	7045	12472	12467	1814	1759	5618	5688	4833	4779	984	1075	7345	7360	5676	5572	1146	1206	5732	5704	13999	13925	1361	1310	5044	5082	8025	7924	890	960	5808	5797	11057	10765	2.28	1.29	1.92	0.66	2.65	0.91	0.18	-0.35	-0.18	0.02	-0.81	-0.36	0
BnaC05g43970D	3814	3789	7097	7030	2403	2388	3096	3078	5958	5929	1919	1909	2558	2532	6702	6561	646	624	2816	2764	5783	5692	2697	2667	2323	2293	5349	5298	3187	3165	2313	2261	5300	5168	1258	1206	1.04	-1.1	1.21	-0.75	1.19	-2.09	-0.27	-0.29	-0.11	-0.13	0.24	-1.12	0
BnaA03g45080D	1282	1249	7071	7029	5587	5483	2278	2233	5215	5152	2017	2010	1465	1414	6565	6456	2181	2209	947	911	5762	5691	6271	6124	1709	1664	4682	4604	3349	3333	1325	1263	5191	5085	4249	4268	2.62	0.11	1.46	-0.47	1.99	-0.27	0.86	0.48	-0.3	-0.16	-0.89	-0.54	0
BnaC04g41130D	2844	2871	7137	7019	1199	1181	1263	1252	6262	6116	1416	1406	1343	1296	6545	6478	450	433	2100	2094	5816	5683	1346	1319	948	933	5622	5465	2351	2331	1214	1157	5176	5103	877	837	1.45	-2.11	2.56	-1.24	2.12	-2.58	-1.16	-0.82	-0.05	-0.16	0.81	-0.64	0
BnaC07g17470D	5576	5560	7017	6993	5815	5828	5626	5622	7373	7327	5054	5027	4648	4620	6912	6825	1959	1927	4117	4056	5718	5662	6527	6509	4221	4188	6620	6547	8392	8335	4202	4125	5466	5376	3816	3723	0.48	0.2	0.65	0.35	0.38	-0.52	0.04	0.03	0.21	-0.07	0.36	-0.79	0
BnaAnng21430D	7558	7428	7305	6992	7925	7678	8214	7939	7274	7221	3134	3168	6495	6442	7099	6909	4075	3909	5581	5418	5952	5661	8896	8576	6162	5915	6531	6452	5204	5253	5872	5752	5614	5442	7939	7552	0.08	0.59	0.1	-0.31	-0.07	0.49	0.13	0.08	0.16	-0.07	-0.74	-0.17	2e-172
BnaA05g21670D	6260	6109	6992	6988	3883	3824	4311	4243	6346	6426	1756	1725	4264	4234	8585	8474	1892	1842	4622	4456	5697	5658	4359	4271	3234	3161	5698	5742	2916	2860	3855	3781	6789	6675	3686	3559	0.32	-0.4	0.84	-0.99	0.82	-0.89	-0.51	-0.25	0.01	0.25	-0.58	-0.25	0
BnaC06g22720D	1631	1643	7034	6984	2328	2342	1838	1839	6253	6205	1666	1629	1531	1559	6542	6573	720	736	1204	1198	5732	5655	2613	2616	1379	1370	5614	5544	2766	2701	1384	1392	5173	5178	1403	1422	2.24	-1.12	2.02	-1.03	1.9	-1.87	0.19	0.21	-0.03	-0.14	0.06	-0.89	0
BnaA05g33510D	8238	8313	6773	6975	3977	4042	6925	7075	5319	5367	2520	2572	6559	6549	6360	6452	2066	2092	6083	6064	5519	5647	4464	4515	5195	5271	4776	4796	4184	4265	5930	5848	5029	5082	4025	4042	-0.12	-0.31	-0.13	-0.18	-0.22	-0.33	-0.21	-0.04	-0.22	-0.14	-0.09	-0.15	0
BnaC03g37820D	8323	8175	6977	6972	1259	1287	6475	6316	5753	5623	1074	1059	5799	5624	5610	5412	391	397	6146	5963	5685	5645	1413	1437	4858	4705	5165	5024	1783	1756	5243	5022	4436	4263	762	767	-0.1	-1.99	0.09	-1.53	-0.24	-2.51	-0.34	-0.24	-0.15	-0.38	0.31	-0.9	0
BnaA01g29770D	5878	5803	7240	6970	5280	4975	6162	6042	6599	6303	3228	3089	5501	5192	6469	6228	2369	2337	4340	4233	5900	5643	5927	5557	4623	4501	5925	5632	5360	5122	4974	4636	5115	4906	4615	4515	0.43	-0.01	0.34	-0.14	0.06	-0.13	0.09	0.16	0	-0.2	-0.13	-0.33	0
BnaA10g14710D	5188	5241	7009	6969	1978	1970	4913	4827	7333	7308	1229	1236	5203	5092	6994	6970	622	607	3831	3823	5711	5642	2220	2200	3686	3596	6584	6530	2041	2049	4704	4547	5531	5490	1212	1173	0.57	-1.36	0.85	-1.68	0.25	-2.21	-0.07	0.27	0.21	-0.04	-0.11	-0.89	0
BnaA10g11420D	4940	4812	6997	6968	4581	4554	3661	3673	5790	5764	2786	2805	3134	3174	6640	6595	1704	1688	3648	3510	5702	5642	5142	5086	2747	2736	5198	5150	4626	4651	2833	2834	5251	5195	3320	3261	0.66	-0.15	0.92	-0.16	0.88	-0.67	-0.38	-0.34	-0.13	-0.12	-0.14	-0.64	0
BnaA05g29640D	3757	3747	6998	6969	2379	2356	3082	3068	5896	5781	1901	1871	2559	2494	6653	6466	617	618	2774	2733	5702	5642	2670	2631	2312	2286	5294	5166	3157	3102	2314	2227	5261	5093	1202	1194	1.04	-1.1	1.19	-0.74	1.19	-2.11	-0.26	-0.28	-0.12	-0.13	0.24	-1.15	0
BnaA07g24400D	1472	1411	7011	6967	5496	5551	890	837	8361	8491	21648	21533	605	591	2333	2338	1454	1432	1087	1029	5713	5641	6169	6200	668	624	7507	7587	35947	35703	547	528	1845	1842	2833	2767	2.42	0.12	3.55	2.25	1.78	0.6	-0.71	-0.98	0.41	-1.62	2.53	-1.14	0
BnaA09g31000D	6484	6501	6782	6966	1805	1816	9405	9531	7000	6993	1878	1895	6769	6909	7570	7661	1001	1055	4788	4742	5526	5640	2026	2028	7056	7101	6285	6249	3118	3142	6120	6169	5986	6035	1950	2038	0.23	-1.46	-0.18	-1	-0.03	-1.59	0.57	0.37	0.17	0.11	0.63	-0.02	2e-132
BnaC07g44690D	1049	1101	6791	6962	394	413	1018	1037	6787	6884	1152	1157	774	800	8748	9067	191	168	775	803	5534	5637	442	461	764	773	6094	6151	1913	1918	700	714	6918	7142	372	325	2.82	-3.63	2.99	-1.68	3.31	-4.33	-0.04	-0.16	0.13	0.33	2.08	-0.38	0
BnaC04g21420D	4937	5161	6686	6958	3962	4084	7461	7633	6612	6750	2215	2327	4828	4991	6800	6948	1968	2040	3646	3765	5448	5633	4447	4561	5597	5687	5936	6031	3678	3858	4365	4457	5377	5473	3834	3941	0.58	-0.3	0.08	-0.67	0.3	-0.48	0.61	0.25	0.11	-0.03	-0.26	-0.21	1e-111
BnaA06g05290D	4120	4139	7031	6957	1169	1162	3435	3419	5996	5995	1474	1462	2786	2694	6266	6199	344	342	3042	3019	5729	5633	1312	1298	2577	2547	5383	5357	2448	2424	2519	2405	4955	4883	670	661	0.91	-2.12	1.07	-1.14	1	-2.89	-0.24	-0.3	-0.08	-0.21	0.9	-0.97	0
BnaA03g04230D	121	125	7239	6954	1137	1095	100	98	8430	8263	3765	3630	48	63	7012	6636	218	220	89	91	5899	5630	1276	1223	75	73	7569	7383	6252	6019	43	56	5545	5227	425	425	6	-2.21	6.66	-0.29	6.76	-3.66	-0.29	-0.86	0.38	-0.1	2.3	-1.56	0
BnaCnng01290D	1276	1352	6934	6952	284	291	920	915	5780	5840	963	946	644	656	6485	6262	163	187	942	986	5650	5629	319	325	690	682	5189	5218	1599	1569	582	586	5128	4933	318	361	2.55	-4.13	2.92	-1.72	3.11	-3.89	-0.49	-0.72	-0.12	-0.16	2.3	0.08	0
BnaA09g29090D	3118	3018	6940	6941	4546	4498	4184	4103	6428	6447	3125	3021	4080	4021	6709	6616	1857	1871	2302	2201	5655	5620	5103	5024	3139	3057	5771	5761	5189	5009	3689	3590	5305	5211	3618	3615	1.32	-0.15	0.9	-0.18	0.53	-0.54	0.46	0.69	0.03	-0.1	0.01	-0.49	2e-168
BnaC02g32230D	1030	1031	6921	6938	552	578	1150	1143	6113	6081	1324	1302	913	916	6483	6394	154	133	761	752	5640	5617	620	646	863	852	5488	5434	2199	2159	825	818	5127	5037	300	257	2.9	-3.15	2.67	-1.33	2.63	-4.19	0.18	0.12	-0.04	-0.15	1.78	-1.18	0
BnaC06g33390D	37568	37093	7219	6936	1884	1888	36014	35456	6517	6280	1793	1787	29672	28720	8413	8358	274	258	27741	27057	5882	5616	2115	2109	27018	26415	5851	5611	2977	2963	26827	25644	6653	6584	534	498	-2.25	-1.44	-2.22	-0.95	-1.99	-3.68	-0.04	-0.06	0	0.2	0.49	-2.03	4e-133
BnaA03g12250D	9741	9744	6981	6926	12957	12882	7383	7402	6892	6902	5871	5890	7049	7038	7712	7686	3227	3195	7193	7108	5688	5608	14544	14388	5539	5515	6188	6167	9749	9766	6373	6284	6098	6054	6287	6173	-0.34	1.36	0.16	0.66	-0.06	0.04	-0.37	-0.18	0.13	0.11	-0.57	-1.22	0
BnaA03g36910D	1585	1558	7234	6923	1845	1821	1474	1431	6555	6277	2970	2923	1439	1377	5958	5691	422	418	1170	1136	5895	5605	2071	2034	1106	1066	5885	5609	4932	4847	1301	1230	4711	4483	822	808	2.32	-1.49	2.4	-0.23	1.86	-2.5	-0.09	0.13	0	-0.32	1.25	-1.33	0
BnaA09g41570D	6517	6374	6794	6920	7209	7264	5753	5653	6246	6286	4581	4657	5242	5134	5802	5720	1850	1861	4812	4649	5536	5603	8092	8113	4316	4212	5608	5617	7607	7722	4739	4584	4588	4506	3604	3595	0.24	0.54	0.4	0.45	-0.04	-0.34	-0.15	-0.02	0.01	-0.29	-0.08	-1.17	0
BnaC05g47000D	5950	5932	6869	6917	4015	4046	7575	7595	7003	6784	2378	2398	6638	6642	6778	6866	1847	1833	4394	4327	5597	5600	4507	4519	5683	5658	6287	6062	3949	3976	6002	5931	5360	5408	3598	3541	0.36	-0.31	0.12	-0.64	-0.15	-0.59	0.38	0.45	0.14	-0.06	-0.19	-0.34	0
BnaA06g08370D	1830	1847	6963	6916	706	695	1779	1780	5772	5727	1861	1854	1682	1679	5632	5698	155	153	1351	1347	5674	5599	792	776	1335	1326	5182	5117	3090	3074	1521	1499	4454	4488	302	296	2.06	-2.85	1.95	-0.74	1.57	-3.9	-0.02	0.16	-0.13	-0.33	1.97	-1.39	0
BnaA08g05070D	6731	6709	7033	6910	5581	5507	6347	6379	6789	6784	3079	3049	4462	4403	6859	6641	1682	1651	4970	4894	5731	5595	6264	6151	4762	4752	6095	6062	5113	5055	4034	3931	5424	5231	3277	3190	0.2	0.13	0.35	-0.26	0.42	-0.72	-0.05	-0.31	0.1	-0.09	-0.29	-0.94	0
BnaC06g39330D	5570	5550	6951	6906	5296	5237	5934	5835	6899	6917	3226	3124	5456	5404	6941	6917	2056	1998	4113	4048	5664	5591	5945	5849	4452	4347	6194	6181	5357	5180	4933	4825	5489	5448	4005	3860	0.46	0.07	0.49	-0.23	0.16	-0.48	0.11	0.26	0.14	-0.04	-0.16	-0.58	0
BnaA05g12410D	3718	3704	6880	6894	3964	3943	4678	4597	5475	5419	2177	2168	3338	3291	5615	5535	816	798	2745	2702	5606	5582	4449	4404	3509	3425	4916	4842	3615	3595	3018	2939	4440	4360	1590	1542	1.04	-0.34	0.49	-0.44	0.56	-1.49	0.35	0.13	-0.2	-0.35	-0.3	-1.5	0
BnaC02g10060D	12081	12276	6934	6885	93	100	18111	17942	6165	6347	55	57	12292	12370	8197	7974	29	20	8921	8955	5650	5574	104	112	13587	13367	5535	5671	91	95	11113	11045	6482	6281	56	39	-0.67	-5.7	-1.27	-5.91	-0.8	-7.07	0.59	0.31	0	0.19	-0.22	-1.18	9e-73
BnaA07g28280D	6597	6529	7143	6884	5663	5563	7236	7158	7040	6786	2793	2815	6038	5949	7425	7303	3094	3060	4871	4762	5820	5574	6357	6213	5429	5333	6321	6064	4638	4667	5459	5312	5871	5753	6027	5912	0.24	0.14	0.2	-0.41	0.11	0.04	0.16	0.16	0.12	0.03	-0.43	-0.07	2e-162
BnaA05g02480D	6205	6088	6975	6884	7310	7294	6870	6741	7282	7114	2851	2780	5002	4935	8326	8144	3285	3275	4582	4441	5684	5574	8205	8147	5154	5022	6538	6357	4734	4609	4522	4407	6584	6415	6400	6327	0.32	0.54	0.34	-0.46	0.54	-0.03	0.17	-0.02	0.2	0.21	-0.81	-0.36	0
BnaC05g09740D	1852	1863	6939	6885	697	687	1817	1818	5763	5697	1845	1812	1717	1689	5655	5698	161	146	1368	1359	5654	5574	782	767	1363	1354	5174	5090	3064	3004	1552	1508	4472	4488	314	282	2.04	-2.86	1.92	-0.76	1.55	-3.91	0	0.17	-0.13	-0.33	1.97	-1.38	0
BnaC04g54380D	3730	3707	6870	6883	3965	3961	4674	4605	5469	5416	2183	2172	3332	3300	5615	5533	824	801	2754	2704	5598	5573	4451	4424	3506	3431	4910	4839	3625	3601	3013	2947	4440	4358	1605	1547	1.03	-0.33	0.49	-0.43	0.56	-1.48	0.35	0.13	-0.2	-0.34	-0.3	-1.49	0
BnaA09g36240D	8725	8715	6891	6880	1997	1947	7533	7552	5420	5340	1556	1567	7181	7123	5706	5574	581	582	6443	6357	5615	5570	2242	2175	5651	5626	4866	4771	2584	2598	6492	6360	4512	4391	1132	1124	-0.19	-1.34	-0.23	-0.9	-0.53	-1.98	-0.18	0.01	-0.21	-0.33	0.23	-0.97	0
BnaC08g34140D	6658	6473	6855	6869	7109	7083	5737	5657	6216	6195	4499	4535	5262	5190	5649	5571	1788	1817	4916	4722	5586	5561	7980	7911	4304	4214	5581	5535	7471	7519	4757	4634	4467	4388	3483	3510	0.21	0.51	0.38	0.43	-0.08	-0.34	-0.18	-0.04	0	-0.33	-0.08	-1.18	0
BnaA04g20010D	3879	3845	6936	6868	2455	2432	3595	3653	6580	6644	3930	3859	3943	3853	5124	5058	934	942	2864	2805	5652	5561	2756	2716	2697	2721	5908	5937	6526	6398	3565	3440	4052	3984	1820	1820	0.98	-1.03	1.13	0.13	0.2	-1.14	-0.07	0.31	0.08	-0.48	1.24	-0.59	0
BnaA06g00870D	4022	3976	6975	6865	6714	6593	3553	3500	5895	5833	2620	2604	2346	2303	7440	7310	1778	1750	2970	2900	5684	5558	7536	7364	2666	2608	5293	5212	4351	4318	2121	2056	5883	5758	3464	3381	0.94	0.41	0.99	-0.28	1.48	-0.77	-0.15	-0.49	-0.1	0.05	-0.78	-1.12	0
BnaAnng40430D	13	14	6891	6860	18	16	53	55	5254	5391	36	25	32	25	5426	5382	8	14	10	10	5615	5554	20	18	40	41	4717	4817	60	41	29	22	4291	4239	16	27	9.14	-8.2	6.88	-6.56	7.38	-7.64	2.03	1.37	-0.23	-0.39	1.41	0.16	2e-114
BnaC01g39890D	5803	5746	6780	6851	3847	3859	7424	7441	6892	6906	2376	2363	6476	6429	7138	7094	1778	1777	4285	4191	5525	5547	4318	4310	5570	5544	6188	6171	3945	3918	5855	5741	5645	5588	3464	3433	0.39	-0.36	0.15	-0.65	-0.05	-0.7	0.39	0.45	0.16	0.02	-0.13	-0.32	0
BnaC04g54830D	3082	3018	6805	6835	2164	2141	2012	2008	6240	6238	3193	3100	1672	1684	6227	6136	485	474	2276	2201	5545	5534	2429	2391	1509	1496	5602	5574	5302	5140	1512	1504	4924	4833	945	916	1.31	-1.2	1.89	-0.1	1.69	-2.39	-0.58	-0.57	0.01	-0.18	1.12	-1.37	0
BnaC08g24060D	7115	7146	6836	6834	2662	2621	7474	7390	6275	6169	2100	2086	6067	5986	6463	6422	661	661	5254	5213	5570	5533	2988	2927	5607	5506	5634	5512	3487	3459	5485	5345	5111	5059	1288	1277	0.09	-0.91	0	-0.68	-0.09	-1.99	0.09	0.05	0.01	-0.13	0.23	-1.21	0
BnaA04g00320D	7382	7200	7172	6832	7444	7157	7922	7534	7216	6847	3101	3024	6438	6256	6871	6382	3866	3653	5451	5252	5844	5531	8356	7994	5943	5613	6479	6118	5149	5014	5821	5586	5433	5027	7531	7057	0.09	0.52	0.12	-0.31	-0.12	0.48	0.11	0.09	0.15	-0.12	-0.69	-0.16	0
BnaC06g18630D	7241	7038	7225	6829	7317	6993	7969	7445	7165	6898	3067	2929	6316	6164	6791	6448	3714	3527	5347	5134	5887	5529	8213	7811	5978	5547	6433	6164	5093	4856	5710	5504	5370	5079	7235	6814	0.12	0.49	0.13	-0.34	-0.1	0.43	0.14	0.1	0.14	-0.13	-0.69	-0.19	3e-179
BnaA07g13010D	3050	3043	6840	6823	2176	2153	2013	1999	6228	6310	3240	3204	1670	1639	6224	6196	477	479	2252	2220	5574	5524	2442	2405	1510	1489	5592	5638	5380	5312	1510	1463	4922	4881	929	925	1.31	-1.2	1.9	-0.07	1.72	-2.4	-0.58	-0.59	0.02	-0.18	1.14	-1.39	0
BnaA07g15790D	3422	3389	6885	6821	5793	5700	2924	2911	6970	6946	3662	3649	2598	2601	6961	6856	1526	1561	2527	2472	5610	5523	6502	6366	2194	2169	6258	6207	6081	6050	2349	2322	5505	5400	2973	3016	1.16	0.21	1.51	-0.04	1.22	-0.86	-0.2	-0.1	0.16	-0.03	-0.09	-1.1	0
BnaC08g32090D	4348	4388	6715	6816	3748	3661	7662	7714	6606	6597	2135	2156	4855	4848	6860	6792	1842	1908	3211	3201	5472	5518	4207	4089	5748	5747	5931	5895	3545	3575	4389	4329	5425	5350	3588	3686	0.78	-0.41	0.04	-0.73	0.31	-0.57	0.84	0.44	0.11	-0.03	-0.22	-0.19	1e-111
BnaA03g46510D	3918	3868	6993	6816	1203	1160	3292	3336	5701	5664	1648	1574	2978	2890	6723	6685	336	320	2893	2821	5698	5518	1350	1296	2470	2485	5118	5061	2737	2610	2692	2581	5316	5266	655	618	0.97	-2.08	1.04	-0.93	1	-3.06	-0.21	-0.12	-0.14	-0.08	1.01	-1.06	0
BnaA01g26720D	7591	7612	6856	6810	1559	1500	4274	4210	6333	6253	1362	1386	4091	4039	7469	7273	697	639	5605	5552	5587	5514	1750	1675	3206	3136	5686	5587	2262	2298	3699	3606	5906	5729	1358	1235	-0.01	-1.7	0.83	-1.31	0.67	-2.17	-0.81	-0.61	0.02	0.07	0.41	-0.4	0
BnaA07g30140D	5269	5252	6827	6808	3978	3951	5799	5786	6269	6217	2541	2501	5810	5735	5756	5724	2111	2125	3891	3831	5563	5512	4465	4413	4350	4311	5628	5555	4219	4147	5253	5121	4552	4509	4112	4105	0.52	-0.32	0.37	-0.42	-0.2	-0.14	0.17	0.43	0.01	-0.29	-0.09	-0.11	0
BnaA05g25510D	5918	5780	6974	6807	5546	5392	6217	6261	6370	6279	3282	3246	5562	5301	6362	6077	2586	2503	4370	4216	5683	5511	6225	6022	4664	4664	5719	5611	5450	5382	5029	4733	5031	4787	5038	4836	0.38	0.13	0.28	-0.06	0.01	0.01	0.12	0.19	0.02	-0.19	-0.18	-0.31	0
BnaC08g47120D	6644	6621	6956	6806	5493	5425	6256	6300	6741	6682	3041	2995	4402	4348	6753	6545	1655	1628	4906	4830	5668	5510	6166	6059	4693	4694	6052	5971	5050	4966	3980	3882	5340	5155	3224	3145	0.2	0.13	0.36	-0.26	0.42	-0.72	-0.05	-0.31	0.11	-0.09	-0.29	-0.94	0
BnaC06g43320D	6651	6512	7140	6804	5766	5613	7407	7388	6902	6652	2854	2842	6205	6007	7542	7404	3139	3073	4911	4750	5818	5509	6472	6269	5557	5504	6197	5944	4739	4712	5610	5364	5964	5832	6115	5937	0.23	0.17	0.13	-0.36	0.1	0.03	0.2	0.18	0.1	0.06	-0.43	-0.08	4e-163
BnaA01g35450D	5257	8045	5128	6797	3591	4779	6777	8976	5463	7115	2270	3023	5319	7328	7653	10034	2071	2548	3882	5868	4179	5503	4031	5338	5084	6687	4905	6358	3769	5012	4809	6543	6052	7904	4035	4923	-0.01	-0.05	-0.06	-0.36	0.3	-0.64	0.27	0.22	0.22	0.53	-0.09	-0.06	0
BnaC01g02520D	5469	5508	6969	6795	4539	4149	6256	6129	6787	6499	2411	2310	4980	4832	6281	6046	2349	2179	4038	4018	5679	5501	5095	4634	4693	4566	6094	5807	4003	3830	4502	4315	4967	4762	4576	4210	0.47	-0.2	0.36	-0.6	0.14	-0.15	0.2	0.13	0.09	-0.2	-0.31	-0.15	0
BnaC07g15490D	5525	5579	6734	6793	3170	3152	5918	5888	6577	6647	2513	2450	5161	5117	7174	7178	1131	1156	4080	4070	5487	5500	3558	3521	4440	4387	5905	5939	4173	4062	4666	4569	5673	5654	2203	2233	0.43	-0.63	0.42	-0.52	0.29	-1.35	0.12	0.18	0.11	0.04	0.22	-0.67	0
BnaA03g51530D	4182	4124	6752	6772	3448	3416	3793	3743	6490	6476	2791	2744	3511	3434	6874	6686	1541	1507	3088	3008	5502	5483	3870	3815	2846	2789	5827	5787	4634	4550	3174	3066	5436	5267	3002	2911	0.85	-0.52	1.04	-0.34	0.78	-0.86	-0.11	0.03	0.08	-0.04	0.26	-0.38	0
BnaA09g30060D	3844	3738	6723	6770	3392	3398	3417	3278	6090	6105	2960	2960	3472	3420	5353	5319	1064	1109	2838	2727	5478	5481	3807	3795	2563	2442	5468	5455	4915	4908	3139	3054	4233	4190	2073	2143	0.98	-0.53	1.13	-0.15	0.44	-1	-0.15	0.15	0	-0.38	0.37	-0.85	0
BnaC05g39220D	14320	14231	6967	6761	2830	2790	9305	9020	5389	5213	2342	2233	8581	8515	5200	5152	1012	981	10574	10381	5677	5474	3177	3116	6981	6720	4838	4658	3889	3702	7758	7603	4112	4058	1971	1895	-0.91	-0.83	-0.53	-0.32	-0.91	-1.08	-0.61	-0.45	-0.23	-0.45	0.27	-0.7	0
BnaA03g38340D	6800	6866	6707	6757	3169	3153	5763	5793	5403	5492	2560	2503	4815	4844	6294	6305	1032	1038	5021	5008	5465	5471	3557	3522	4323	4316	4851	4907	4251	4150	4353	4325	4977	4966	2010	2005	0.12	-0.63	0.18	-0.22	0.2	-1.31	-0.22	-0.21	-0.16	-0.14	0.25	-0.82	0
BnaAnng29030D	6213	6265	6710	6756	2067	2035	5444	5362	6007	5973	1557	1548	3784	3654	7470	7544	930	890	4588	4570	5468	5470	2320	2273	4084	3995	5393	5337	2585	2567	3421	3263	5907	5942	1812	1719	0.26	-1.25	0.41	-1.06	0.83	-1.75	-0.18	-0.45	-0.03	0.12	0.17	-0.38	5e-72
BnaC09g46300D	7164	7070	6993	6752	6741	6499	7038	6977	6995	6962	3310	3226	6072	5959	6839	6520	3746	3626	5290	5157	5698	5467	7567	7259	5280	5198	6280	6221	5496	5349	5490	5321	5408	5136	7298	7005	0.1	0.41	0.25	-0.21	-0.04	0.44	0	0.05	0.16	-0.08	-0.45	-0.05	5e-179
BnaC09g30110D	5761	5772	6872	6752	1556	1404	18061	17512	3455	3282	3770	3753	26010	25794	1767	1755	13710	13825	4254	4210	5600	5467	1747	1568	13550	13046	3102	2933	6260	6223	23516	23032	1397	1382	26708	26709	0.39	-1.74	-2.14	1.05	-4.07	4.26	1.65	2.46	-0.87	-1.99	1.91	4.01	2e-34
BnaC09g29100D	5761	5772	6872	6752	1556	1404	18061	17512	3455	3282	3770	3753	26010	25794	1767	1755	13710	13825	4254	4210	5600	5467	1747	1568	13550	13046	3102	2933	6260	6223	23516	23032	1397	1382	26708	26709	0.39	-1.74	-2.14	1.05	-4.07	4.26	1.65	2.46	-0.87	-1.99	1.91	4.01	2e-34
BnaC09g16510D	5761	5772	6872	6752	1556	1404	18061	17512	3455	3282	3770	3753	26010	25794	1767	1755	13710	13825	4254	4210	5600	5467	1747	1568	13550	13046	3102	2933	6260	6223	23516	23032	1397	1382	26708	26709	0.39	-1.74	-2.14	1.05	-4.07	4.26	1.65	2.46	-0.87	-1.99	1.91	4.01	2e-34
BnaC05g06780D	3992	3965	6857	6750	1180	1152	3282	3258	5815	5812	1467	1460	2700	2620	6082	6028	349	354	2948	2892	5587	5465	1325	1287	2462	2427	5221	5193	2436	2421	2441	2339	4809	4748	680	684	0.92	-2.08	1.09	-1.1	1	-2.81	-0.26	-0.29	-0.09	-0.21	0.9	-0.94	0
BnaCnng49000D	10595	10349	6764	6747	1644	1622	7939	7790	5159	5132	1664	1649	6637	6602	5164	5128	369	352	7823	7549	5512	5463	1845	1812	5956	5804	4632	4586	2763	2734	6001	5895	4084	4039	719	680	-0.49	-1.59	-0.35	-0.75	-0.55	-2.54	-0.39	-0.37	-0.25	-0.43	0.59	-1.39	0
BnaCnng63170D	7492	7478	6843	6748	1535	1489	4273	4188	6226	6184	1354	1385	4022	3979	7364	7225	681	639	5532	5455	5576	5463	1723	1663	3206	3120	5590	5526	2248	2296	3636	3553	5823	5691	1327	1235	0.01	-1.7	0.81	-1.29	0.68	-2.17	-0.8	-0.61	0.01	0.06	0.42	-0.4	0
BnaC06g01970D	3367	3635	6347	6742	3768	3769	5044	5281	5383	5874	2669	2668	3738	3953	5455	5742	1268	1331	2486	2651	5172	5459	4229	4210	3784	3934	4833	5249	4432	4424	3380	3530	4314	4523	2470	2571	1.05	-0.33	0.39	-0.19	0.35	-0.81	0.59	0.43	-0.08	-0.27	0.07	-0.74	0
BnaAnng08420D	5430	5328	6927	6741	4497	4041	6155	6028	6757	6501	2360	2188	4977	4653	6291	6077	2244	2085	4010	3886	5644	5458	5048	4513	4618	4491	6067	5809	3919	3628	4500	4155	4975	4787	4372	4028	0.49	-0.22	0.38	-0.65	0.17	-0.22	0.21	0.13	0.1	-0.19	-0.34	-0.19	0
BnaCnng36150D	5656	5623	6721	6740	5054	5044	6477	6467	6707	6548	2499	2488	5409	5330	7331	7048	2182	2115	4176	4102	5477	5457	5673	5634	4859	4818	6022	5851	4150	4125	4890	4759	5797	5552	4251	4086	0.4	0.05	0.29	-0.52	0.23	-0.44	0.23	0.22	0.12	0.05	-0.45	-0.44	3e-158
BnaC01g25000D	5592	5476	6977	6740	689	643	5134	5032	5635	5584	690	677	4546	4411	5490	5472	195	204	4129	3994	5685	5457	773	718	3852	3749	5059	4990	1146	1123	4110	3939	4341	4310	380	394	0.46	-2.9	0.4	-2.15	0.1	-3.48	-0.1	-0.01	-0.15	-0.36	0.6	-0.95	0
BnaA05g00350D	6949	6838	6923	6736	7532	7241	7953	7635	7086	6988	3008	3059	6258	6067	7198	6888	3838	3692	5131	4988	5641	5454	8454	8088	5966	5688	6362	6244	4995	5072	5658	5417	5692	5426	7477	7133	0.13	0.58	0.11	-0.32	0.01	0.39	0.2	0.13	0.18	0	-0.72	-0.18	1e-172
BnaC07g43280D	4108	4061	6709	6735	3410	3362	3715	3719	6448	6453	2775	2696	3485	3422	6882	6616	1516	1488	3033	2962	5467	5453	3828	3755	2787	2771	5789	5766	4608	4470	3151	3056	5442	5211	2953	2875	0.86	-0.53	1.06	-0.35	0.78	-0.87	-0.11	0.05	0.08	-0.04	0.26	-0.38	0
BnaC03g33080D	713	705	6864	6734	2914	2920	746	743	6036	5902	3769	3740	627	595	5514	5411	690	659	526	514	5593	5452	3271	3261	560	554	5419	5274	6258	6201	567	531	4360	4262	1344	1273	3.41	-0.76	3.26	0.22	2.97	-1.72	0.1	0.08	-0.05	-0.36	0.93	-1.32	0
BnaCnng48720D	6592	6589	6828	6728	4807	4592	7497	7394	6482	6342	2765	2636	5860	5759	6386	6172	2036	2051	4868	4806	5564	5447	5396	5129	5624	5509	5820	5667	4591	4371	5298	5142	5050	4862	3966	3962	0.19	-0.07	0.05	-0.36	-0.07	-0.32	0.2	0.11	0.06	-0.15	-0.23	-0.41	3e-127
BnaC02g33660D	2104	2041	6781	6726	2646	2535	1922	1874	6375	6240	2383	2378	1743	1719	5942	5783	1309	1287	1554	1489	5526	5446	2970	2831	1442	1396	5724	5576	3957	3943	1576	1535	4699	4555	2550	2486	1.85	-0.92	1.99	-0.52	1.57	-0.88	-0.1	0.03	0.04	-0.25	0.45	-0.2	0
BnaAnng11630D	12263	12409	6537	6714	962	995	9888	9977	5624	5601	971	960	11230	11180	5835	5713	591	593	9055	9052	5327	5436	1080	1111	7418	7433	5049	5005	1612	1592	10153	9983	4614	4500	1151	1146	-0.75	-2.3	-0.56	-1.65	-1.14	-1.99	-0.29	0.15	-0.1	-0.24	0.55	0.07	0
BnaAnng10670D	5731	5704	6807	6714	3885	3959	7360	7437	6927	6673	2323	2363	6482	6469	6718	6835	1796	1796	4232	4161	5547	5436	4361	4422	5522	5541	6219	5963	3857	3918	5860	5776	5312	5384	3499	3470	0.39	-0.32	0.14	-0.65	-0.12	-0.62	0.4	0.47	0.15	-0.04	-0.18	-0.33	0
BnaC06g24350D	5143	5174	6747	6712	4077	4015	5601	5666	6121	6088	2488	2519	5656	5594	5581	5591	2152	2220	3798	3774	5498	5434	4576	4484	4202	4221	5496	5440	4131	4177	5114	4995	4413	4404	4192	4289	0.53	-0.27	0.38	-0.4	-0.2	-0.06	0.15	0.42	0	-0.31	-0.13	-0.1	0
BnaA05g25050D	14330	14143	6911	6710	2804	2788	9310	9057	5354	5191	2315	2246	8573	8529	5194	5146	999	970	10581	10316	5631	5433	3147	3114	6984	6747	4807	4638	3844	3724	7751	7616	4107	4053	1946	1874	-0.92	-0.82	-0.54	-0.32	-0.91	-1.1	-0.61	-0.44	-0.23	-0.44	0.27	-0.71	0
BnaCnng47600D	7776	7836	6753	6710	4365	4214	8541	8654	6335	6433	2202	2184	6375	6403	7271	7212	1144	1092	5742	5716	5503	5433	4900	4707	6408	6447	5688	5748	3656	3621	5764	5717	5750	5681	2229	2110	-0.07	-0.19	-0.17	-0.65	-0.01	-1.4	0.17	0	0.06	0.06	-0.4	-1.15	0
BnaC01g36940D	14714	14586	6805	6709	2897	2823	9340	9059	5395	5266	2371	2298	9000	8956	5127	5061	1003	953	10865	10640	5545	5432	3252	3153	7007	6749	4844	4705	3937	3810	8137	7997	4054	3987	1954	1841	-0.97	-0.78	-0.53	-0.3	-1	-1.08	-0.64	-0.41	-0.2	-0.45	0.27	-0.76	0
BnaC03g43100D	1543	1515	6817	6706	1839	1799	1412	1393	6263	6062	2898	2901	1416	1369	5739	5574	424	427	1139	1105	5555	5429	2064	2009	1059	1038	5623	5417	4812	4810	1280	1222	4538	4391	826	825	2.29	-1.43	2.4	-0.2	1.84	-2.44	-0.1	0.16	0.01	-0.3	1.24	-1.3	0
BnaC03g45180D	6674	6762	6625	6699	3139	3126	5689	5754	5336	5430	2525	2487	4791	4813	6246	6277	1014	1033	4928	4932	5398	5424	3523	3491	4268	4287	4791	4852	4193	4124	4332	4298	4939	4944	1975	1996	0.13	-0.63	0.17	-0.21	0.2	-1.32	-0.2	-0.19	-0.17	-0.13	0.25	-0.82	0
BnaA02g27140D	2099	2056	6753	6689	2645	2566	1911	1865	6333	6253	2356	2320	1726	1674	5902	5743	1324	1317	1550	1500	5503	5416	2969	2866	1434	1389	5686	5587	3912	3847	1561	1495	4667	4524	2579	2544	1.84	-0.9	2	-0.54	1.59	-0.84	-0.11	0	0.05	-0.25	0.41	-0.19	0
BnaA09g33250D	6937	6971	6702	6687	2616	2556	7323	7259	6139	6051	2047	2036	5930	5880	6342	6266	642	652	5122	5085	5461	5414	2936	2855	5494	5408	5512	5407	3399	3376	5361	5250	5015	4936	1251	1260	0.09	-0.91	0	-0.69	-0.09	-1.99	0.09	0.06	0.01	-0.13	0.23	-1.21	0
BnaA09g16810D	5576	5606	6739	6685	5197	5248	5676	5676	6785	6820	4475	4432	4654	4734	6531	6443	1729	1708	4117	4089	5491	5412	5833	5862	4258	4229	6092	6094	7431	7349	4208	4227	5165	5075	3368	3300	0.41	0.1	0.52	0.28	0.28	-0.62	0.05	0.04	0.16	-0.09	0.34	-0.81	0
BnaA01g29410D	14218	14055	6797	6681	2812	2756	9122	8885	5325	5185	2276	2191	8634	8494	5140	5106	1000	945	10499	10252	5539	5409	3156	3078	6843	6619	4781	4633	3779	3633	7806	7584	4065	4022	1948	1826	-0.92	-0.81	-0.52	-0.34	-0.93	-1.1	-0.62	-0.43	-0.22	-0.44	0.25	-0.72	0
BnaC06g33580D	5230	5162	6636	6665	3849	3798	5594	5636	6037	6022	2468	2474	5725	5744	5454	5472	2023	2029	3862	3765	5407	5396	4320	4242	4197	4199	5420	5381	4098	4102	5176	5129	4313	4310	3941	3920	0.5	-0.34	0.36	-0.4	-0.26	-0.13	0.14	0.43	0	-0.33	-0.06	-0.12	0
BnaA03g23380D	214	214	6692	6657	176	174	869	861	4847	4833	223	213	523	530	7031	7085	62	56	158	156	5453	5390	198	194	652	641	4352	4318	370	353	473	473	5560	5581	121	108	5.11	-4.79	2.74	-3.58	3.56	-5.6	2.04	1.59	-0.32	0.04	0.88	-0.78	0
BnaC04g04300D	5780	8782	5058	6647	3225	4439	7106	9101	5223	6809	2218	2812	5620	7367	7393	9548	2012	2296	4268	6406	4122	5382	3620	4958	5331	6780	4689	6084	3683	4662	5081	6578	5846	7521	3920	4436	-0.17	-0.15	-0.17	-0.37	0.2	-0.68	0.18	0.13	0.18	0.49	-0.04	-0.04
BnaA03g19630D	5750	5714	6734	6648	7271	7137	6035	5905	6964	6803	2797	2754	4492	4439	7550	7469	3221	3164	4246	4168	5487	5382	8161	7971	4528	4399	6252	6079	4644	4566	4061	3964	5970	5883	6275	6113	0.37	0.57	0.47	-0.42	0.56	0.06	0.09	-0.07	0.18	0.13	-0.81	-0.38	0
BnaAnng28310D	4030	4054	6575	6646	473	469	3638	3632	5617	5691	688	671	3389	3388	5773	5737	110	120	2976	2957	5358	5381	531	524	2729	2706	5043	5085	1142	1113	3064	3025	4565	4519	214	232	0.86	-3.35	0.9	-2.17	0.58	-4.35	-0.13	0.04	-0.08	-0.24	1.1	-1.24	0
BnaC06g14130D	3385	3291	6660	6632	5646	5595	2875	2835	6794	6739	3570	3525	2559	2551	6690	6590	1497	1532	2500	2401	5427	5370	6337	6249	2157	2112	6100	6022	5928	5845	2314	2278	5290	5191	2916	2960	1.14	0.22	1.51	-0.04	1.19	-0.83	-0.2	-0.09	0.17	-0.04	-0.1	-1.1	0
BnaA10g07270D	2102	2102	6747	6633	498	509	1945	1891	6262	6162	1306	1271	1690	1721	6855	6717	152	153	1552	1533	5498	5370	559	569	1459	1409	5622	5506	2169	2107	1528	1537	5421	5291	296	296	1.82	-3.27	1.96	-1.38	1.81	-4.18	-0.11	-0.01	0.03	-0.02	1.92	-0.93	0
BnaA02g29000D	15	14	6421	6628	52352	52817	15	15	7995	8149	40793	40332	12	12	3202	3215	23515	23890	11	10	5232	5366	58763	58992	11	11	7178	7281	67737	66873	11	11	2532	2532	45810	46154	8.96	3.47	9.33	3.22	7.88	4.18	0.08	0.02	0.45	-1.07	0.19	-0.36	2e-133
BnaC05g17710D	892	878	6657	6618	1314	1314	687	726	6475	6448	1450	1442	683	661	6755	6695	361	368	659	640	5424	5358	1475	1468	515	541	5813	5762	2408	2391	618	590	5342	5274	703	711	3.05	-1.87	3.45	-1.27	3.14	-2.91	-0.3	-0.11	0.1	-0.02	0.71	-1.06	0
BnaC04g07230D	1604	1618	6544	6609	874	860	1415	1412	4823	4892	1003	965	1043	1042	5879	5930	190	197	1184	1180	5332	5351	981	961	1062	1052	4330	4371	1665	1600	943	930	4649	4671	370	381	2.18	-2.46	2.04	-1.41	2.31	-3.63	-0.16	-0.34	-0.3	-0.2	0.75	-1.37	0
BnaA08g04420D	10867	10789	6583	6608	1996	2006	10148	10235	5382	5356	1520	1512	7997	8016	6349	6228	907	935	8024	7870	5364	5350	2240	2241	7613	7625	4832	4786	2524	2507	7230	7158	5021	4906	1767	1806	-0.57	-1.26	-0.66	-0.93	-0.54	-1.47	-0.06	-0.14	-0.16	-0.11	0.17	-0.33	0
BnaA07g20510D	8680	8728	6557	6604	1891	1959	10911	11098	5545	5498	1629	1549	7524	7570	6207	6205	710	713	6409	6367	5343	5347	2123	2188	8186	8268	4978	4913	2705	2568	6803	6759	4908	4888	1383	1377	-0.26	-1.31	-0.73	-0.91	-0.47	-1.83	0.36	0.09	-0.11	-0.13	0.29	-0.64	2e-95
BnaC02g29720D	5590	5703	6466	6602	4973	5192	5699	5794	6584	6621	2510	2542	4529	4551	7099	7116	1851	1903	4128	4160	5269	5345	5582	5799	4275	4317	5911	5916	4168	4215	4095	4064	5614	5605	3606	3677	0.36	0.1	0.46	-0.5	0.46	-0.62	0.05	-0.02	0.16	0.08	-0.44	-0.64	0
BnaC09g43920D	158	176	6853	6596	1122	1018	150	132	8208	8034	3610	3518	86	100	6639	6568	193	216	117	128	5584	5340	1259	1137	113	98	7369	7179	5994	5833	78	89	5250	5174	376	417	5.48	-2.19	6.11	-0.3	5.96	-3.72	-0.22	-0.55	0.41	-0.07	2.3	-1.59	0
BnaC03g27700D	215	217	6639	6594	176	176	871	867	4821	4793	221	209	525	530	6975	7014	60	57	159	158	5410	5339	198	197	653	646	4328	4283	367	347	475	473	5516	5525	117	110	5.08	-4.77	2.73	-3.59	3.54	-5.6	2.04	1.58	-0.32	0.04	0.86	-0.8	0
BnaCnng20640D	5337	5360	6583	6593	3096	3075	5703	5716	6403	6471	2449	2398	4989	4954	6996	6944	1101	1123	3941	3910	5364	5338	3475	3435	4278	4258	5749	5782	4067	3976	4511	4423	5532	5470	2145	2170	0.45	-0.63	0.43	-0.52	0.3	-1.35	0.12	0.19	0.11	0.04	0.22	-0.68	0
BnaC03g33960D	5493	5480	6476	6586	3743	3775	6975	7083	6660	6513	2221	2296	6198	6207	6575	6652	1691	1710	4056	3997	5277	5332	4201	4216	5233	5277	5980	5820	3688	3807	5604	5542	5199	5240	3294	3304	0.4	-0.33	0.17	-0.65	-0.09	-0.66	0.38	0.47	0.15	-0.02	-0.17	-0.35	0
BnaC08g05110D	10802	10719	6533	6570	1977	1983	10059	10140	5331	5304	1500	1499	7923	7951	6262	6153	895	930	7976	7819	5323	5319	2219	2215	7546	7554	4786	4739	2491	2485	7163	7100	4952	4847	1744	1797	-0.57	-1.26	-0.66	-0.94	-0.54	-1.47	-0.06	-0.15	-0.16	-0.12	0.17	-0.32	0
BnaA02g05430D	7563	7657	6566	6564	4693	4638	7987	7981	6418	6530	2556	2599	6412	6513	6992	7018	1258	1285	5585	5585	5350	5314	5268	5180	5992	5946	5762	5835	4244	4309	5797	5816	5529	5528	2451	2483	-0.07	-0.03	-0.04	-0.44	-0.07	-1.16	0.1	0.06	0.12	0.05	-0.29	-1.08	0
BnaC09g30560D	2093	2087	6681	6559	492	503	1938	1878	6221	6099	1295	1252	1681	1711	6781	6645	151	153	1545	1522	5444	5310	552	562	1454	1399	5585	5450	2150	2076	1520	1528	5362	5234	294	296	1.81	-3.27	1.95	-1.38	1.8	-4.17	-0.1	-0.01	0.04	-0.02	1.92	-0.92	0
BnaA10g14250D	7311	7376	6619	6557	4310	4232	8280	8324	6210	6283	2095	2089	6090	6162	6988	7068	1195	1187	5399	5380	5394	5309	4838	4727	6212	6201	5575	5614	3479	3464	5506	5502	5526	5567	2328	2293	-0.01	-0.16	-0.15	-0.69	0.01	-1.26	0.2	0.03	0.06	0.05	-0.46	-1.05	0
BnaC06g00260D	5964	5958	6567	6550	8961	8974	4924	4949	6027	6036	3883	3876	4372	4334	7131	7148	2118	2134	4404	4346	5351	5303	10058	10023	3694	3687	5411	5393	6448	6427	3953	3870	5639	5630	4126	4123	0.28	0.91	0.55	0.25	0.53	-0.45	-0.25	-0.16	0.02	0.08	-0.64	-1.28	0
BnaA02g15960D	5095	5052	6532	6550	3969	3868	5569	5610	5972	5949	2414	2388	5579	5534	5474	5566	2073	2107	3762	3685	5323	5303	4455	4320	4178	4179	5362	5316	4008	3959	5044	4941	4329	4384	4038	4071	0.51	-0.28	0.35	-0.42	-0.2	-0.1	0.17	0.42	0.01	-0.29	-0.14	-0.11	0
BnaC08g06360D	6225	6222	6330	6542	1532	1549	9037	9198	6489	6511	1648	1708	6558	6767	7131	7152	876	935	4597	4539	5158	5297	1720	1730	6780	6853	5826	5818	2737	2832	5929	6042	5639	5634	1707	1806	0.19	-1.6	-0.23	-1.06	-0.09	-1.68	0.58	0.39	0.16	0.11	0.69	0.03	8e-132
BnaA09g30660D	879	859	6595	6538	1305	1304	679	716	6370	6363	1447	1443	668	659	6652	6597	356	361	649	627	5374	5293	1465	1456	509	533	5719	5686	2403	2393	604	588	5260	5196	694	697	3.06	-1.87	3.45	-1.25	3.13	-2.91	-0.29	-0.1	0.1	-0.03	0.72	-1.07	0
BnaC07g48320D	6156	6243	6380	6532	1471	1479	8792	8941	6540	6515	1616	1663	6426	6618	7166	7265	824	880	4546	4554	5199	5289	1651	1652	6596	6661	5872	5821	2683	2757	5810	5909	5667	5723	1605	1700	0.2	-1.67	-0.18	-1.1	-0.04	-1.78	0.54	0.36	0.16	0.12	0.72	0	2e-132
BnaA03g32440D	7673	7572	6446	6527	1244	1211	5977	5868	5300	5252	1040	1034	5294	5184	5164	5142	354	377	5666	5523	5253	5285	1396	1353	4484	4372	4758	4693	1727	1714	4786	4629	4084	4050	690	728	-0.09	-1.94	0.09	-1.46	-0.21	-2.52	-0.34	-0.25	-0.16	-0.37	0.32	-0.96	0
BnaA10g05390D	5943	5955	6551	6524	8989	8993	4895	4941	6027	5990	3895	3892	4348	4333	7130	7103	2109	2129	4388	4344	5338	5282	10090	10044	3672	3681	5411	5352	6468	6453	3931	3869	5638	5595	4109	4113	0.28	0.92	0.55	0.26	0.53	-0.45	-0.25	-0.16	0.02	0.08	-0.64	-1.29	0
BnaA01g14450D	4110	4172	6365	6523	268	260	3628	3692	4964	5093	267	294	2456	2495	6352	6602	102	106	3035	3043	5187	5281	301	290	2722	2751	4457	4551	443	487	2221	2228	5023	5200	199	205	0.78	-4.15	0.72	-3.27	1.2	-4.66	-0.15	-0.45	-0.22	-0.03	0.65	-0.55	2e-143
BnaC04g52910D	73	76	6570	6515	96	98	81	88	5230	5094	192	205	38	33	5983	5926	29	31	54	55	5354	5275	108	109	61	66	4696	4552	319	340	34	29	4731	4668	56	60	6.6	-5.61	6.19	-3.81	7.2	-6.34	0.21	-0.78	-0.2	-0.18	1.6	-0.9	0
BnaA07g20290D	3549	3412	6660	6505	2544	2498	3267	3316	6021	5760	2717	2731	3184	3137	5157	5105	1109	1060	2621	2489	5427	5267	2856	2790	2451	2470	5406	5147	4512	4528	2879	2801	4078	4021	2160	2048	1.07	-0.92	1.1	-0.22	0.51	-0.94	-0.05	0.15	-0.02	-0.4	0.68	-0.42	0
BnaC07g38890D	4323	4293	6612	6502	7029	6929	3406	3359	5401	5442	2249	2217	2849	2784	6212	6112	1596	1594	3192	3131	5388	5264	7890	7739	2555	2502	4849	4863	3734	3676	2576	2486	4912	4814	3109	3080	0.75	0.55	0.94	-0.39	0.94	-0.65	-0.32	-0.32	-0.13	-0.13	-1.08	-1.34	0
BnaCnng16700D	2442	2337	6544	6500	1402	1381	4171	4084	5921	5989	1205	1218	3982	3916	6655	6259	677	658	1803	1705	5332	5263	1574	1542	3129	3043	5316	5351	2001	2020	3600	3497	5263	4930	1319	1271	1.59	-1.77	0.79	-1.41	0.52	-1.98	0.82	1.02	0.01	-0.06	0.37	-0.27	0
BnaC04g25190D	3825	3877	6479	6491	6185	6125	3319	3265	5604	5556	2445	2483	2180	2200	7037	7056	1498	1555	2824	2828	5279	5255	6942	6841	2490	2432	5031	4964	4060	4117	1971	1964	5565	5558	2918	3004	0.9	0.39	1.02	-0.29	1.5	-0.91	-0.2	-0.52	-0.08	0.08	-0.75	-1.22	0
BnaC06g31510D	5955	6188	6313	6480	1482	1495	7984	8086	6490	6543	1583	1597	5803	5905	7137	7187	778	842	4397	4514	5144	5246	1663	1670	5990	6024	5827	5846	2629	2648	5247	5273	5644	5661	1516	1627	0.22	-1.64	-0.04	-1.15	0.1	-1.85	0.43	0.24	0.17	0.12	0.66	-0.09	2e-132
BnaCnng58510D	1799	1831	6567	6478	321	327	1502	1464	5429	5310	408	405	1019	1021	6406	6309	138	139	1328	1336	5351	5245	360	365	1127	1091	4874	4745	677	672	921	912	5066	4970	269	269	1.99	-3.87	2.12	-2.83	2.45	-4.22	-0.26	-0.54	-0.14	-0.08	0.89	-0.43	0
BnaC06g20910D	1362	1365	6493	6474	781	781	1184	1203	5335	5307	1223	1219	953	948	5979	5904	200	197	1006	996	5291	5242	877	872	888	896	4790	4742	2031	2021	862	846	4728	4651	390	381	2.4	-2.59	2.42	-1.23	2.46	-3.61	-0.17	-0.23	-0.14	-0.17	1.21	-1.18	0
BnaA03g38220D	1188	1254	6549	6471	313	307	961	1031	5621	5585	858	843	1004	1064	5570	5701	97	91	877	915	5336	5239	351	343	721	768	5047	4990	1425	1398	908	950	4405	4491	189	176	2.56	-3.93	2.75	-1.83	2.26	-4.61	-0.27	0.05	-0.08	-0.25	2.02	-0.93	0
BnaC04g54460D	5392	5299	6475	6457	835	847	4479	4648	5590	5683	710	711	4294	4237	5966	6148	256	274	3982	3865	5276	5228	937	946	3360	3463	5019	5078	1179	1179	3882	3783	4718	4843	499	529	0.42	-2.48	0.57	-2.1	0.32	-3.22	-0.2	-0.03	-0.06	-0.14	0.32	-0.87	0
BnaA03g28820D	5404	5403	6358	6455	3655	3683	6904	7083	6528	6356	2184	2219	6137	6126	6473	6573	1652	1662	3990	3941	5181	5226	4103	4114	5179	5277	5861	5679	3627	3679	5549	5470	5119	5178	3218	3211	0.39	-0.34	0.14	-0.66	-0.1	-0.68	0.4	0.47	0.15	-0.02	-0.17	-0.35	0
BnaA07g17040D	8486	8438	6522	6448	1825	1817	7179	7148	5090	5008	1473	1492	6907	6789	5305	5197	503	511	6266	6155	5314	5221	2048	2029	5386	5325	4570	4475	2446	2474	6245	6062	4195	4094	980	987	-0.24	-1.37	-0.24	-0.88	-0.57	-2.08	-0.21	-0.01	-0.22	-0.35	0.27	-1.05	0
BnaC03g23520D	5689	5638	6569	6448	7067	6939	5932	5722	6772	6620	2739	2724	4419	4376	7454	7390	3103	3043	4201	4113	5353	5221	7932	7750	4450	4263	6080	5915	4548	4517	3995	3907	5894	5821	6045	5879	0.35	0.57	0.46	-0.4	0.57	0.03	0.07	-0.07	0.18	0.15	-0.79	-0.4	0
BnaC01g23800D	9680	10035	6245	6439	1627	1645	6156	6297	5137	5331	1338	1373	5607	5693	4845	4999	558	551	7148	7320	5089	5213	1826	1837	4618	4691	4612	4763	2222	2277	5069	5083	3831	3938	1087	1065	-0.49	-1.49	0.01	-1.06	-0.39	-1.85	-0.64	-0.51	-0.14	-0.41	0.3	-0.77	0
BnaCnng34110D	6792	6666	6538	6439	2184	2208	4674	4812	5293	5318	1945	1910	4747	4756	5863	5801	958	895	5015	4862	5327	5213	2451	2466	3506	3585	4752	4752	3230	3167	4292	4247	4636	4569	1866	1729	0.09	-1.1	0.42	-0.57	0.11	-1.36	-0.48	-0.21	-0.15	-0.2	0.38	-0.45	3e-164
BnaC07g37060D	1216	1200	6574	6436	5272	5173	2140	2134	4871	4788	1862	1849	1376	1339	6063	5947	2055	2070	898	875	5357	5211	5918	5778	1605	1590	4373	4278	3092	3066	1244	1196	4794	4684	4003	3999	2.58	0.15	1.44	-0.49	1.96	-0.24	0.85	0.46	-0.29	-0.16	-0.93	-0.55	0
BnaA04g06890D	6149	6098	6608	6433	5452	5335	5933	5886	6221	6098	2943	2845	4210	4110	6271	6005	1633	1576	4540	4448	5385	5208	6120	5959	4451	4385	5585	5449	4887	4717	3806	3670	4959	4730	3181	3045	0.24	0.19	0.32	-0.2	0.37	-0.64	-0.02	-0.27	0.06	-0.13	-0.33	-0.96	0
BnaA07g20570D	11234	11130	6542	6428	1190	1179	10776	10616	6759	6653	1027	1039	8574	8504	6743	6562	351	329	8295	8119	5331	5204	1336	1317	8084	7909	6068	5945	1705	1723	7752	7593	5332	5169	684	636	-0.64	-1.99	-0.41	-1.81	-0.55	-2.99	-0.04	-0.1	0.19	0	0.37	-1.01	9e-159
BnaAnng19110D	10255	10104	6401	6425	1969	1965	9782	9801	5280	5273	1470	1467	7622	7583	6117	6027	900	925	7572	7370	5216	5202	2210	2195	7339	7302	4741	4712	2441	2432	6891	6771	4837	4747	1753	1787	-0.52	-1.24	-0.63	-0.96	-0.51	-1.44	-0.03	-0.13	-0.14	-0.12	0.15	-0.32	0
BnaA06g00770D	4850	7643	4837	6425	3272	4351	6501	8558	5173	6749	2154	2894	4997	6967	7341	9620	1927	2377	3581	5575	3941	5202	3673	4860	4877	6376	4644	6030	3577	4798	4518	6221	5805	7578	3754	4592	0	-0.1	-0.08	-0.35	0.32	-0.68	0.3	0.23	0.22	0.55	-0.03	-0.03	5e-41
BnaC07g00750D	3921	3854	6464	6422	1033	1040	3252	3260	5596	5586	1287	1304	2619	2580	5699	5663	296	307	2895	2811	5267	5199	1160	1162	2440	2429	5024	4991	2137	2162	2368	2304	4507	4461	577	593	0.88	-2.17	1.04	-1.22	0.94	-2.94	-0.23	-0.29	-0.06	-0.22	0.89	-0.99	0
BnaA10g02510D	5787	5713	6593	6413	5273	5188	8488	8322	6631	6471	2491	2468	6042	5799	6769	6643	2708	2673	4273	4167	5372	5192	5919	5795	6368	6200	5953	5782	4136	4092	5463	5178	5353	5233	5275	5164	0.32	0.15	-0.1	-0.51	-0.01	-0.02	0.57	0.33	0.15	0	-0.51	-0.17	2e-112
BnaC06g20430D	11222	11127	6537	6405	1188	1182	10785	10619	6742	6641	1025	1030	8587	8517	6748	6546	352	335	8286	8116	5327	5186	1333	1320	8091	7911	6053	5934	1702	1708	7764	7605	5336	5156	686	647	-0.64	-1.99	-0.42	-1.81	-0.55	-2.98	-0.04	-0.09	0.19	0	0.36	-0.99	2e-158
BnaC07g45990D	5099	4987	6620	6403	4253	3877	5893	5753	6490	6247	2226	2118	4638	4426	6092	5843	2159	2007	3765	3638	5394	5184	4774	4330	4421	4286	5827	5582	3696	3512	4193	3952	4817	4602	4206	3877	0.51	-0.22	0.39	-0.66	0.21	-0.22	0.23	0.14	0.11	-0.17	-0.34	-0.17	0
BnaA09g40190D	6649	6537	6692	6399	7018	6623	7421	6993	6632	6393	2888	2833	5927	5815	6361	5961	3621	3494	4910	4768	5453	5181	7877	7397	5567	5210	5954	5712	4796	4697	5359	5192	5030	4695	7054	6750	0.14	0.52	0.11	-0.3	-0.12	0.51	0.16	0.12	0.13	-0.13	-0.69	-0.15	0
BnaAnng31720D	5485	5355	6462	6394	5014	4965	6695	6560	6492	6398	2682	2658	5888	5801	6198	6109	2683	2675	4050	3906	5266	5177	5628	5545	5023	4887	5829	5717	4453	4407	5323	5180	4901	4812	5227	5168	0.39	0.1	0.22	-0.38	-0.11	0.1	0.32	0.4	0.14	-0.1	-0.33	-0.1	0
BnaA03g45610D	378	376	6627	6385	457	457	763	791	5630	5546	1065	1056	361	341	6718	6434	304	320	279	274	5400	5170	513	510	572	589	5055	4956	1768	1751	326	304	5312	5068	592	618	4.26	-3.37	3.11	-1.51	4.04	-3.1	1.07	0.19	-0.08	-0.03	1.78	0.24	0
BnaAnng08700D	6899	6749	6600	6383	2458	2450	4691	4647	5370	5282	2135	2083	4866	4769	5827	5645	1047	989	5094	4923	5378	5168	2759	2736	3519	3462	4821	4720	3545	3454	4399	4258	4608	4447	2040	1911	0.07	-0.94	0.45	-0.45	0.06	-1.2	-0.52	-0.21	-0.14	-0.22	0.35	-0.48	4e-165
BnaC05g34710D	5730	5603	6419	6374	3793	3691	4038	3951	5891	5907	1664	1645	4013	3974	7751	7643	1825	1792	4231	4087	5231	5161	4257	4123	3029	2944	5289	5278	2763	2728	3628	3548	6129	6020	3555	3462	0.32	-0.31	0.82	-0.94	0.76	-0.79	-0.48	-0.21	0.02	0.23	-0.61	-0.26	0
BnaCnng53190D	4620	4491	6408	6374	4949	5023	4919	4854	6309	6369	2977	2950	4710	4653	6466	6384	1972	1948	3411	3276	5222	5161	5555	5610	3690	3616	5664	5691	4943	4891	4258	4155	5113	5029	3842	3763	0.63	0.1	0.64	-0.21	0.27	-0.42	0.13	0.33	0.13	-0.03	-0.18	-0.55	0
BnaA07g20920D	1337	1347	6404	6374	745	764	1160	1177	5288	5239	1184	1187	952	933	5845	5813	195	190	987	983	5218	5161	836	853	870	877	4748	4681	1966	1968	861	833	4622	4579	380	367	2.4	-2.62	2.43	-1.26	2.44	-3.62	-0.17	-0.22	-0.14	-0.17	1.22	-1.18	0
BnaA10g14240D	7076	7126	6421	6372	4192	4096	8007	8042	6024	6081	2021	2034	5868	5949	6841	6830	1167	1140	5225	5198	5232	5159	4705	4575	6007	5991	5408	5434	3356	3372	5305	5312	5410	5380	2273	2202	0	-0.16	-0.15	-0.69	0.02	-1.27	0.2	0.03	0.06	0.05	-0.46	-1.05	0
BnaA07g31590D	12291	12111	6349	6369	1313	1314	8619	8484	4943	4951	1357	1373	7196	7098	4947	4808	290	241	9076	8834	5173	5157	1474	1468	6466	6321	4438	4424	2253	2277	6506	6338	3912	3787	565	466	-0.79	-1.81	-0.53	-0.97	-0.74	-2.9	-0.49	-0.48	-0.22	-0.42	0.62	-1.51	0
BnaC05g48870D	7478	7781	6328	6357	273	501	7311	7231	5676	5648	309	461	6376	6427	6024	6050	52	239	5522	5676	5156	5147	306	560	5485	5387	5096	5047	513	764	5765	5739	4764	4766	101	462	-0.12	-3.57	-0.1	-2.99	-0.27	-4.08	-0.04	0.04	-0.02	-0.11	0.56	-0.62	0
BnaA09g48250D	1406	1378	6388	6356	625	597	1061	1039	5399	5388	1260	1242	932	932	5162	5086	116	120	1038	1005	5205	5146	702	667	796	774	4847	4814	2092	2059	843	832	4082	4006	226	232	2.34	-2.92	2.62	-1.22	2.27	-4.14	-0.38	-0.29	-0.1	-0.36	1.6	-1.58	0
BnaC09g32660D	10312	10431	6397	6354	7992	8073	7876	7928	5946	6003	3997	4000	8481	8469	5809	5848	2823	2821	7614	7609	5213	5144	8971	9017	5909	5906	5338	5364	6637	6632	7668	7562	4594	4606	5499	5450	-0.56	0.8	-0.14	0.31	-0.73	0.25	-0.37	0	0.05	-0.17	-0.44	-0.72	0
BnaA03g07490D	6661	6561	6414	6349	2134	2164	4538	4720	5209	5232	1909	1883	4752	4758	5780	5746	931	872	4919	4786	5226	5140	2395	2417	3404	3516	4677	4675	3170	3122	4296	4248	4571	4526	1814	1685	0.1	-1.11	0.43	-0.57	0.09	-1.38	-0.49	-0.18	-0.15	-0.19	0.39	-0.46	2e-163
BnaC09g17760D	5277	5325	6373	6347	4871	4886	5459	5370	6488	6453	4204	4148	4477	4448	6257	6142	1620	1578	3897	3884	5193	5139	5468	5457	4095	4001	5825	5766	6981	6878	4048	3972	4948	4838	3156	3049	0.41	0.08	0.52	0.26	0.29	-0.66	0.06	0.04	0.17	-0.08	0.34	-0.82	0
BnaA07g12590D	1774	1798	6440	6346	299	310	1496	1436	5322	5209	391	383	1004	999	6300	6147	127	126	1310	1312	5248	5138	336	346	1122	1070	4778	4654	649	635	908	892	4982	4842	247	243	1.99	-3.93	2.11	-2.88	2.45	-4.32	-0.26	-0.54	-0.14	-0.08	0.91	-0.47	0
BnaCnng20460D	8381	8301	6441	6339	1805	1786	7063	7032	5017	4922	1454	1462	6816	6651	5216	5111	497	507	6189	6055	5248	5132	2026	1995	5299	5239	4504	4398	2414	2424	6162	5939	4125	4026	968	980	-0.24	-1.37	-0.24	-0.88	-0.57	-2.07	-0.22	-0.02	-0.22	-0.35	0.27	-1.05	0
BnaC01g13420D	1123	1049	6419	6339	3770	3661	2225	2225	5141	5092	1597	1553	1468	1414	6323	6174	1375	1363	829	765	5231	5132	4232	4089	1669	1658	4616	4550	2652	2575	1327	1263	5000	4863	2679	2633	2.7	-0.32	1.46	-0.81	1.93	-0.89	1.06	0.7	-0.18	-0.07	-0.67	-0.65	0
BnaA09g41460D	16587	16447	6568	6336	462	454	7207	7234	6143	5957	1345	1308	8344	8191	4594	4511	107	103	12248	11997	5352	5130	519	507	5407	5389	5515	5323	2233	2169	7544	7314	3633	3553	208	199	-1.21	-3.35	0.01	-1.3	-1.05	-4.14	-1.17	-0.71	0.05	-0.54	2.1	-1.33	0
BnaC08g27800D	8172	8135	6415	6329	1758	1707	6846	6829	4955	4856	1406	1393	6636	6509	5110	5000	489	480	6034	5934	5227	5124	1973	1907	5136	5088	4449	4339	2335	2310	6000	5812	4041	3938	953	927	-0.21	-1.42	-0.22	-0.92	-0.57	-2.09	-0.23	-0.02	-0.24	-0.38	0.26	-1.05	0
BnaA05g06620D	1573	1556	6252	6329	848	838	1391	1389	4657	4676	972	917	1008	1004	5630	5663	189	189	1162	1135	5094	5124	952	936	1044	1035	4181	4178	1614	1520	911	896	4452	4461	368	365	2.15	-2.44	2.01	-1.42	2.3	-3.6	-0.14	-0.35	-0.29	-0.2	0.73	-1.36	0
BnaA08g12450D	3989	3960	6449	6312	2936	2905	3746	3710	6171	6046	2454	2399	3463	3412	6393	6241	1268	1241	2946	2889	5255	5110	3296	3245	2810	2764	5540	5402	4075	3978	3131	3047	5055	4916	2470	2398	0.83	-0.66	0.97	-0.44	0.69	-1.03	-0.07	0.08	0.08	-0.06	0.3	-0.43	0
BnaC06g35410D	12198	12027	6353	6301	1321	1293	8606	8401	4914	4895	1370	1391	7141	7023	4953	4763	292	249	9007	8773	5177	5102	1483	1444	6456	6259	4412	4374	2275	2306	6456	6271	3917	3752	569	481	-0.79	-1.81	-0.53	-0.94	-0.73	-2.87	-0.48	-0.48	-0.23	-0.42	0.65	-1.48	0
BnaA01g29420D	14094	13958	6369	6299	2716	2632	8853	8508	5087	4899	2234	2155	8604	8487	4743	4656	942	883	10407	10181	5190	5100	3049	2940	6642	6338	4567	4377	3710	3573	7779	7578	3751	3668	1835	1706	-1	-0.78	-0.54	-0.3	-1.05	-1.07	-0.67	-0.42	-0.2	-0.47	0.28	-0.76	0
BnaA01g05320D	1139	1152	6406	6298	3146	3124	1328	1355	6438	6360	2650	2565	1157	1145	6231	6215	1033	1009	841	840	5220	5099	3531	3489	996	1009	5780	5683	4400	4253	1046	1022	4927	4896	2012	1949	2.62	-0.56	2.51	-0.41	2.25	-1.31	0.25	0.3	0.15	-0.07	0.3	-0.83	0
BnaA08g20460D	6001	6037	6081	6292	1467	1472	8729	8890	6221	6167	1571	1646	6317	6516	6763	6785	828	882	4431	4404	4955	5094	1647	1644	6549	6623	5585	5510	2609	2729	5711	5818	5348	5345	1613	1704	0.19	-1.61	-0.25	-1.06	-0.11	-1.69	0.58	0.38	0.14	0.09	0.7	0.01	8e-132
BnaA08g26530D	3829	3759	6336	6288	1014	1024	3182	3180	5471	5448	1260	1264	2562	2516	5597	5557	293	301	2827	2742	5163	5091	1138	1144	2387	2369	4912	4868	2092	2096	2316	2247	4426	4377	571	582	0.88	-2.17	1.04	-1.22	0.95	-2.93	-0.23	-0.29	-0.07	-0.22	0.88	-0.99	0
BnaC08g32540D	6548	6384	6530	6283	7330	7005	7306	6941	6452	6214	2871	2841	5842	5633	6209	5783	3773	3654	4835	4657	5321	5087	8228	7824	5481	5171	5793	5552	4767	4711	5282	5030	4910	4555	7350	7059	0.13	0.63	0.09	-0.26	-0.12	0.61	0.17	0.12	0.12	-0.14	-0.76	-0.16	0
BnaC03g41580D	14	14	6350	6282	1288	1270	12	9	6218	6085	11461	11325	12	14	3451	3515	206	205	10	10	5174	5086	1446	1418	9	7	5583	5437	19031	18778	11	13	2729	2769	401	396	8.96	-1.84	9.45	1.78	7.88	-2.79	-0.39	0.18	0.1	-0.9	3.72	-1.84	0
BnaA07g23080D	4726	4781	6178	6277	3728	3787	5250	5323	5627	5610	2280	2317	5134	5134	5321	5339	2036	2054	3490	3487	5034	5082	4185	4230	3939	3966	5052	5013	3786	3842	4642	4584	4208	4205	3966	3968	0.54	-0.27	0.35	-0.4	-0.13	-0.08	0.18	0.4	-0.01	-0.27	-0.14	-0.08	0
BnaC02g08540D	6822	6601	6550	6269	2410	2342	4643	4619	5362	5237	2111	1998	4749	4666	5922	5623	1011	910	5037	4815	5337	5076	2705	2616	3483	3441	4814	4679	3505	3313	4294	4166	4683	4429	1970	1758	0.08	-0.97	0.46	-0.48	0.11	-1.29	-0.51	-0.22	-0.13	-0.19	0.36	-0.51	2e-165
BnaA06g40470D	3895	3880	6347	6264	5424	5343	3566	3549	6065	5986	3302	3282	2933	2892	6569	6543	1929	1881	2876	2830	5172	5072	6088	5968	2675	2644	5445	5349	5483	5442	2652	2582	5195	5154	3758	3634	0.84	0.24	1.02	0.02	0.98	-0.49	-0.1	-0.12	0.08	0.01	-0.14	-0.71	0
BnaC04g22220D	5246	5189	6404	6258	3255	3132	9612	9422	6572	6428	1883	1802	5903	5830	5774	5657	1410	1351	3874	3785	5218	5067	3654	3498	7211	7019	5900	5744	3127	2988	5337	5206	4566	4456	2747	2610	0.43	-0.52	-0.29	-0.93	-0.22	-0.75	0.89	0.46	0.18	-0.19	-0.23	-0.42	1e-58
BnaC01g00330D	2602	2647	6221	6258	1321	1325	3242	3250	5657	5648	1140	1133	2890	2912	5947	6006	309	313	1921	1931	5069	5067	1483	1480	2432	2421	5079	5047	1893	1879	2613	2600	4703	4731	602	605	1.4	-1.77	1.06	-1.42	0.86	-2.97	0.33	0.44	0	-0.1	0.35	-1.3	0
BnaC03g72450D	3816	3974	6161	6252	3517	3494	6750	6642	6110	5959	1956	1954	4311	4192	6508	6265	1753	1786	2818	2899	5020	5062	3948	3902	5064	4948	5486	5325	3248	3240	3898	3743	5146	4935	3415	3450	0.82	-0.36	0.11	-0.74	0.4	-0.55	0.81	0.42	0.1	0	-0.27	-0.19	2e-111
BnaA01g33400D	5383	5350	6103	6246	3414	3441	6716	6789	6319	6176	2146	2140	6027	5993	6434	6469	1587	1566	3975	3902	4973	5057	3832	3843	5038	5058	5673	5518	3563	3548	5449	5351	5088	5096	3092	3025	0.35	-0.39	0.15	-0.65	-0.08	-0.74	0.36	0.46	0.16	0.02	-0.11	-0.33	0
BnaA08g21880D	5094	5160	6219	6246	2923	2906	5514	5519	6148	6115	2317	2255	4739	4741	6667	6685	1055	1053	3761	3764	5068	5057	3281	3246	4137	4112	5520	5464	3847	3739	4285	4233	5272	5266	2055	2034	0.43	-0.63	0.41	-0.53	0.31	-1.37	0.13	0.18	0.12	0.06	0.22	-0.67	0
BnaA05g12250D	3505	3428	6307	6243	4770	4685	3165	3069	6116	6043	3052	3010	2705	2698	6281	6195	1479	1449	2588	2501	5139	5055	5354	5233	2374	2286	5491	5400	5068	4991	2446	2409	4967	4880	2881	2799	1	0.05	1.22	-0.11	1.02	-0.79	-0.13	-0.07	0.1	-0.05	-0.07	-0.9	0
BnaA08g15890D	10135	10186	6302	6241	2410	2387	7608	7682	4743	4735	1501	1535	7564	7505	4207	4154	650	670	7484	7430	5135	5053	2705	2666	5708	5723	4258	4231	2492	2545	6839	6701	3327	3272	1266	1294	-0.55	-0.92	-0.43	-0.75	-1.04	-1.37	-0.38	-0.14	-0.26	-0.63	-0.09	-1.07	0
BnaC04g14640D	3415	3366	6296	6235	4754	4593	3155	3070	6124	6023	3044	2979	2708	2639	6344	6226	1531	1470	2522	2455	5130	5048	5336	5130	2367	2287	5498	5382	5055	4939	2448	2356	5017	4904	2983	2840	1.03	0.04	1.23	-0.12	1.05	-0.77	-0.1	-0.05	0.1	-0.04	-0.07	-0.85	0
BnaC01g20070D	4503	4425	6280	6231	3771	3737	6536	6462	6776	6737	2213	2188	4441	4310	7970	7827	1859	1851	3325	3228	5117	5045	4233	4174	4903	4814	6084	6020	3675	3628	4015	3848	6302	6165	3622	3576	0.63	-0.27	0.32	-0.73	0.66	-0.79	0.57	0.26	0.25	0.29	-0.2	-0.22	7e-146
BnaC01g36930D	13409	13284	6370	6219	2626	2547	8315	8077	4846	4732	2102	2017	7953	7824	4557	4481	918	874	9901	9690	5191	5035	2948	2845	6238	6017	4351	4228	3490	3344	7190	6986	3604	3530	1788	1689	-0.94	-0.82	-0.51	-0.33	-0.99	-1.04	-0.68	-0.47	-0.25	-0.52	0.24	-0.74	0
BnaA06g08600D	4249	4206	6222	6219	1746	1654	3857	3820	5752	5929	1955	2005	3887	3921	5298	5248	653	635	3138	3068	5070	5035	1960	1847	2894	2846	5164	5298	3246	3324	3514	3501	4189	4134	1272	1227	0.7	-1.41	0.87	-0.67	0.25	-1.74	-0.11	0.18	0.05	-0.28	0.79	-0.61	2e-157
BnaA03g25540D	4891	4831	6232	6207	1903	1827	3916	3814	4825	4745	1610	1612	2873	2835	4932	4890	634	613	3612	3524	5078	5025	2136	2041	2938	2841	4332	4240	2673	2673	2598	2531	3900	3852	1235	1184	0.5	-1.27	0.57	-0.68	0.6	-1.68	-0.3	-0.48	-0.24	-0.38	0.36	-0.79	0
BnaC06g20160D	8452	8445	6172	6203	1774	1853	10383	10579	5268	5245	1543	1460	7151	7255	5978	5962	662	683	6241	6160	5029	5022	1991	2070	7789	7881	4730	4687	2562	2421	6465	6478	4727	4696	1290	1320	-0.3	-1.31	-0.73	-0.92	-0.46	-1.85	0.34	0.06	-0.09	-0.09	0.3	-0.64	1e-92
BnaA09g39760D	4042	4085	6124	6198	3447	3385	6997	7066	6011	6020	1969	1995	4472	4508	6315	6193	1699	1751	2985	2980	4990	5018	3869	3781	5249	5264	5397	5379	3270	3308	4043	4025	4994	4878	3310	3383	0.75	-0.39	0.04	-0.71	0.29	-0.56	0.82	0.44	0.11	-0.02	-0.22	-0.19	1e-111
BnaCnng15040D	5828	5838	6292	6196	5288	5151	5638	5657	5972	5878	2853	2766	4002	3923	6012	5716	1587	1517	4303	4258	5127	5017	5936	5753	4230	4214	5362	5252	4737	4586	3618	3503	4754	4502	3092	2931	0.24	0.2	0.33	-0.19	0.38	-0.62	-0.02	-0.27	0.07	-0.13	-0.33	-0.96	0
BnaCnng49180D	1347	1336	6078	6183	620	599	1014	1013	5203	5169	1212	1223	910	909	4998	4908	112	119	995	975	4953	5006	696	669	761	755	4671	4619	2013	2028	823	812	3952	3866	218	230	2.34	-2.87	2.62	-1.2	2.26	-4.12	-0.38	-0.27	-0.1	-0.35	1.57	-1.61	0
BnaA02g04810D	4807	4783	6218	6178	3884	3899	6119	6003	6057	5841	2198	2152	4804	4696	6682	6344	1641	1582	3550	3489	5067	5002	4360	4355	4591	4472	5438	5219	3650	3568	4343	4193	5284	4997	3197	3056	0.52	-0.21	0.23	-0.56	0.27	-0.72	0.36	0.28	0.08	0.03	-0.27	-0.48	3e-164
BnaC07g45370D	10048	10076	6015	6173	748	731	7833	7807	4976	4933	805	807	8695	8446	4843	4720	386	399	7420	7350	4901	4998	840	816	5876	5816	4468	4408	1337	1338	7861	7542	3830	3718	752	771	-0.58	-2.58	-0.4	-1.73	-1.03	-2.31	-0.34	0.06	-0.16	-0.39	0.69	-0.12	4e-167
BnaA10g11920D	5152	5087	6143	6166	4884	4871	6098	5994	6216	6169	2591	2613	5352	5201	5771	5668	2540	2529	3804	3711	5006	4992	5482	5440	4575	4466	5581	5512	4302	4333	4839	4644	4564	4465	4948	4886	0.41	0.13	0.3	-0.36	-0.07	0.12	0.27	0.34	0.15	-0.15	-0.34	-0.15	0
BnaA04g28540D	5010	4909	6125	6166	758	799	4238	4443	5401	5429	702	725	4124	4051	5708	5858	244	248	3699	3581	4991	4992	851	892	3179	3310	4849	4851	1166	1202	3729	3617	4514	4614	475	479	0.46	-2.52	0.58	-2.03	0.31	-3.26	-0.17	0.01	-0.04	-0.13	0.44	-0.87	0
BnaA05g14590D	4467	4443	6174	6159	1840	1768	4726	4572	5762	5527	1804	1749	4326	4269	5106	4904	774	783	3298	3241	5031	4987	2065	1975	3546	3406	5173	4939	2996	2900	3911	3812	4038	3863	1508	1513	0.62	-1.31	0.54	-0.78	0.03	-1.39	0.09	0.24	0.01	-0.34	0.55	-0.42	0
BnaA05g34400D	69	65	6341	6159	89	84	73	78	4970	4897	180	188	31	33	5759	5751	28	28	51	47	5167	4987	100	94	55	58	4462	4376	299	312	28	29	4554	4530	55	54	6.69	-5.71	6.29	-3.86	7.3	-6.39	0.2	-0.77	-0.2	-0.16	1.66	-0.83	0
BnaC04g39150D	4761	4728	6109	6157	5597	5585	6910	6865	6416	6389	2470	2481	5410	5318	6113	6065	3070	3024	3516	3449	4978	4985	6282	6238	5184	5114	5760	5709	4101	4114	4891	4748	4834	4777	5981	5842	0.52	0.33	0.16	-0.48	0	0.3	0.56	0.47	0.2	-0.05	-0.61	-0.08	0
BnaA01g19750D	9202	9525	5943	6153	1595	1615	5882	5971	4949	5089	1303	1334	5355	5400	4691	4775	546	541	6795	6948	4843	4982	1790	1804	4413	4448	4443	4547	2164	2212	4842	4822	3709	3761	1064	1045	-0.48	-1.45	0.02	-1.04	-0.37	-1.82	-0.63	-0.51	-0.13	-0.4	0.28	-0.77	0
BnaC03g29960D	4862	4789	6243	6152	1867	1844	3873	3770	4806	4671	1607	1592	2875	2831	4795	4777	626	613	3590	3493	5087	4981	2096	2060	2906	2809	4315	4174	2668	2640	2599	2528	3792	3763	1220	1184	0.51	-1.28	0.57	-0.68	0.56	-1.65	-0.31	-0.47	-0.25	-0.41	0.35	-0.79	0
BnaA01g05450D	2456	2476	6164	6132	1267	1260	3071	3043	5550	5584	1089	1083	2762	2755	5792	5867	289	293	1814	1806	5023	4965	1422	1407	2304	2267	4983	4990	1808	1796	2497	2460	4580	4621	563	566	1.46	-1.82	1.13	-1.47	0.89	-3.03	0.34	0.45	0	-0.12	0.35	-1.33	0
BnaA08g14150D	5353	5342	6192	6131	3638	3502	8694	8428	6672	6522	1809	1783	5885	5803	7210	7055	1695	1695	3953	3897	5046	4964	4084	3911	6522	6279	5990	5828	3004	2956	5321	5182	5701	5557	3302	3275	0.35	-0.32	-0.12	-0.99	0.1	-0.78	0.71	0.42	0.24	0.17	-0.42	-0.28	1e-89
BnaA06g14330D	4946	4895	6039	6125	2863	2855	5271	5291	5853	5980	2255	2180	4601	4562	6444	6472	1019	1045	3652	3571	4921	4959	3214	3189	3954	3942	5255	5343	3744	3615	4160	4073	5096	5098	1985	2019	0.45	-0.63	0.42	-0.53	0.31	-1.35	0.13	0.19	0.1	0.05	0.2	-0.68	0
BnaA04g03290D	3671	3719	6177	6124	5799	5759	3090	3114	5241	5224	2301	2313	2094	2092	6551	6515	1369	1404	2711	2713	5033	4958	6509	6432	2318	2320	4705	4668	3821	3835	1893	1868	5180	5132	2667	2712	0.88	0.37	1.02	-0.29	1.46	-0.94	-0.23	-0.53	-0.09	0.05	-0.76	-1.27	0
BnaC04g21140D	6651	6478	6482	6119	6818	6411	7179	6823	6362	6151	2773	2689	5801	5702	6033	5621	3513	3366	4911	4725	5282	4954	7653	7161	5386	5083	5712	5496	4605	4459	5245	5091	4771	4428	6844	6503	0.09	0.53	0.1	-0.31	-0.17	0.54	0.12	0.1	0.13	-0.15	-0.71	-0.15	0
BnaC02g37030D	15	7	6031	6109	55472	55721	9	4	8035	7928	42542	42719	13	9	3108	3154	27254	27692	11	5	4914	4946	62265	62235	7	3	7214	7084	70641	70831	12	8	2458	2484	53094	53500	9.25	3.66	10.52	3.31	7.96	4.43	-0.73	0.29	0.54	-1	0.18	-0.22	2e-99
BnaC07g20640D	5604	5474	6097	6097	2738	2746	7052	7037	6142	6081	1897	1878	5780	5728	5768	5851	1094	1037	4138	3993	4968	4936	3073	3067	5290	5243	5514	5434	3150	3114	5226	5115	4561	4609	2131	2003	0.28	-0.69	0.06	-0.81	-0.17	-1.15	0.37	0.35	0.14	-0.11	0.03	-0.57	4e-175
BnaC03g71480D	94	85	6218	6096	1068	981	90	71	7358	7357	3644	3536	51	48	6061	6033	206	203	69	62	5067	4936	1199	1096	68	53	6606	6574	6051	5863	46	43	4793	4752	401	392	6.25	-2.12	6.77	-0.15	6.75	-3.59	-0.13	-0.56	0.4	-0.07	2.38	-1.53	0
BnaC02g00390D	6597	6649	6223	6093	5835	5781	6386	6301	6285	6334	2961	2976	5780	5610	6349	6162	3241	3195	4871	4850	5071	4933	6550	6457	4791	4694	5643	5660	4917	4934	5226	5009	5021	4854	6314	6173	0.04	0.38	0.25	-0.2	-0.05	0.34	-0.04	0.07	0.18	-0.02	-0.4	-0.06	2e-176
BnaA10g11590D	9955	10028	6121	6083	7697	7761	7456	7507	5640	5691	3823	3846	8116	8088	5461	5480	2650	2675	7351	7315	4988	4925	8640	8668	5594	5593	5064	5085	6348	6377	7338	7222	4318	4317	5162	5168	-0.57	0.8	-0.14	0.33	-0.75	0.26	-0.39	-0.01	0.03	-0.2	-0.44	-0.74	0
BnaA06g35050D	5532	5405	6082	6081	2697	2702	7031	7012	6142	6084	1903	1897	5786	5722	5770	5845	1073	1045	4085	3943	4956	4923	3027	3018	5275	5224	5514	5436	3160	3145	5231	5109	4563	4604	2090	2019	0.3	-0.71	0.06	-0.8	-0.17	-1.16	0.39	0.37	0.15	-0.11	0.06	-0.56	4e-175
BnaAnng09400D	1417	1409	6188	6078	1070	1027	2112	2045	6106	6081	1521	1440	1386	1308	6716	6402	597	536	1046	1028	5042	4921	1201	1147	1584	1524	5482	5434	2526	2388	1253	1168	5311	5043	1163	1036	2.26	-2.09	1.81	-1.15	2.1	-2.24	0.58	0.22	0.13	0.06	1.07	-0.09	0
BnaC03g21010D	1119	1089	6017	6074	461	452	996	1011	4657	4650	851	829	829	798	5367	5426	82	84	826	794	4903	4918	517	505	747	753	4181	4155	1413	1375	750	713	4244	4274	160	162	2.6	-3.26	2.47	-1.58	2.54	-4.73	-0.11	-0.15	-0.24	-0.21	1.45	-1.67	0
BnaCnng57320D	3783	3734	6163	6070	3019	2944	3419	3399	5845	5749	2464	2457	3125	3086	6003	5925	1272	1260	2793	2724	5022	4915	3389	3288	2565	2532	5248	5137	4091	4074	2825	2756	4747	4667	2478	2434	0.85	-0.57	1.03	-0.35	0.75	-0.94	-0.11	0.02	0.06	-0.08	0.29	-0.44	0
BnaA05g33810D	7305	7449	6117	6069	254	234	7211	7119	5572	5425	291	294	6180	6264	6073	5917	49	54	5394	5434	4984	4914	285	261	5410	5304	5003	4847	483	487	5587	5593	4802	4661	95	104	-0.13	-4.18	-0.12	-3.34	-0.24	-5.57	-0.02	0.05	-0.01	-0.06	0.83	-1.45	0
BnaC05g16990D	51	53	6093	6063	18	17	76	74	3637	3566	4	6	64	68	4927	4919	2	2	38	39	4965	4909	20	19	57	55	3265	3186	7	10	58	61	3896	3875	4	4	7.02	-7.98	5.85	-8.6	6.03	-9.97	0.56	0.64	-0.61	-0.35	-1.24	-2.34	0
BnaA08g30710D	6625	6750	6164	6055	6207	6127	6269	6281	6088	6133	2953	2953	5451	5282	5826	5753	3273	3236	4892	4924	5023	4902	6967	6843	4703	4679	5466	5480	4903	4896	4928	4716	4607	4532	6376	6252	0.02	0.48	0.22	-0.16	-0.08	0.47	-0.07	-0.03	0.14	-0.12	-0.49	-0.13	1e-180
BnaA07g30010D	40751	40222	6555	6047	1703	1586	37675	37145	5792	5447	1611	1514	31385	30632	7819	7595	238	227	30091	29339	5341	4896	1912	1771	28264	27673	5200	4867	2675	2510	28376	27352	6183	5983	464	439	-2.54	-1.47	-2.47	-0.96	-2.2	-3.75	-0.09	-0.09	-0.02	0.25	0.49	-2.03	7e-161
BnaA07g10870D	1396	1429	6061	6035	2237	2110	1906	1845	6325	6207	2857	2732	1745	1713	5546	5528	735	779	1031	1042	4939	4886	2511	2357	1430	1375	5679	5546	4744	4530	1578	1530	4386	4354	1432	1505	2.24	-1.01	2	-0.28	1.49	-1.57	0.44	0.58	0.19	-0.17	0.93	-0.73	0
BnaA04g15900D	4668	4624	6040	6034	5505	5489	6806	6758	6300	6265	2428	2431	5287	5187	6011	5958	3027	2958	3447	3373	4922	4885	6179	6131	5106	5035	5656	5598	4032	4031	4780	4632	4753	4693	5897	5715	0.52	0.33	0.15	-0.48	0.01	0.3	0.57	0.46	0.2	-0.05	-0.61	-0.08	2e-156
BnaA05g22630D	6233	6151	6354	6031	6727	6313	7033	6582	6332	6107	2770	2699	5614	5489	6091	5688	3469	3340	4603	4487	5178	4883	7551	7051	5276	4904	5685	5457	4600	4475	5076	4901	4817	4480	6758	6453	0.15	0.54	0.13	-0.3	-0.1	0.51	0.16	0.13	0.15	-0.11	-0.69	-0.14	2e-169
BnaC03g67560D	3761	3770	6198	6031	2801	2746	3622	3571	5898	5831	2314	2284	3319	3284	6084	5987	1231	1202	2777	2750	5050	4883	3144	3067	2717	2660	5295	5210	3842	3787	3001	2932	4811	4716	2398	2322	0.85	-0.68	0.97	-0.46	0.68	-1.01	-0.04	0.1	0.08	-0.06	0.3	-0.4	0
BnaC01g17020D	3705	3819	5820	6027	250	252	3355	3419	4623	4714	246	271	2275	2267	5920	6138	93	98	2736	2786	4742	4880	281	281	2517	2547	4151	4212	408	449	2057	2024	4681	4835	181	189	0.8	-4.1	0.72	-3.29	1.22	-4.68	-0.12	-0.44	-0.2	-0.02	0.61	-0.6	4e-136
BnaA08g05460D	5232	5522	5884	6020	1404	1451	7014	7177	5962	6120	1590	1545	5085	5253	6588	6739	753	810	3863	4028	4795	4874	1576	1621	5262	5347	5353	5468	2640	2562	4597	4690	5210	5308	1467	1565	0.29	-1.6	0.03	-1.06	0.18	-1.79	0.43	0.24	0.16	0.12	0.7	-0.08	7e-132
BnaC03g78200D	4159	4061	6039	6013	1795	1749	4379	4283	5562	5479	1779	1753	3991	3989	4813	4678	823	782	3071	2962	4921	4868	2015	1953	3285	3191	4994	4896	2954	2907	3608	3562	3806	3685	1603	1511	0.7	-1.3	0.61	-0.75	0.06	-1.27	0.1	0.25	0.01	-0.39	0.56	-0.35	0
BnaC06g28800D	4934	4915	6168	6010	4936	4799	4171	4008	5010	4913	2387	2275	2544	2501	6207	6099	1290	1219	3643	3585	5026	4866	5540	5360	3129	2986	4498	4390	3964	3772	2300	2233	4908	4804	2513	2355	0.45	0.14	0.54	-0.2	1.1	-1	-0.24	-0.67	-0.15	-0.03	-0.49	-1.16	0
BnaA05g00250D	49	51	5970	6010	149	150	27	27	4934	4998	1189	1195	30	30	4842	4857	43	40	36	37	4865	4866	167	168	20	20	4430	4466	1974	1981	27	27	3829	3826	84	77	7.05	-4.86	7.78	-1.17	7.15	-5.57	-0.86	-0.44	-0.13	-0.35	3.56	-1.06	0
BnaC04g39360D	1297	1278	6258	6009	697	656	1593	1514	5690	5539	922	899	1191	1214	5845	5561	316	289	958	932	5099	4865	782	733	1195	1128	5109	4949	1531	1491	1077	1084	4622	4380	616	558	2.4	-2.72	2.11	-1.73	2.06	-2.94	0.3	0.19	0.01	-0.15	1	-0.37	0
BnaC06g06220D	4507	4454	6081	6006	1695	1661	4634	4602	5505	5399	1661	1643	4283	4228	4791	4714	726	714	3328	3249	4955	4863	1903	1855	3476	3429	4943	4824	2758	2724	3872	3775	3789	3713	1414	1379	0.58	-1.39	0.5	-0.83	-0.03	-1.43	0.07	0.22	-0.01	-0.39	0.54	-0.43	0
BnaC05g18490D	3581	3483	6055	6003	3031	3067	3133	3045	5462	5528	2647	2591	3083	3073	4910	4881	967	984	2644	2541	4934	4860	3402	3426	2350	2269	4904	4939	4395	4296	2787	2744	3883	3845	1884	1901	0.92	-0.52	1.09	-0.18	0.48	-1.03	-0.17	0.09	0.01	-0.34	0.35	-0.85	0
BnaA03g35720D	2	2	6059	6002	1401	1362	3	3	5449	5362	12997	13054	4	2	2480	2459	159	153	1	1	4937	4859	1573	1521	2	2	4892	4791	21582	21644	4	2	1961	1937	310	296	11.7	-1.66	11.08	2.16	9.49	-2.69	0.61	0.88	-0.02	-1.33	3.8	-2.35	0
BnaA02g27070D	5318	5213	5947	5998	2606	2622	6923	6861	6062	5973	1869	1824	5726	5659	5641	5642	1050	1020	3927	3803	4846	4856	2925	2929	5194	5111	5443	5337	3103	3024	5177	5053	4461	4444	2046	1971	0.33	-0.73	0.06	-0.81	-0.2	-1.15	0.41	0.4	0.15	-0.12	0.07	-0.54	3e-175
BnaC09g20460D	5468	5428	6015	5996	2643	2683	6981	7002	6008	5901	1858	1821	5755	5732	5644	5770	1066	1035	4038	3959	4901	4855	2967	2997	5237	5217	5394	5273	3085	3019	5203	5118	4463	4545	2077	2000	0.29	-0.71	0.03	-0.81	-0.2	-1.14	0.39	0.37	0.13	-0.12	0.03	-0.55	2e-173
BnaA08g20540D	11622	11441	6093	5994	1695	1650	8929	8752	4441	4465	1569	1527	8391	8223	4613	4614	562	543	8582	8345	4965	4853	1903	1843	6699	6520	3987	3990	2605	2532	7586	7342	3648	3634	1095	1049	-0.79	-1.39	-0.73	-0.63	-1.04	-1.76	-0.36	-0.18	-0.3	-0.43	0.46	-0.8	0
BnaC07g37670D	345	362	6159	5989	434	422	712	737	5255	5147	982	982	338	332	5987	5894	290	280	255	264	5019	4849	487	471	534	549	4718	4599	1631	1628	306	296	4734	4643	565	541	4.25	-3.36	3.1	-1.52	3.96	-3.08	1.06	0.21	-0.08	-0.07	1.77	0.21	0
BnaA09g18530D	5465	5367	5966	5987	2638	2657	6931	6944	5942	5870	1845	1810	5719	5735	5640	5745	1062	1028	4035	3915	4861	4847	2961	2968	5200	5173	5335	5245	3064	3001	5171	5121	4460	4525	2069	1986	0.29	-0.71	0.03	-0.8	-0.2	-1.15	0.38	0.37	0.12	-0.11	0.03	-0.55	1e-173
BnaAnng25600D	343	340	6116	5984	326	323	587	584	5367	5322	694	686	344	350	5491	5304	54	49	253	248	4984	4845	366	361	440	435	4819	4755	1152	1137	311	313	4342	4178	105	95	4.29	-3.76	3.45	-2.06	3.77	-5.41	0.8	0.31	-0.04	-0.21	1.66	-1.86	0
BnaC02g33760D	5341	5242	5925	5983	2636	2632	6902	6914	6039	6008	1868	1824	5733	5684	5648	5659	1057	1026	3944	3824	4828	4844	2959	2940	5178	5151	5422	5368	3102	3024	5183	5075	4466	4458	2059	1982	0.32	-0.71	0.06	-0.82	-0.2	-1.14	0.41	0.4	0.16	-0.12	0.05	-0.55	2e-174
BnaC01g31510D	8074	8015	5983	5980	5721	5738	5830	5842	6094	6090	2616	2642	5096	5090	7107	7174	1250	1231	5962	5846	4875	4842	6422	6409	4374	4352	5471	5442	4344	4381	4607	4545	5620	5651	2435	2378	-0.28	0.4	0.32	-0.32	0.3	-1.23	-0.44	-0.37	0.17	0.21	-0.56	-1.41	0
BnaC01g34360D	4540	4663	6065	5980	3361	3309	5313	5201	5550	5374	2286	2255	3303	3319	5757	5685	1608	1500	3352	3401	4942	4842	3773	3696	3986	3875	4983	4802	3796	3739	2986	2964	4552	4478	3133	2898	0.53	-0.39	0.32	-0.38	0.6	-0.58	0.22	-0.18	0	-0.12	0.01	-0.31	6e-49
BnaC06g19770D	3474	3303	6137	5977	2381	2289	3044	3081	5542	5410	2484	2477	3023	2929	4814	4747	1034	1002	2565	2409	5001	4839	2673	2557	2284	2295	4976	4834	4125	4107	2733	2615	3807	3739	2014	1936	0.98	-0.91	1.1	-0.25	0.5	-0.93	-0.12	0.1	0	-0.38	0.65	-0.4	0
BnaA09g31220D	11602	11466	6007	5973	1734	1691	9005	8844	4469	4451	1585	1549	8440	8315	4585	4634	586	535	8567	8364	4895	4836	1946	1889	6756	6589	4012	3977	2632	2568	7631	7425	3626	3650	1142	1034	-0.8	-1.34	-0.74	-0.62	-1.05	-1.74	-0.34	-0.17	-0.28	-0.42	0.44	-0.82	0
BnaA01g24690D	7973	7969	5936	5973	5612	5669	5704	5838	6016	6051	2579	2608	5098	5007	7039	7083	1231	1222	5887	5813	4837	4836	6299	6332	4279	4349	5401	5407	4282	4324	4609	4471	5566	5579	2398	2361	-0.27	0.38	0.32	-0.33	0.3	-1.23	-0.44	-0.37	0.16	0.2	-0.55	-1.41	0
BnaAnng16450D	5178	5058	5937	5972	4534	4525	6115	6066	5815	5837	2441	2422	5417	5318	5491	5398	2364	2380	3823	3689	4838	4835	5089	5054	4588	4519	5221	5216	4053	4016	4898	4748	4342	4252	4605	4598	0.36	0.07	0.2	-0.37	-0.17	0.1	0.28	0.36	0.11	-0.17	-0.33	-0.14	0
BnaC03g38540D	13586	13524	6123	5970	2585	2524	8521	8257	4945	4777	2143	2063	8250	8068	4649	4626	908	878	10032	9865	4989	4834	2902	2819	6393	6151	4440	4268	3558	3421	7459	7204	3676	3644	1769	1696	-1.02	-0.78	-0.53	-0.32	-1	-1.08	-0.67	-0.44	-0.17	-0.42	0.29	-0.72	0
BnaCnng68070D	1562	1544	6034	5969	115	121	1394	1372	5494	5408	518	507	1222	1225	5374	5292	33	29	1153	1126	4917	4833	129	135	1046	1022	4933	4832	860	841	1105	1094	4250	4168	64	56	2.1	-5.21	2.24	-2.52	1.94	-6.13	-0.14	-0.05	0	-0.21	2.69	-1.13	2e-56
BnaC07g50070D	4310	4334	5940	5965	3493	3408	6315	6173	6498	6395	2026	2003	4258	4097	7444	7343	1708	1640	3183	3161	4840	4829	3921	3806	4738	4599	5834	5714	3364	3321	3850	3658	5886	5784	3327	3168	0.61	-0.32	0.31	-0.79	0.64	-0.85	0.56	0.24	0.26	0.27	-0.21	-0.25	1e-173
BnaA03g17570D	1062	1062	5906	5965	456	409	953	965	4542	4559	817	787	790	773	5188	5240	73	81	784	775	4813	4829	512	457	715	719	4078	4074	1357	1305	714	690	4103	4128	142	156	2.63	-3.32	2.51	-1.61	2.55	-4.78	-0.12	-0.15	-0.24	-0.23	1.46	-1.7	0
BnaA06g15390D	43	54	6001	5962	21	25	70	64	3569	3493	9	7	63	63	4837	4778	3	3	32	39	4890	4827	24	28	53	48	3204	3121	15	12	57	56	3825	3764	6	6	7.09	-7.56	5.98	-7.9	6.07	-9.35	0.49	0.67	-0.62	-0.36	-0.96	-2.15	0
BnaCnng31910D	4975	4911	5944	5952	4778	4742	5902	5814	5987	5935	2517	2532	5168	5025	5584	5487	2488	2468	3674	3582	4843	4819	5363	5296	4428	4331	5375	5303	4179	4198	4672	4487	4416	4322	4847	4768	0.41	0.14	0.29	-0.35	-0.07	0.14	0.27	0.34	0.14	-0.15	-0.35	-0.15	0
BnaA03g04440D	16546	16486	5942	5948	1750	1736	7318	7331	5157	5167	1152	1151	5426	5379	5982	5999	280	281	12218	12025	4842	4816	1964	1939	5490	5462	4630	4617	1913	1908	4906	4803	4730	4725	545	543	-1.33	-1.31	-0.24	-1.27	-0.04	-3.12	-1.15	-1.32	-0.06	-0.03	-0.03	-1.84	0
BnaA06g24700D	3899	3887	5965	5943	18386	18413	3005	2998	6135	6110	8366	8338	2334	2369	6548	6476	4375	4384	2879	2835	4861	4812	20638	20566	2254	2234	5508	5460	13892	13825	2110	2115	5178	5101	8523	8470	0.76	2.09	1.29	1.34	1.28	0.73	-0.35	-0.44	0.18	0.09	-0.57	-1.28	0
BnaCnng06700D	3713	3690	6022	5943	902	935	3079	3055	5257	5145	1174	1187	2498	2415	5283	5308	285	270	2742	2692	4907	4812	1012	1044	2310	2276	4720	4597	1949	1968	2258	2156	4178	4181	555	522	0.84	-2.24	1.02	-1.25	0.92	-2.96	-0.24	-0.3	-0.06	-0.22	0.93	-0.93	0
BnaC01g07450D	13525	13741	5926	5937	2280	2232	6201	6177	4989	4977	828	796	5731	5755	6046	6073	693	725	9987	10023	4829	4807	2559	2493	4652	4602	4479	4447	1375	1320	5181	5139	4781	4784	1350	1401	-1.05	-0.93	-0.05	-1.73	-0.11	-1.8	-1.11	-0.96	-0.11	-0.01	-0.91	-0.88	0
BnaA01g11840D	995	975	5929	5936	3521	3577	1987	1968	4751	4784	1502	1479	1355	1352	5698	5625	1312	1303	735	711	4831	4806	3952	3995	1491	1466	4266	4275	2494	2452	1225	1207	4506	4431	2556	2517	2.74	-0.28	1.53	-0.79	1.88	-0.82	1.03	0.75	-0.17	-0.11	-0.68	-0.65	0
BnaA10g25620D	4383	4340	5983	5932	9011	9036	5027	4999	6218	6208	3485	3476	3661	3634	5901	5890	3286	3301	3236	3166	4875	4803	10115	10092	3771	3724	5583	5547	5787	5763	3310	3245	4666	4640	6401	6377	0.6	1.06	0.57	0.05	0.51	0.46	0.23	0.03	0.2	-0.06	-0.81	-0.66	0
BnaA09g35610D	3939	3867	6032	5925	9138	9076	3439	3414	6051	6023	3406	3385	2977	2903	6202	6174	2888	2812	2909	2821	4915	4797	10257	10137	2580	2543	5433	5382	5656	5613	2692	2592	4904	4863	5626	5433	0.76	1.07	1.08	0.06	0.89	0.18	-0.16	-0.12	0.16	0.01	-0.86	-0.88	0
BnaA08g30370D	4233	4273	5887	5919	3676	3668	6106	6086	6327	6396	2106	2115	4130	4045	7504	7418	1793	1789	3126	3117	4797	4792	4126	4097	4581	4534	5681	5715	3497	3507	3734	3612	5934	5843	3493	3456	0.62	-0.22	0.32	-0.7	0.68	-0.76	0.55	0.23	0.25	0.3	-0.23	-0.24	4e-146
BnaA08g01250D	4055	4024	5919	5910	1767	1677	4244	4132	5462	5301	1773	1761	3961	3903	4703	4582	751	750	2994	2935	4823	4785	1983	1873	3184	3078	4904	4737	2944	2920	3581	3485	3719	3609	1463	1449	0.7	-1.32	0.62	-0.72	0.05	-1.33	0.08	0.25	0	-0.39	0.6	-0.41	0
BnaC03g05980D	16367	16252	5918	5903	1755	1741	7225	7210	5165	5133	1153	1152	5376	5327	5949	5953	278	279	12086	11855	4822	4779	1970	1945	5420	5371	4637	4587	1915	1910	4861	4757	4704	4689	542	539	-1.32	-1.29	-0.23	-1.27	-0.03	-3.12	-1.15	-1.32	-0.06	-0.03	-0.03	-1.86	0
BnaAnng27100D	8042	7893	5984	5902	1807	1873	9925	9988	5017	5002	1448	1351	6632	6635	5493	5483	731	724	5938	5757	4876	4778	2028	2092	7446	7441	4504	4469	2404	2240	5996	5924	4344	4319	1424	1399	-0.28	-1.23	-0.73	-0.95	-0.46	-1.62	0.35	0.03	-0.11	-0.16	0.17	-0.55	2e-93
BnaA07g37520D	6019	6018	5887	5902	1549	1569	5278	5198	5389	5454	1052	1022	4045	4121	7014	6863	943	911	4444	4390	4797	4778	1739	1752	3960	3873	4838	4873	1747	1695	3657	3680	5546	5406	1837	1760	0.12	-1.46	0.31	-1.5	0.58	-1.61	-0.17	-0.27	0.02	0.19	-0.02	0.04	2e-99
BnaC04g00140D	48	51	5879	5898	151	151	25	27	4859	4895	1180	1188	31	31	4771	4754	41	41	35	37	4791	4775	169	169	19	20	4363	4374	1959	1970	28	28	3773	3745	80	79	7.04	-4.82	7.81	-1.15	7.08	-5.56	-0.9	-0.38	-0.13	-0.35	3.54	-1.09	0
BnaCnng26740D	4882	4890	5844	5889	2753	2694	5222	5162	5717	5713	2142	2116	4527	4505	6182	6183	992	993	3605	3567	4762	4768	3090	3009	3918	3846	5133	5105	3557	3508	4093	4023	4889	4870	1933	1918	0.41	-0.64	0.4	-0.54	0.27	-1.34	0.11	0.18	0.1	0.03	0.21	-0.66	0
BnaC05g18600D	11454	11339	5893	5885	1734	1710	8996	8798	4409	4385	1564	1548	8401	8224	4543	4574	591	539	8458	8271	4802	4765	1946	1910	6749	6555	3959	3918	2597	2567	7595	7343	3592	3603	1151	1041	-0.81	-1.31	-0.76	-0.61	-1.05	-1.71	-0.33	-0.16	-0.28	-0.41	0.42	-0.81	0
BnaA06g01050D	4382	4337	5886	5884	1635	1569	4554	4522	5434	5260	1625	1566	4159	4098	4667	4612	714	700	3236	3164	4796	4764	1835	1752	3416	3369	4879	4700	2698	2597	3760	3659	3691	3633	1391	1352	0.58	-1.41	0.5	-0.86	-0.02	-1.42	0.08	0.21	0	-0.38	0.56	-0.39	0
BnaA01g06180D	13442	13499	5839	5873	2237	2206	6110	6145	4897	4858	797	792	5636	5707	5868	5867	720	710	9926	9847	4758	4755	2511	2464	4584	4578	4397	4341	1323	1313	5096	5096	4640	4621	1403	1372	-1.06	-0.94	-0.07	-1.73	-0.14	-1.74	-1.11	-0.96	-0.12	-0.04	-0.92	-0.84	0
BnaCnng13340D	3894	3896	5897	5871	18187	18167	2992	2971	6061	6055	8193	8158	2333	2351	6457	6445	4335	4337	2875	2842	4805	4753	20414	20291	2245	2213	5442	5410	13605	13526	2109	2099	5106	5077	8445	8379	0.74	2.09	1.28	1.32	1.27	0.72	-0.36	-0.44	0.18	0.09	-0.59	-1.27	0
BnaA03g17310D	4248	4286	5852	5868	3159	3121	8087	8162	6435	6490	1824	1847	4841	4782	7214	7207	1475	1442	3137	3126	4769	4751	3546	3486	6067	6081	5777	5799	3029	3062	4377	4270	5705	5677	2873	2786	0.6	-0.44	-0.07	-0.93	0.4	-1.01	0.96	0.47	0.28	0.26	-0.21	-0.31	1e-154
BnaA05g12490D	5070	5035	5912	5864	866	892	4338	4446	5057	5226	686	690	4104	4114	5689	5782	273	280	3744	3673	4817	4748	972	996	3254	3312	4540	4670	1139	1144	3710	3673	4499	4554	532	541	0.37	-2.28	0.49	-2.01	0.29	-3.08	-0.18	-0.01	-0.05	-0.08	0.21	-0.88	0
BnaC08g12410D	5055	5033	5880	5864	3397	3274	8261	7955	6355	6217	1709	1669	5542	5447	6896	6734	1580	1590	3733	3671	4791	4748	3813	3657	6198	5926	5706	5555	2838	2767	5011	4864	5453	5304	3078	3072	0.37	-0.35	-0.11	-1.01	0.12	-0.81	0.71	0.42	0.24	0.17	-0.41	-0.28	8e-90
BnaC03g46680D	2708	2635	5856	5861	3811	3698	3757	3731	6048	5831	2716	2718	3295	3257	6302	6091	1502	1517	2000	1922	4772	4745	4278	4130	2819	2780	5430	5210	4510	4507	2979	2908	4983	4798	2926	2931	1.28	-0.18	0.93	-0.24	0.73	-0.74	0.51	0.59	0.16	0.04	0.1	-0.52	2e-121
BnaCnng30540D	5506	5597	5977	5859	4341	4311	5515	5420	5520	5529	2779	2826	5802	5820	5472	5539	1323	1318	4066	4083	4870	4744	4873	4815	4137	4038	4956	4940	4615	4686	5246	5197	4327	4363	2577	2546	0.24	0.01	0.28	-0.09	-0.27	-0.76	0	0.36	0.04	-0.15	-0.06	-0.92	0
BnaA01g32860D	413	387	5951	5860	2335	2298	480	478	5147	5093	2847	2802	421	419	5027	4945	580	555	305	282	4849	4744	2621	2567	360	356	4621	4551	4727	4646	381	374	3975	3895	1130	1072	4.03	-0.89	3.68	0.03	3.38	-1.84	0.29	0.36	-0.06	-0.29	0.85	-1.24	0
BnaC03g38220D	5178	5054	6089	5853	4766	4373	5374	5218	5652	5453	2828	2703	4775	4446	5707	5383	2188	2109	3823	3687	4962	4739	5350	4884	4032	3887	5074	4872	4696	4482	4317	3970	4513	4240	4262	4074	0.37	0.08	0.33	-0.12	0.08	-0.07	0.08	0.14	0.04	-0.15	-0.16	-0.3	0
BnaA02g10330D	5176	5318	5675	5842	2668	2735	4720	4906	5630	5756	2320	2212	3962	4124	5891	5943	1887	1883	3822	3879	4624	4730	2995	3055	3541	3655	5055	5143	3852	3668	3582	3682	4658	4681	3676	3638	0.28	-0.63	0.5	-0.44	0.36	-0.35	-0.1	-0.08	0.12	0	0.31	0.27	1e-106
BnaC04g39940D	5950	5924	5759	5835	1484	1514	5244	5108	5395	5458	1042	1037	3996	4103	6937	6820	927	905	4394	4321	4693	4724	1666	1691	3934	3805	4844	4877	1730	1719	3613	3664	5486	5372	1806	1748	0.11	-1.49	0.33	-1.49	0.58	-1.61	-0.17	-0.26	0.05	0.21	0.04	0.08	2e-89
BnaA08g20600D	3158	3167	5820	5827	2451	2375	2687	2623	5429	5508	2420	2401	2782	2671	4632	4636	713	710	2332	2310	4742	4718	2751	2653	2016	1954	4874	4922	4018	3981	2515	2385	3663	3652	1389	1372	1.03	-0.81	1.3	-0.29	0.58	-1.41	-0.23	0.08	0.05	-0.37	0.57	-0.97	0
BnaC02g21380D	4631	4599	5847	5825	3434	3362	4994	4968	5270	5236	2128	2091	5089	5004	4816	4843	1801	1843	3420	3355	4764	4716	3855	3755	3747	3701	4732	4679	3534	3467	4601	4468	3808	3815	3509	3561	0.48	-0.32	0.34	-0.43	-0.25	-0.11	0.14	0.42	-0.01	-0.31	-0.12	-0.11	0
BnaA03g33370D	13252	13169	5963	5815	2527	2424	8262	7947	4794	4604	2072	2023	7912	7758	4444	4395	887	826	9785	9606	4859	4708	2836	2707	6198	5921	4304	4114	3441	3354	7153	6927	3514	3462	1728	1596	-1.02	-0.79	-0.53	-0.31	-1.01	-1.07	-0.68	-0.46	-0.18	-0.46	0.29	-0.74	0
BnaA07g26630D	4931	4896	5928	5803	4715	4654	4076	3944	4805	4736	2248	2194	2465	2417	5907	5787	1136	1097	3641	3571	4830	4698	5292	5198	3058	2938	4314	4232	3733	3638	2229	2158	4671	4558	2213	2119	0.4	0.14	0.51	-0.21	1.07	-1.09	-0.27	-0.72	-0.16	-0.05	-0.51	-1.28	0
BnaAnng14520D	5327	5304	5831	5799	7335	7336	4498	4492	5824	5836	4105	4096	3770	3783	5878	5850	1782	1810	3934	3869	4751	4695	8233	8194	3374	3347	5229	5215	6816	6791	3409	3378	4648	4608	3472	3497	0.28	0.8	0.64	0.38	0.45	-0.41	-0.22	-0.2	0.14	-0.03	-0.27	-1.24	0
BnaAnng13420D	4124	4056	5845	5796	3461	3414	5953	5950	6270	6335	2056	2025	4027	3929	7412	7253	1682	1682	3045	2959	4763	4693	3885	3813	4466	4433	5629	5661	3414	3358	3641	3508	5861	5713	3277	3250	0.66	-0.3	0.34	-0.74	0.7	-0.83	0.57	0.25	0.26	0.29	-0.18	-0.24	9e-146
BnaC03g41590D	618	619	5851	5793	1375	1361	955	954	5292	5199	12666	12738	567	568	2413	2379	156	153	456	452	4768	4690	1543	1520	716	711	4751	4646	21032	21120	513	507	1908	1874	304	296	3.38	-1.63	2.72	2.17	1.89	-2.66	0.65	0.17	-0.01	-1.32	3.78	-2.35	0
BnaA09g13230D	1528	1494	5917	5791	113	117	1366	1323	5375	5198	509	485	1201	1175	5253	5050	33	27	1128	1090	4821	4689	127	131	1025	986	4826	4645	845	804	1086	1049	4154	3978	64	52	2.1	-5.21	2.24	-2.52	1.93	-6.13	-0.14	-0.06	-0.01	-0.23	2.68	-1.14	2e-54
BnaC08g13770D	3790	3733	5853	5769	4698	4419	3428	3508	5519	5380	2478	2517	3111	3044	5030	4962	1971	2005	2799	2723	4769	4671	5273	4936	2572	2613	4955	4807	4115	4173	2813	2718	3978	3909	3840	3874	0.77	0.11	0.91	-0.24	0.51	-0.03	-0.09	0	0.05	-0.26	-0.3	-0.4	0
BnaC09g47980D	403	410	5777	5769	285	296	303	310	4899	4888	816	821	265	269	5288	5241	153	148	298	299	4707	4671	320	331	227	231	4398	4368	1355	1361	240	240	4182	4128	298	286	3.97	-3.85	4.26	-1.69	4.11	-3.83	-0.38	-0.31	-0.1	-0.17	2.06	-0.16	0
BnaC07g40370D	5274	5327	5782	5768	3145	3149	8682	8472	6251	6116	1643	1656	5782	5699	6832	6769	1415	1412	3894	3886	4711	4670	3530	3517	6513	6312	5612	5465	2728	2746	5228	5089	5403	5332	2757	2728	0.27	-0.41	-0.21	-1.02	0.06	-0.97	0.72	0.41	0.24	0.19	-0.36	-0.36	1e-89
BnaC04g02200D	5172	5116	5824	5765	6042	6010	5893	5751	6056	5970	2322	2335	4335	4260	6936	6745	2699	2617	3819	3732	4746	4668	6782	6713	4421	4285	5437	5334	3856	3872	3919	3804	5485	5313	5258	5056	0.32	0.52	0.31	-0.48	0.48	-0.07	0.21	0.03	0.19	0.2	-0.8	-0.39	0
BnaA02g29010D	17949	17727	5863	5761	791	795	10492	10345	3640	3599	768	775	9957	9662	3894	3821	141	149	13254	12931	4777	4664	888	888	7871	7707	3268	3216	1275	1285	9002	8627	3079	3010	275	288	-1.47	-2.41	-1.26	-1.34	-1.53	-3.44	-0.75	-0.57	-0.54	-0.63	0.53	-1.66	0
BnaA03g39320D	2684	2579	5751	5756	3733	3617	3636	3569	5770	5586	2625	2610	3278	3207	5956	5840	1474	1507	1982	1881	4686	4660	4190	4040	2728	2659	5180	4991	4359	4328	2964	2864	4710	4600	2872	2911	1.27	-0.18	0.92	-0.23	0.68	-0.69	0.48	0.59	0.12	-0.01	0.08	-0.51	1e-121
BnaA07g04390D	4173	4169	5738	5754	2281	2242	3368	3343	5533	5506	2157	2146	3088	3055	6325	6246	562	564	3081	3041	4676	4659	2560	2504	2527	2491	4968	4920	3582	3558	2792	2728	5002	4920	1095	1090	0.61	-0.88	0.98	-0.47	0.85	-2.18	-0.29	-0.15	0.08	0.09	0.5	-1.21	0
BnaC08g47880D	4133	4160	5748	5755	3588	3564	5979	5918	6187	6190	2059	2078	4021	3974	7341	7251	1761	1745	3052	3034	4684	4659	4027	3981	4486	4409	5555	5531	3419	3445	3635	3548	5805	5712	3431	3371	0.62	-0.22	0.32	-0.69	0.68	-0.76	0.55	0.24	0.25	0.3	-0.22	-0.24	1e-145
BnaC02g14410D	5096	5222	5581	5750	2653	2732	4645	4818	5538	5682	2303	2192	3898	4079	5812	5873	1880	1898	3763	3809	4548	4655	2978	3051	3485	3589	4972	5077	3824	3634	3524	3642	4596	4626	3662	3667	0.28	-0.61	0.51	-0.43	0.36	-0.33	-0.1	-0.08	0.13	0	0.31	0.28	1e-106
BnaAnng35370D	2094	2188	5657	5747	8756	8895	1346	1416	8217	8562	12301	12482	1108	1089	2983	2975	1364	1485	1546	1596	4610	4653	9828	9935	1010	1055	7377	7650	20426	20696	1002	972	2359	2343	2657	2869	1.56	1.09	2.86	1.45	1.25	0.23	-0.61	-0.67	0.7	-0.98	1.06	-1.84	3e-153
BnaC08g06210D	3155	3158	5742	5741	2331	2249	2659	2618	5375	5472	2409	2365	2755	2678	4662	4653	697	705	2330	2304	4679	4648	2616	2512	1995	1950	4826	4889	4000	3921	2491	2391	3687	3665	1358	1362	1.01	-0.86	1.3	-0.29	0.59	-1.43	-0.23	0.08	0.06	-0.34	0.63	-0.91	0
BnaCnng57900D	6111	5976	5897	5733	2046	2011	4868	4793	5253	5182	1917	1811	4564	4442	5074	4896	1125	1103	4512	4359	4805	4642	2297	2246	3652	3571	4716	4630	3183	3003	4126	3966	4012	3857	2192	2131	0.09	-1.06	0.37	-0.6	-0.04	-0.86	-0.3	-0.13	-0.02	-0.26	0.45	-0.07	0
BnaC03g02860D	4412	4296	5644	5729	3243	3261	5641	5638	5963	6102	1794	1844	4695	4568	6061	5921	1591	1661	3258	3134	4599	4638	3640	3642	4232	4200	5354	5452	2979	3057	4245	4079	4793	4664	3099	3209	0.53	-0.34	0.36	-0.84	0.18	-0.58	0.4	0.38	0.23	0.03	-0.27	-0.21	0
BnaA03g13720D	3244	3213	5717	5728	4554	4442	2955	2911	5592	5520	2931	2909	2502	2484	5664	5557	1337	1330	2395	2344	4659	4638	5112	4961	2217	2169	5021	4932	4867	4823	2262	2218	4479	4377	2605	2569	0.97	0.12	1.18	-0.04	0.98	-0.78	-0.11	-0.08	0.1	-0.07	-0.06	-0.96	0
BnaC03g70570D	5651	5567	5870	5726	3271	3270	4430	4362	4752	4715	1185	1174	3380	3362	5185	5196	936	938	4173	4061	4783	4636	3672	3652	3323	3250	4266	4213	1968	1947	3056	3002	4100	4093	1823	1812	0.19	-0.36	0.37	-1.12	0.44	-1.17	-0.32	-0.44	-0.15	-0.2	-0.9	-1.01	0
BnaA02g00470D	6292	6384	5856	5725	5473	5387	6198	6071	5975	5918	2776	2773	5570	5461	6123	5874	3071	2984	4646	4657	4772	4635	6143	6017	4650	4523	5364	5288	4610	4598	5036	4876	4842	4627	5983	5765	0.02	0.37	0.22	-0.21	-0.07	0.31	-0.02	0.09	0.18	0.01	-0.4	-0.05	1e-178
BnaA03g00670D	4150	4090	5742	5719	6141	6155	4690	4614	5642	5378	2747	2542	3337	3171	6336	6306	1709	1683	3064	2983	4679	4630	6893	6875	3518	3437	5066	4805	4561	4215	3017	2831	5010	4967	3329	3251	0.62	0.56	0.5	-0.17	0.77	-0.6	0.2	-0.05	0.08	0.1	-0.65	-1.06	0
BnaCnng58970D	2	4	5762	5717	30312	28607	2	1	17996	17427	78126	74566	13	8	2204	2005	11975	11209	1	3	4695	4629	34024	31952	2	1	16157	15572	129729	123635	12	7	1743	1579	23329	21655	11.05	2.82	13.79	3	7.46	3.76	-0.97	2.1	1.77	-1.49	1.94	-0.55	2e-73
BnaC04g21740D	10385	10342	5716	5714	1611	1579	7113	7020	4668	4523	1590	1574	6937	6868	4120	4005	517	530	7668	7544	4658	4626	1808	1764	5336	5230	4191	4041	2640	2610	6272	6132	3258	3155	1007	1024	-0.71	-1.38	-0.36	-0.65	-0.95	-1.66	-0.53	-0.29	-0.17	-0.53	0.56	-0.81	0
BnaC08g43840D	5586	5539	5811	5710	4771	4764	7397	7398	5841	5868	2257	2316	5424	5381	5961	6022	2439	2518	4125	4040	4735	4623	5355	5321	5549	5512	5244	5243	3748	3840	4904	4805	4714	4743	4751	4865	0.2	0.19	-0.08	-0.47	-0.04	0.02	0.44	0.25	0.16	0.02	-0.49	-0.15	4e-106
BnaC01g25380D	2162	2170	5745	5707	5841	5885	2256	2231	5530	5518	3504	3461	1594	1598	5656	5620	1845	1832	1596	1583	4681	4621	6556	6573	1692	1662	4965	4931	5818	5739	1441	1427	4473	4427	3594	3539	1.55	0.5	1.56	0.22	1.63	-0.32	0.08	-0.15	0.09	-0.06	-0.18	-0.88	0
BnaC09g21810D	5464	5639	5661	5706	1895	2010	5715	5785	5595	5541	1857	1938	4037	4153	7621	7394	837	897	4035	4113	4613	4620	2127	2245	4287	4310	5023	4951	3084	3213	3650	3708	6026	5824	1631	1733	0.18	-1.08	0.21	-0.66	0.69	-1.82	0.08	-0.15	0.11	0.36	0.53	-0.38	8e-57
BnaA04g21230D	838	818	5826	5699	630	601	537	529	4563	4513	1340	1323	429	437	4567	4514	274	253	619	597	4747	4614	707	671	403	394	4097	4033	2225	2194	388	390	3611	3556	534	489	2.95	-2.76	3.35	-0.88	3.2	-2.81	-0.61	-0.64	-0.2	-0.39	1.68	-0.43	0
BnaA01g20380D	2157	2160	5747	5698	5832	5870	2262	2220	5511	5518	3503	3456	1599	1614	5677	5652	1837	1807	1593	1576	4683	4613	6546	6556	1697	1654	4948	4931	5817	5730	1446	1441	4489	4452	3579	3491	1.55	0.5	1.56	0.23	1.63	-0.34	0.08	-0.13	0.09	-0.06	-0.18	-0.89	0
BnaC06g39450D	8409	8236	5904	5696	1743	1754	9927	9764	5075	4899	1421	1334	6829	6624	5796	5652	666	644	6209	6008	4811	4612	1956	1959	7447	7274	4556	4377	2360	2212	6174	5915	4583	4452	1297	1244	-0.37	-1.27	-0.72	-0.97	-0.42	-1.83	0.27	-0.02	-0.08	-0.06	0.22	-0.62	1e-93
BnaA09g06990D	11749	11609	5636	5680	2591	2653	13348	13356	5688	5603	2416	2408	13647	13649	6167	6155	703	691	8676	8468	4593	4599	2908	2963	10014	9950	5107	5006	4012	3993	12338	12187	4877	4848	1370	1335	-0.9	-0.65	-0.98	-0.34	-1.33	-1.85	0.22	0.52	0.14	0.08	0.45	-1.12	0
BnaA08g00450D	5611	5527	5751	5675	3198	3172	4445	4384	4690	4640	1171	1143	3355	3313	5124	5112	877	898	4143	4032	4686	4595	3590	3543	3335	3266	4211	4146	1944	1895	3033	2958	4052	4027	1708	1735	0.18	-0.38	0.34	-1.12	0.43	-1.23	-0.31	-0.45	-0.15	-0.2	-0.89	-1.05	0
BnaC04g40620D	4551	4485	5631	5675	718	743	3952	4136	4965	5022	709	682	3815	3797	5292	5558	220	265	3361	3272	4588	4595	806	830	2965	3081	4458	4487	1177	1131	3449	3390	4185	4378	429	512	0.47	-2.49	0.57	-1.95	0.32	-3.19	-0.13	0.04	-0.04	-0.1	0.5	-0.8	0
BnaA04g09420D	8264	8415	5574	5672	3176	3239	8692	8870	5828	6082	2106	2143	4931	4912	7358	7626	607	629	6102	6138	4542	4592	3565	3618	6521	6608	5233	5434	3497	3553	4458	4386	5818	6007	1182	1215	-0.42	-0.35	-0.3	-0.6	0.42	-2.3	0.1	-0.47	0.22	0.37	-0.03	-1.58	3e-179
BnaC04g39420D	3512	3583	5786	5670	2212	2119	2926	2915	4979	5047	1119	1112	2354	2362	4781	4800	698	699	2593	2614	4715	4591	2483	2367	2195	2172	4470	4510	1858	1844	2128	2109	3781	3781	1360	1350	0.84	-0.94	1.04	-1.28	0.84	-1.48	-0.25	-0.3	-0.05	-0.3	-0.39	-0.84	0
BnaC05g02380D	5525	5450	5803	5668	4778	4696	7454	7405	5859	5846	2238	2288	5449	5351	6107	6077	2427	2463	4080	3975	4729	4589	5363	5245	5592	5517	5260	5224	3716	3794	4927	4778	4829	4787	4728	4758	0.21	0.19	-0.08	-0.48	-0.01	-0.02	0.46	0.27	0.17	0.05	-0.5	-0.16	5e-106
BnaC01g08070D	12879	12746	5801	5665	2417	2343	7807	7517	4559	4378	2014	1923	7553	7409	4167	4142	846	807	9510	9297	4727	4587	2713	2617	5857	5600	4093	3912	3344	3188	6829	6616	3295	3263	1648	1559	-1.01	-0.81	-0.52	-0.29	-1.04	-1.03	-0.72	-0.48	-0.22	-0.51	0.29	-0.73	0
BnaC09g39400D	12879	12746	5801	5665	2417	2343	7807	7517	4559	4378	2014	1923	7553	7409	4167	4142	846	807	9510	9297	4727	4587	2713	2617	5857	5600	4093	3912	3344	3188	6829	6616	3295	3263	1648	1559	-1.01	-0.81	-0.52	-0.29	-1.04	-1.03	-0.72	-0.48	-0.22	-0.51	0.29	-0.73	0
BnaC09g08480D	12879	12746	5801	5665	2417	2343	7807	7517	4559	4378	2014	1923	7553	7409	4167	4142	846	807	9510	9297	4727	4587	2713	2617	5857	5600	4093	3912	3344	3188	6829	6616	3295	3263	1648	1559	-1.01	-0.81	-0.52	-0.29	-1.04	-1.03	-0.72	-0.48	-0.22	-0.51	0.29	-0.73	0
BnaA01g27570D	1270	1300	5528	5660	3486	3530	1049	1024	5932	5861	4114	4119	833	840	6208	6087	2103	2043	938	948	4504	4583	3913	3943	787	763	5326	5237	6831	6830	753	750	4909	4795	4097	3947	2.27	-0.21	2.77	0.37	2.69	-0.27	-0.28	-0.33	0.22	0.09	0.8	0.03	5e-168
BnaC08g27050D	3820	3776	5739	5658	8434	8344	3259	3236	5639	5651	3200	3159	2849	2782	5632	5694	2732	2641	2821	2754	4676	4581	9467	9320	2445	2411	5063	5049	5314	5238	2576	2484	4454	4485	5322	5102	0.73	1.02	1.06	0.06	0.82	0.22	-0.2	-0.14	0.13	-0.05	-0.83	-0.85	0
BnaC03g29860D	14	11	5643	5657	115	122	39	31	5449	5451	431	445	37	35	4495	4534	49	40	10	8	4598	4580	129	136	29	23	4892	4871	716	738	33	31	3555	3571	95	77	8.97	-5.11	7.54	-2.75	6.78	-5.37	1.51	1.82	0.09	-0.37	2.45	-0.62	0
BnaA01g05410D	430	490	5250	5646	1981	2074	2232	2485	5740	6276	1706	1816	1085	1114	9291	9682	959	1029	318	357	4278	4571	2224	2316	1674	1851	5154	5608	2833	3011	981	995	7347	7626	1868	1988	3.71	-0.96	1.61	-0.88	2.92	-1.96	2.39	1.55	0.28	0.76	0.36	-0.24	7e-54
BnaC03g62040D	5026	4953	5795	5645	4170	3784	5711	5502	5867	5577	2117	1984	4537	4220	5451	5105	2197	1973	3711	3613	4722	4570	4681	4226	4284	4099	5268	4983	3515	3290	4102	3768	4310	4021	4280	3812	0.34	-0.06	0.29	-0.59	0.08	-0.04	0.19	0.1	0.14	-0.16	-0.39	-0.14	0
BnaA08g26240D	3549	3578	5632	5643	4627	4358	3202	3275	5374	5282	2441	2460	2954	2910	4750	4664	1929	1984	2621	2610	4589	4569	5194	4868	2402	2440	4825	4720	4053	4079	2671	2598	3756	3674	3758	3833	0.81	0.14	0.98	-0.23	0.5	0.03	-0.11	0.01	0.06	-0.3	-0.31	-0.41	0
BnaA07g11570D	4813	4904	5689	5640	2573	2608	4884	4892	5428	5473	2094	2073	4350	4361	5633	5667	906	921	3554	3577	4636	4566	2888	2913	3664	3645	4873	4890	3477	3437	3933	3894	4454	4464	1765	1779	0.37	-0.67	0.42	-0.5	0.19	-1.33	0.04	0.13	0.09	-0.05	0.25	-0.71	0
BnaA09g08030D	5443	5402	5604	5637	2258	2288	4451	4482	4236	4243	1650	1614	3540	3607	4887	4934	642	660	4019	3940	4566	4564	2535	2555	3339	3339	3803	3791	2740	2676	3201	3221	3864	3886	1251	1275	0.2	-0.84	0.19	-0.49	0.27	-1.62	-0.25	-0.31	-0.27	-0.24	0.09	-1.01	0
BnaA03g08070D	4730	4706	5715	5630	4411	4309	5353	5383	5656	5564	2121	2103	4512	4469	6195	5865	1911	1841	3493	3433	4657	4558	4951	4813	4016	4010	5078	4972	3522	3487	4079	3990	4899	4620	3723	3557	0.41	0.08	0.32	-0.52	0.24	-0.39	0.21	0.22	0.13	0.05	-0.48	-0.42	1e-164
BnaA02g14900D	5041	5249	5454	5625	1272	1321	6695	6775	5552	5747	1445	1380	4820	4907	6228	6436	692	718	3722	3829	4444	4554	1428	1475	5023	5047	4985	5135	2399	2288	4358	4382	4925	5070	1348	1387	0.25	-1.63	0.01	-1.11	0.19	-1.87	0.42	0.21	0.17	0.15	0.69	-0.09	2e-132
BnaC03g45040D	965	1044	5736	5623	264	266	818	871	4981	4970	723	720	815	901	4941	5071	84	81	713	762	4674	4553	296	297	614	649	4472	4441	1201	1194	737	805	3907	3994	164	156	2.65	-3.96	2.82	-1.9	2.36	-4.63	-0.22	0.06	-0.05	-0.22	2.01	-0.89	0
BnaC07g45170D	6108	5992	5701	5618	3702	3635	7280	7387	5619	5474	2005	1996	6560	6605	5363	5553	1593	1582	4510	4371	4645	4549	4155	4060	5462	5503	5045	4891	3329	3309	5931	5898	4241	4374	3103	3056	0.05	-0.16	-0.14	-0.58	-0.46	-0.48	0.3	0.41	0.11	-0.09	-0.31	-0.42	0
BnaA03g12310D	5017	5019	5465	5617	2574	2618	4511	4688	5415	5582	2211	2160	3805	3919	5613	5626	1791	1808	3705	3661	4453	4548	2889	2924	3384	3493	4862	4988	3671	3581	3440	3499	4439	4432	3489	3493	0.29	-0.63	0.52	-0.44	0.35	-0.35	-0.1	-0.09	0.13	-0.02	0.32	0.26	1e-106
BnaA04g00660D	10220	10191	5586	5614	1581	1556	7010	6923	4600	4459	1570	1545	6839	6785	4042	3977	511	524	7547	7434	4552	4545	1775	1738	5259	5158	4130	3984	2607	2562	6183	6058	3196	3133	995	1012	-0.72	-1.37	-0.36	-0.65	-0.95	-1.66	-0.52	-0.29	-0.16	-0.52	0.56	-0.81	0
BnaC03g77310D	5952	6080	5658	5611	5505	5445	5587	5685	5441	5545	2659	2648	4948	4842	5101	5152	2833	2813	4395	4435	4610	4543	6179	6082	4191	4235	4885	4955	4415	4391	4474	4323	4034	4058	5519	5435	0.05	0.42	0.22	-0.16	-0.12	0.44	-0.07	-0.01	0.1	-0.18	-0.48	-0.16	6e-180
BnaA02g29830D	2318	2291	5690	5609	602	595	3363	3352	5185	5175	652	644	2232	2199	6619	6577	142	134	1712	1671	4637	4541	676	665	2523	2497	4655	4624	1083	1068	2018	1964	5234	5181	277	259	1.44	-2.78	0.89	-2.11	1.39	-4.28	0.57	0.24	0.02	0.18	0.68	-1.32	0
BnaA03g46660D	3743	3754	5638	5600	5942	5893	2939	2922	4492	4595	1945	1917	2477	2441	5160	5080	1238	1243	2764	2738	4594	4534	6670	6582	2205	2177	4033	4106	3230	3178	2239	2180	4080	4001	2412	2401	0.73	0.54	0.89	-0.34	0.87	-0.75	-0.33	-0.32	-0.17	-0.18	-1.05	-1.46	0
BnaA07g31890D	1162	1142	5591	5599	603	608	1182	1184	5453	5535	1392	1416	1107	1077	4660	4732	102	114	858	833	4556	4533	677	679	887	882	4896	4946	2311	2348	1001	962	3685	3727	199	220	2.43	-2.74	2.48	-1.08	1.92	-4.15	0.06	0.21	0.11	-0.29	1.78	-1.69	0
BnaA01g05130D	6028	6143	5705	5597	5491	5340	5908	5955	5570	5704	2621	2625	5137	5139	5258	5278	2833	2800	4451	4481	4649	4532	6163	5964	4432	4436	5001	5097	4352	4352	4644	4589	4158	4157	5519	5409	0.04	0.4	0.19	-0.21	-0.15	0.39	-0.01	0.05	0.14	-0.14	-0.48	-0.15	3e-180
BnaC08g00580D	5497	5477	5742	5598	4715	4678	7346	7307	5798	5780	2255	2275	5370	5300	5976	5932	2429	2487	4059	3995	4679	4532	5292	5225	5511	5444	5206	5165	3744	3772	4855	4732	4726	4673	4732	4805	0.19	0.19	-0.08	-0.46	-0.03	0.02	0.44	0.25	0.17	0.03	-0.48	-0.14	4e-107
BnaA07g04370D	1202	1246	5583	5597	302	297	932	998	4948	4879	763	787	999	1044	4760	4868	96	95	888	909	4549	4532	339	332	699	744	4442	4360	1267	1305	903	932	3764	3834	187	184	2.34	-3.76	2.61	-1.78	2.05	-4.36	-0.32	0.03	-0.04	-0.26	1.94	-0.86	0
BnaC06g19090D	930	916	5625	5593	2571	2459	1157	1164	4604	4550	1579	1536	890	880	5427	5438	1159	1142	687	668	4584	4528	2886	2746	868	867	4134	4066	2622	2547	805	786	4292	4283	2258	2206	2.75	-0.69	2.24	-0.67	2.43	-0.94	0.36	0.23	-0.15	-0.09	-0.12	-0.34	0
BnaC06g35760D	1229	1193	5592	5591	587	597	1218	1214	5472	5481	1424	1427	1152	1130	4627	4696	102	107	908	870	4557	4527	659	667	914	904	4913	4897	2365	2366	1042	1009	3659	3699	199	207	2.35	-2.78	2.43	-1.05	1.84	-4.18	0.03	0.21	0.11	-0.3	1.84	-1.71	0
BnaC07g04280D	4132	4106	5636	5585	2240	2206	3328	3284	5428	5373	2131	2100	3033	3000	6191	6131	548	549	3051	2995	4593	4522	2514	2464	2497	2447	4873	4801	3539	3482	2742	2679	4896	4829	1068	1061	0.59	-0.87	0.97	-0.46	0.84	-2.19	-0.29	-0.16	0.09	0.09	0.5	-1.23	0
BnaC09g08190D	5388	5336	5518	5584	2248	2261	4398	4425	4202	4191	1626	1603	3499	3541	4822	4897	639	658	3979	3892	4496	4521	2523	2525	3299	3297	3773	3745	2700	2658	3163	3162	3813	3857	1245	1271	0.2	-0.84	0.19	-0.49	0.28	-1.61	-0.25	-0.32	-0.26	-0.23	0.09	-1	0
BnaA04g06630D	5341	5337	5589	5581	2261	2267	5296	5281	4631	4612	912	900	3618	3580	5328	5274	738	737	3944	3893	4554	4519	2538	2532	3973	3934	4158	4121	1514	1492	3271	3197	4213	4154	1438	1424	0.21	-0.84	0.07	-1.46	0.37	-1.55	0.01	-0.28	-0.13	-0.12	-0.75	-0.83	0
BnaCnng13150D	4217	4297	5574	5578	1678	1702	3374	3435	4267	4226	1664	1665	3409	3409	4628	4673	648	642	3114	3134	4542	4516	1883	1901	2531	2559	3831	3776	2763	2761	3082	3044	3660	3681	1262	1240	0.54	-1.26	0.58	-0.46	0.26	-1.55	-0.3	-0.03	-0.25	-0.3	0.55	-0.6	0
BnaA09g45620D	5822	5594	5838	5574	3773	3635	7204	7088	5924	5758	2067	2095	5750	5284	6621	6365	2036	1885	4299	4080	4757	4513	4235	4060	5405	5281	5319	5145	3432	3474	5199	4718	5236	5014	3966	3642	0.15	-0.16	-0.03	-0.6	0.05	-0.43	0.35	0.24	0.17	0.14	-0.26	-0.12	0
BnaA08g15140D	5163	5147	5748	5565	4207	3829	5751	5561	5756	5425	2157	2003	4592	4337	5283	4965	2239	2012	3812	3754	4684	4506	4722	4277	4314	4143	5168	4847	3582	3321	4152	3873	4178	3911	4362	3887	0.28	-0.03	0.24	-0.54	0.01	0.03	0.16	0.08	0.12	-0.18	-0.38	-0.13	0
BnaA04g16190D	3607	3596	5715	5566	2234	2104	2988	2897	4866	4919	1101	1058	2471	2388	4664	4644	684	703	2663	2623	4657	4506	2508	2350	2242	2158	4369	4395	1828	1754	2234	2132	3688	3658	1333	1358	0.79	-0.92	0.99	-1.29	0.75	-1.45	-0.26	-0.28	-0.06	-0.32	-0.44	-0.85	0
BnaC04g29320D	5307	5284	5560	5562	2265	2265	5269	5263	4607	4607	917	898	3615	3573	5318	5286	735	739	3919	3854	4531	4503	2542	2530	3953	3921	4136	4117	1523	1489	3268	3190	4205	4164	1432	1428	0.22	-0.83	0.07	-1.45	0.37	-1.55	0.02	-0.27	-0.13	-0.11	-0.75	-0.83	0
BnaA09g08290D	6014	6114	5533	5558	2703	2679	4890	4881	4486	4478	2112	2072	3983	4009	5373	5299	929	928	4441	4460	4509	4500	3034	2992	3669	3636	4028	4001	3507	3435	3601	3580	4249	4174	1810	1793	0.02	-0.58	0.14	-0.21	0.23	-1.23	-0.29	-0.31	-0.17	-0.1	0.2	-0.74	0
BnaA03g08140D	5282	5205	5420	5555	2817	2759	5116	5073	4848	4730	1602	1619	4718	4634	4672	4690	971	963	3900	3797	4416	4498	3162	3082	3838	3779	4353	4226	2660	2684	4266	4138	3694	3694	1892	1860	0.21	-0.51	0.17	-0.68	-0.19	-0.98	-0.01	0.13	-0.06	-0.27	-0.22	-0.73	0
BnaA03g48430D	5234	5211	5570	5539	2987	2936	8506	8268	6109	5973	1563	1559	5665	5583	6823	6747	1379	1373	3865	3801	4539	4485	3353	3279	6381	6160	5485	5337	2595	2585	5122	4985	5395	5315	2686	2653	0.24	-0.44	-0.21	-1.06	0.08	-1	0.71	0.4	0.26	0.25	-0.36	-0.31	1e-89
BnaC04g06750D	8456	8877	5467	5526	146	125	9237	9585	5457	5522	76	78	6450	6616	6493	6509	38	30	6244	6475	4455	4474	164	140	6930	7141	4899	4934	126	129	5832	5907	5134	5127	74	58	-0.51	-4.88	-0.52	-5.27	-0.19	-6.28	0.15	-0.12	0.14	0.2	-0.25	-1.2	3e-47
BnaC02g37910D	2256	2217	5610	5515	589	585	3317	3315	5141	5089	647	651	2178	2168	6480	6465	133	134	1666	1617	4571	4465	661	653	2488	2470	4616	4547	1074	1079	1969	1936	5124	5092	259	259	1.46	-2.78	0.89	-2.09	1.39	-4.3	0.59	0.25	0.02	0.18	0.71	-1.34	0
BnaC08g35820D	10118	10207	5538	5511	751	735	4931	4919	4292	4239	728	688	4716	4590	4120	4038	291	274	7471	7445	4513	4462	843	821	3699	3665	3853	3788	1209	1141	4264	4098	3258	3181	567	529	-0.73	-2.43	0.05	-1.7	-0.38	-2.55	-1.02	-0.83	-0.23	-0.48	0.5	-0.6	0
BnaC09g06600D	11541	11440	5523	5508	2554	2592	13135	13111	5538	5512	2353	2333	13407	13446	6015	6053	701	678	8522	8345	4500	4459	2867	2895	9854	9768	4972	4925	3907	3868	12121	12006	4756	4768	1366	1310	-0.91	-0.64	-0.99	-0.35	-1.34	-1.83	0.22	0.52	0.14	0.09	0.43	-1.11	0
BnaC02g19830D	4925	5087	5310	5505	1295	1275	6500	6670	5417	5617	1442	1333	4826	4856	6008	6231	688	737	3637	3711	4327	4457	1454	1424	4876	4969	4864	5019	2394	2210	4363	4336	4751	4908	1340	1424	0.26	-1.61	0.01	-1.1	0.15	-1.81	0.42	0.24	0.17	0.14	0.68	-0.06	2e-132
BnaCnng42960D	301	298	5532	5499	309	304	542	525	4981	4906	639	641	319	327	5260	5087	52	48	222	217	4508	4452	347	340	407	391	4472	4384	1061	1063	288	292	4159	4007	101	93	4.35	-3.71	3.47	-2.06	3.81	-5.4	0.86	0.4	-0.02	-0.13	1.63	-1.82	0
BnaA09g38330D	4488	4417	5706	5496	3045	2832	8447	8314	5639	5390	1640	1543	5276	5125	5009	4809	1341	1297	3314	3222	4650	4450	3418	3163	6337	6194	5063	4816	2723	2558	4770	4576	3961	3788	2612	2506	0.48	-0.47	-0.34	-0.9	-0.27	-0.6	0.94	0.52	0.12	-0.23	-0.32	-0.36	5e-60
BnaA07g38360D	738	732	5489	5491	2227	2161	900	918	4452	4412	1413	1355	703	739	5313	5280	1022	988	545	534	4473	4446	2500	2414	675	684	3997	3942	2346	2247	636	660	4201	4159	1991	1909	3.05	-0.86	2.55	-0.79	2.69	-1.1	0.33	0.26	-0.17	-0.09	-0.1	-0.33	0
BnaCnng77830D	5565	5504	5457	5489	1442	1502	4881	4780	5120	5144	1001	1036	3747	3765	6414	6396	888	853	4109	4015	4447	4444	1619	1678	3662	3561	4597	4596	1662	1718	3388	3362	5072	5038	1730	1648	0.13	-1.43	0.35	-1.44	0.58	-1.58	-0.17	-0.27	0.05	0.19	0.04	0.04	1e-89
BnaA08g27790D	5355	5259	5638	5489	4735	4673	7236	7143	5710	5652	2198	2264	5259	5196	5919	5843	2418	2485	3954	3836	4594	4444	5315	5219	5429	5322	5127	5050	3650	3754	4755	4640	4681	4602	4711	4801	0.21	0.22	-0.08	-0.46	-0.02	0.04	0.46	0.27	0.17	0.04	-0.51	-0.15	2e-107
BnaA03g42820D	3954	3933	5440	5481	3092	2976	5829	5708	5923	5779	1827	1830	3995	3825	6710	6613	1516	1431	2920	2869	4433	4438	3471	3324	4373	4252	5318	5164	3034	3034	3612	3415	5306	5209	2953	2765	0.62	-0.38	0.28	-0.79	0.58	-0.88	0.58	0.28	0.24	0.25	-0.16	-0.25	0
BnaA02g14990D	263	257	5540	5473	64	62	420	416	4673	4645	529	525	334	320	5340	5256	31	25	194	187	4514	4431	72	69	315	310	4196	4150	878	870	302	286	4223	4140	60	48	4.55	-5.99	3.74	-2.25	3.83	-6.27	0.71	0.62	-0.1	-0.1	3.63	-0.38	0
BnaC01g00490D	3280	3179	5372	5472	4325	4280	2943	2912	5103	5187	2775	2799	2423	2388	5557	5498	1625	1610	2422	2319	4377	4430	4855	4780	2208	2169	4582	4635	4608	4641	2191	2132	4394	4331	3166	3110	0.89	0.13	1.07	0.01	1.01	-0.48	-0.12	-0.13	0.07	-0.01	-0.06	-0.62	0
BnaA02g11620D	3707	3665	5558	5468	8210	8113	3196	3165	5500	5515	3140	3094	2752	2673	5497	5536	2672	2572	2737	2673	4529	4427	9215	9062	2398	2358	4938	4928	5214	5130	2488	2387	4347	4361	5205	4969	0.73	1.03	1.05	0.07	0.84	0.22	-0.19	-0.15	0.14	-0.04	-0.82	-0.85	0
BnaA09g56570D	9408	9260	5549	5463	987	935	7095	6924	4901	4774	1071	1031	5865	5719	5062	4899	256	246	6947	6755	4522	4423	1108	1044	5323	5158	4400	4266	1778	1709	5303	5107	4003	3859	499	475	-0.62	-2.06	-0.27	-1.31	-0.4	-3.01	-0.39	-0.4	-0.05	-0.19	0.7	-1.14	0
BnaC03g16630D	3156	3144	5545	5462	4351	4231	2853	2847	5367	5226	2780	2741	2402	2388	5429	5344	1261	1293	2330	2293	4518	4422	4884	4726	2140	2121	4819	4670	4616	4545	2172	2132	4293	4209	2457	2498	0.95	0.1	1.15	-0.05	0.98	-0.78	-0.12	-0.1	0.09	-0.07	-0.07	-0.96	0
BnaAnng05310D	2978	2985	5472	5459	3245	3270	3202	3206	4750	4732	2010	2000	2936	2903	5241	5231	958	967	2199	2177	4459	4420	3642	3652	2402	2388	4265	4228	3338	3316	2654	2592	4144	4120	1866	1868	1.02	-0.28	0.83	-0.35	0.66	-1.15	0.13	0.26	-0.06	-0.1	-0.13	-0.97	0
BnaA01g03790D	3159	3142	5479	5455	4922	4899	3196	3148	5380	5361	3430	3402	2845	2852	4874	4813	1413	1413	2333	2292	4465	4417	5525	5472	2398	2345	4830	4790	5696	5641	2572	2547	3854	3791	2753	2730	0.94	0.31	1.02	0.24	0.58	-0.48	0.04	0.15	0.12	-0.22	0.04	-1	0
BnaA06g10520D	9266	9170	5518	5448	890	860	6993	6983	4668	4537	962	926	5917	5898	4611	4504	229	239	6842	6689	4496	4411	999	961	5246	5202	4191	4054	1597	1535	5350	5266	3646	3548	446	462	-0.6	-2.18	-0.34	-1.4	-0.56	-2.99	-0.37	-0.35	-0.11	-0.31	0.68	-1.11	2e-179
BnaCnng03190D	3851	3807	5410	5448	5734	5815	4513	4455	5440	5190	2581	2337	3157	3035	5994	5873	1616	1594	2844	2777	4408	4411	6436	6495	3386	3319	4884	4637	4286	3875	2854	2710	4740	4626	3148	3080	0.65	0.55	0.51	-0.22	0.75	-0.59	0.25	-0.01	0.11	0.09	-0.66	-1.05	0
BnaCnng23850D	4939	4929	5474	5445	1072	1087	4131	4058	4821	4773	1651	1679	4587	4653	4076	4016	402	396	3647	3595	4460	4408	1203	1214	3099	3023	4328	4265	2741	2784	4147	4155	3223	3163	783	765	0.29	-1.88	0.49	-0.64	-0.38	-2.04	-0.24	0.2	-0.05	-0.47	1.19	-0.64	0
BnaC03g69900D	3392	3374	5495	5444	3440	3472	4035	4036	4973	4959	2245	2247	3392	3359	5040	4888	1139	1139	2505	2461	4478	4408	3861	3878	3027	3007	4465	4431	3728	3726	3067	2999	3985	3850	2219	2200	0.84	-0.2	0.56	-0.26	0.37	-0.83	0.28	0.29	0	-0.18	-0.05	-0.81	0
BnaC08g16090D	5425	5226	5667	5442	3592	3418	6741	6470	5643	5512	1961	1951	5406	4984	6225	6011	1906	1754	4006	3812	4618	4406	4032	3818	5057	4820	5066	4925	3256	3235	4888	4450	4923	4735	3713	3389	0.21	-0.2	0.02	-0.62	0.05	-0.44	0.34	0.26	0.15	0.1	-0.27	-0.14	1e-161
BnaC01g35070D	1252	1270	5346	5439	3435	3495	1049	1019	5745	5591	4006	4031	835	836	6008	5806	2100	2030	924	926	4356	4404	3856	3904	787	759	5158	4996	6652	6684	755	746	4751	4573	4091	3922	2.24	-0.17	2.72	0.39	2.63	-0.22	-0.26	-0.3	0.21	0.09	0.78	0.05	1e-165
BnaC02g19980D	265	260	5516	5432	64	63	419	411	4649	4620	526	524	331	321	5322	5238	31	25	196	190	4495	4398	72	70	314	306	4174	4128	873	869	299	287	4208	4126	60	48	4.53	-5.97	3.74	-2.25	3.83	-6.26	0.69	0.6	-0.1	-0.09	3.61	-0.39	0
BnaC06g25540D	996	1005	5408	5427	4217	4459	610	581	6646	6712	17104	17051	438	436	1895	1921	1120	1101	735	733	4407	4394	4733	4980	458	433	5967	5997	28401	28272	396	389	1499	1513	2182	2127	2.58	0.14	3.75	2.24	1.94	0.52	-0.72	-0.9	0.44	-1.55	2.54	-1.17	0
BnaC01g19250D	5139	5072	5483	5426	3240	3218	8470	7980	5797	5629	1641	1637	5728	5653	6357	6218	1489	1510	3795	3700	4468	4393	3637	3594	6354	5945	5205	5030	2725	2714	5179	5048	5027	4898	2901	2917	0.24	-0.29	-0.27	-0.91	-0.04	-0.77	0.71	0.45	0.21	0.16	-0.41	-0.31	8e-90
BnaC01g05150D	3129	3144	5435	5422	4897	4882	3191	3127	5317	5333	3399	3381	2839	2825	4833	4783	1415	1401	2310	2293	4429	4390	5497	5453	2394	2330	4774	4765	5644	5606	2567	2522	3822	3768	2757	2707	0.94	0.31	1.01	0.24	0.58	-0.47	0.04	0.14	0.11	-0.22	0.04	-1	0
BnaC07g04330D	1167	1218	5384	5422	295	280	908	987	4780	4741	735	767	976	1009	4625	4726	93	90	862	888	4387	4390	331	313	681	735	4292	4236	1220	1272	882	901	3657	3723	181	174	2.33	-3.77	2.59	-1.77	2.05	-4.38	-0.31	0.03	-0.04	-0.25	1.95	-0.86	0
BnaC07g18200D	2955	2963	5428	5413	3215	3249	3183	3203	4705	4683	1995	2003	2928	2873	5160	5173	938	954	2182	2161	4423	4383	3609	3629	2388	2386	4224	4184	3313	3321	2647	2565	4080	4075	1827	1843	1.02	-0.28	0.82	-0.34	0.65	-1.15	0.14	0.26	-0.07	-0.11	-0.13	-0.98	0
BnaA02g12430D	4947	4939	5424	5408	1052	1073	4140	4066	4769	4719	1639	1665	4593	4675	4026	3995	395	391	3653	3603	4420	4379	1181	1198	3106	3029	4282	4217	2722	2761	4153	4174	3184	3147	770	755	0.28	-1.89	0.47	-0.63	-0.4	-2.05	-0.24	0.2	-0.05	-0.47	1.2	-0.64	0
BnaA09g02120D	17571	17947	5402	5403	713	717	9843	10018	3307	3321	682	723	9395	9397	3684	3734	129	143	12975	13091	4402	4374	800	801	7384	7463	2969	2967	1132	1199	8494	8391	2913	2941	251	276	-1.57	-2.45	-1.32	-1.35	-1.53	-3.47	-0.81	-0.63	-0.56	-0.58	0.54	-1.6	0
BnaC04g15480D	5509	5513	5408	5401	1520	1498	4835	4693	4900	4985	993	956	3703	3716	6318	6195	907	878	4068	4021	4407	4373	1706	1673	3627	3496	4399	4454	1649	1585	3348	3318	4996	4880	1767	1696	0.12	-1.38	0.31	-1.45	0.57	-1.51	-0.18	-0.28	0.01	0.17	-0.06	0.04	2e-88
BnaC09g14580D	3553	3585	5392	5390	767	751	3319	3312	4942	4931	1154	1154	3233	3258	4850	4872	217	222	2624	2615	4394	4364	861	839	2490	2467	4437	4406	1916	1913	2923	2909	3835	3838	423	429	0.74	-2.37	0.83	-1.21	0.4	-3.17	-0.08	0.15	0.01	-0.19	1.17	-1	0
BnaCnng67080D	3552	3584	5395	5388	767	750	3315	3312	4943	4930	1152	1156	3233	3255	4853	4874	217	222	2623	2614	4396	4362	861	838	2487	2467	4438	4405	1913	1917	2923	2906	3838	3839	423	429	0.74	-2.37	0.84	-1.21	0.4	-3.17	-0.08	0.15	0.01	-0.19	1.17	-1	0
BnaC09g29580D	4587	4686	5178	5378	2495	2599	4328	4503	5130	5280	2134	2052	3614	3751	5415	5372	1698	1739	3387	3418	4219	4354	2801	2903	3247	3355	4606	4718	3544	3402	3267	3349	4282	4231	3308	3360	0.33	-0.59	0.5	-0.42	0.36	-0.35	-0.04	-0.04	0.12	-0.01	0.28	0.23	1e-106
BnaC05g12070D	9233	9006	5490	5377	864	812	6842	6710	4586	4418	963	879	5841	5675	4596	4351	213	209	6818	6569	4474	4353	970	907	5133	4999	4117	3948	1599	1457	5281	5067	3634	3427	415	404	-0.6	-2.23	-0.33	-1.4	-0.55	-3.11	-0.4	-0.37	-0.13	-0.32	0.7	-1.2	1e-177
BnaC04g43310D	3660	3647	5400	5376	4057	3988	3479	3455	5282	5224	2715	2711	3116	3120	5351	5304	1365	1354	2703	2660	4400	4353	4554	4454	2610	2574	4742	4668	4508	4495	2817	2786	4231	4178	2659	2616	0.71	0.04	0.86	-0.06	0.59	-0.67	-0.05	0.06	0.1	-0.06	0	-0.77	0
BnaA04g16090D	1244	1214	5559	5376	636	626	1542	1465	4953	4769	836	822	1190	1194	5026	4877	290	269	919	886	4530	4353	714	699	1157	1091	4447	4261	1388	1363	1076	1066	3974	3842	565	520	2.3	-2.65	1.95	-1.66	1.87	-2.85	0.32	0.25	-0.03	-0.18	0.96	-0.38	0
BnaA01g03050D	2988	2925	5415	5370	7887	7961	2375	2423	4762	4751	2971	2904	2162	2147	4304	4396	1986	1970	2206	2134	4412	4348	8853	8892	1782	1805	4275	4245	4933	4815	1955	1917	3403	3463	3869	3806	1.01	1.02	1.25	0.19	0.83	0.16	-0.27	-0.16	-0.04	-0.35	-0.86	-1.21	0
BnaA08g00390D	2340	2470	5305	5370	1622	1595	5185	5253	5295	5276	1496	1479	3435	3468	5307	5321	758	734	1728	1802	4323	4348	1821	1781	3890	3914	4754	4714	2484	2452	3106	3097	4197	4191	1477	1418	1.3	-1.27	0.28	-0.94	0.44	-1.53	1.14	0.81	0.13	-0.05	0.45	-0.32	4e-106
BnaC03g44110D	15281	15559	5387	5367	734	777	9372	9446	3463	3522	773	760	9337	9352	3615	3628	140	166	11284	11349	4390	4345	824	868	7031	7037	3109	3147	1284	1260	8442	8350	2859	2858	273	321	-1.37	-2.37	-1.17	-1.3	-1.55	-3.27	-0.69	-0.43	-0.48	-0.61	0.59	-1.51	0
BnaA06g24570D	4048	4164	5428	5367	1618	1671	3289	3331	4147	4106	1637	1628	3297	3305	4530	4533	648	641	2989	3037	4423	4345	1816	1866	2467	2482	3723	3669	2718	2699	2981	2951	3582	3571	1262	1238	0.54	-1.25	0.58	-0.45	0.27	-1.52	-0.28	-0.02	-0.25	-0.29	0.56	-0.56	0
BnaC01g15350D	3788	3750	5497	5367	5930	5746	5246	5085	4957	4962	3368	3307	4062	3994	5660	5578	3161	3079	2797	2735	4479	4345	6656	6418	3936	3788	4451	4434	5593	5483	3673	3566	4476	4394	6158	5948	0.67	0.57	0.2	0.32	0.29	0.45	0.48	0.39	0.01	0.01	-0.24	-0.11	3e-175
BnaC06g08930D	1074	1086	5423	5366	2136	2123	579	576	4846	4891	2846	2817	575	581	4864	4781	831	824	793	792	4419	4345	2398	2371	434	429	4351	4370	4726	4671	520	519	3846	3766	1619	1592	2.47	-0.88	3.34	0.11	2.87	-1.25	-0.88	-0.61	-0.01	-0.2	0.98	-0.57	0
BnaA05g15310D	1080	1090	5421	5365	2142	2125	579	578	4880	4890	2828	2798	576	573	4877	4793	837	826	797	795	4417	4344	2404	2373	434	431	4381	4369	4696	4639	521	512	3857	3775	1631	1596	2.46	-0.87	3.34	0.09	2.89	-1.24	-0.88	-0.63	0	-0.2	0.97	-0.57	0
BnaC04g54290D	4662	4635	5403	5357	2702	2624	3673	3669	4319	4269	1630	1600	3260	3238	4690	4644	641	626	3442	3381	4403	4337	3033	2931	2756	2733	3878	3815	2707	2653	2947	2891	3709	3658	1249	1209	0.36	-0.55	0.49	-0.52	0.34	-1.58	-0.31	-0.22	-0.18	-0.25	-0.15	-1.28	0
BnaA05g11730D	4603	4577	5432	5354	2747	2604	3572	3617	4316	4152	1607	1587	3230	3143	4500	4449	626	591	3399	3339	4426	4335	3083	2908	2680	2695	3875	3710	2668	2631	2920	2806	3558	3504	1220	1142	0.38	-0.55	0.5	-0.52	0.3	-1.58	-0.33	-0.23	-0.21	-0.31	-0.18	-1.34	0
BnaCnng29330D	3923	3934	5276	5343	1590	1529	4062	3976	4862	4785	1540	1501	3751	3726	4208	4128	679	663	2897	2870	4299	4326	1785	1708	3047	2962	4365	4276	2557	2489	3391	3327	3328	3252	1323	1281	0.58	-1.3	0.52	-0.78	-0.03	-1.34	0.06	0.22	0	-0.39	0.53	-0.42	0
BnaC03g10290D	3894	3900	5366	5342	1263	1299	3687	3670	5669	5607	849	822	3909	3871	5343	5222	403	404	2875	2845	4372	4325	1418	1451	2766	2734	5090	5010	1410	1363	3534	3456	4225	4113	785	781	0.6	-1.6	0.88	-1.86	0.25	-2.41	-0.06	0.29	0.22	-0.06	-0.05	-0.87	0
BnaA09g53260D	3564	3581	5309	5336	754	748	3335	3327	4900	4880	1139	1124	3251	3261	4909	4874	210	215	2632	2612	4326	4320	846	835	2502	2479	4399	4360	1891	1864	2939	2912	3882	3839	409	415	0.72	-2.36	0.81	-1.22	0.4	-3.23	-0.07	0.16	0.02	-0.16	1.16	-1.03	0
BnaC03g40250D	5551	5508	5502	5335	1672	1623	4784	4712	5027	5076	1650	1607	4238	4206	5051	4802	938	917	4099	4018	4483	4319	1877	1813	3589	3510	4513	4536	2740	2665	3832	3756	3994	3783	1827	1772	0.12	-1.25	0.35	-0.74	0.04	-1.11	-0.19	-0.1	0.04	-0.18	0.55	-0.04	0
BnaC06g10960D	5519	5484	5404	5335	2800	2701	4283	4237	4287	4276	1035	1001	3312	3268	4623	4626	738	716	4075	4000	4403	4319	3143	3017	3213	3157	3849	3821	1719	1660	2994	2918	3656	3644	1438	1383	0.11	-0.5	0.27	-1.18	0.3	-1.37	-0.34	-0.45	-0.19	-0.26	-0.87	-1.13	0
BnaA09g50580D	5351	5262	5481	5327	4483	4428	7065	7002	5523	5520	2126	2139	5171	5067	5574	5610	2304	2331	3951	3838	4466	4313	5032	4946	5300	5217	4959	4932	3530	3547	4675	4524	4408	4419	4488	4503	0.17	0.18	-0.09	-0.48	-0.06	0.03	0.43	0.24	0.17	0.01	-0.5	-0.15	4e-106
BnaA04g19020D	3566	3569	5322	5324	3909	3887	3405	3384	5178	5139	2672	2677	3028	3056	5281	5249	1332	1330	2633	2603	4337	4311	4388	4341	2554	2521	4649	4592	4437	4439	2738	2729	4176	4135	2595	2569	0.72	0.01	0.86	-0.06	0.6	-0.69	-0.05	0.06	0.1	-0.06	0.02	-0.76	0
BnaC04g40890D	3274	3208	5386	5324	4470	4357	2877	2820	5199	5070	2577	2546	2463	2396	5310	5256	1341	1371	2418	2340	4389	4311	5017	4866	2158	2101	4668	4530	4279	4221	2227	2139	4199	4140	2612	2649	0.87	0.18	1.11	-0.11	0.93	-0.66	-0.16	-0.12	0.08	-0.06	-0.22	-0.91	0
BnaA05g10400D	3933	6245	3907	5318	2698	3653	5228	6958	4302	5652	1780	2439	4089	5797	6048	7990	1588	1977	2904	4555	3184	4306	3028	4080	3922	5184	3862	5050	2956	4044	3697	5176	4783	6294	3094	3819	0.01	-0.08	-0.03	-0.35	0.32	-0.68	0.29	0.25	0.25	0.56	-0.02	-0.04	0
BnaC07g46800D	5022	5005	5538	5312	7591	7377	5428	5194	5437	5208	3927	3822	4543	4449	5055	4866	2184	2105	3708	3651	4513	4301	8521	8239	4072	3870	4881	4654	6521	6337	4107	3973	3997	3833	4255	4067	0.26	0.93	0.26	0.43	-0.05	0.09	0.11	0.13	0.11	-0.17	-0.38	-1.01	0
BnaA08g01010D	3326	3256	5397	5311	3346	3350	3948	3918	4886	4827	2201	2180	3338	3317	4943	4794	1113	1089	2456	2375	4398	4300	3756	3742	2962	2919	4387	4313	3655	3615	3018	2962	3909	3776	2168	2104	0.85	-0.21	0.56	-0.26	0.36	-0.85	0.28	0.31	0	-0.18	-0.04	-0.81	0
BnaC06g10290D	3507	3512	5330	5307	3294	3201	3998	4029	4910	4824	2199	2161	3438	3381	4844	4777	1088	1081	2590	2562	4343	4297	3697	3575	2999	3002	4408	4310	3651	3583	3108	3019	3830	3763	2120	2088	0.75	-0.25	0.54	-0.27	0.31	-0.85	0.22	0.25	0.01	-0.19	-0.01	-0.79	0
BnaAnng27730D	5571	5485	5421	5301	1901	1896	4538	4483	4865	4800	1797	1709	4252	4083	4734	4566	1049	1025	4114	4001	4417	4292	2134	2118	3404	3340	4368	4289	2984	2834	3844	3646	3744	3597	2044	1980	0.1	-1.03	0.36	-0.57	-0.03	-0.87	-0.27	-0.12	-0.01	-0.25	0.45	-0.08	0
BnaA03g33380D	11246	11093	5392	5292	2273	2232	7507	7174	4306	4203	1798	1734	6884	6714	4246	4167	791	779	8304	8092	4394	4285	2551	2493	5632	5345	3866	3756	2986	2875	6224	5995	3358	3282	1541	1505	-0.92	-0.78	-0.53	-0.38	-0.88	-1.12	-0.58	-0.42	-0.19	-0.39	0.22	-0.73	0
BnaA06g38230D	86	97	5173	5293	10	12	206	210	4098	4034	42	35	88	93	7056	6791	2	2	64	71	4215	4285	11	13	155	156	3679	3605	70	58	80	83	5580	5349	4	4	5.98	-8.43	4.55	-5.83	6.07	-10.46	1.21	0.28	-0.22	0.36	2.38	-1.67	7e-72
BnaA06g31110D	2181	2180	5152	5289	146	141	1791	1772	4702	4745	386	397	1417	1388	5216	5277	21	26	1610	1590	4198	4282	164	157	1344	1320	4222	4240	641	658	1281	1239	4125	4157	41	50	1.41	-4.72	1.67	-2.7	1.72	-6.51	-0.26	-0.34	0	-0.03	2.02	-1.82	0
BnaA08g06260D	3715	3817	5259	5288	3884	3806	5048	4932	5764	5826	2365	2374	3871	3803	5557	5480	1598	1589	2743	2784	4285	4281	4360	4251	3787	3674	5175	5206	3927	3936	3500	3396	4394	4317	3113	3070	0.63	0.01	0.48	-0.4	0.34	-0.49	0.43	0.32	0.28	0.02	-0.13	-0.48	0
BnaC04g00410D	1068	1074	5210	5285	1812	1786	1199	1186	4534	4632	1982	1988	1131	1138	4788	4730	778	790	789	783	4245	4279	2034	1995	900	884	4071	4139	3291	3296	1023	1016	3786	3726	1516	1526	2.44	-1.08	2.2	-0.32	1.88	-1.3	0.18	0.38	-0.05	-0.18	0.71	-0.41	0
BnaC06g06550D	3440	3449	5317	5277	3212	3170	3852	3926	4818	4814	2140	2125	3335	3300	4720	4647	1097	1108	2540	2516	4333	4272	3605	3541	2890	2925	4326	4301	3553	3523	3015	2947	3732	3660	2137	2141	0.77	-0.27	0.57	-0.29	0.31	-0.79	0.2	0.24	0	-0.22	-0.01	-0.74	0
BnaA10g18150D	1566	1531	5339	5276	922	934	1565	1548	4569	4510	1078	1073	1618	1646	4417	4419	351	344	1156	1117	4350	4272	1035	1043	1174	1153	4102	4030	1790	1779	1463	1470	3493	3481	684	665	1.92	-2.05	1.8	-1.19	1.25	-2.37	0.03	0.37	-0.08	-0.31	0.78	-0.62	0
BnaA05g00770D	1059	1066	5206	5273	1828	1794	1205	1193	4535	4619	1978	1976	1139	1148	4796	4739	776	786	782	778	4242	4269	2052	2004	904	889	4072	4127	3284	3276	1030	1025	3793	3733	1512	1519	2.45	-1.07	2.19	-0.32	1.87	-1.31	0.2	0.4	-0.05	-0.18	0.69	-0.42	0
BnaC03g00960D	3881	3753	5419	5269	5662	5594	4392	4272	5178	4948	2479	2344	3146	2940	5728	5643	1615	1557	2866	2738	4416	4266	6355	6248	3295	3183	4649	4421	4116	3886	2844	2625	4530	4445	3146	3008	0.63	0.54	0.49	-0.18	0.71	-0.54	0.21	-0.03	0.06	0.05	-0.66	-1.03	0
BnaC03g47010D	3688	3651	5367	5237	2558	2488	3307	3238	4753	4790	1206	1230	2721	2709	4430	4530	724	763	2723	2663	4373	4240	2871	2779	2481	2412	4267	4280	2003	2039	2460	2419	3503	3568	1410	1474	0.68	-0.61	0.8	-1.08	0.54	-1.29	-0.14	-0.14	-0.01	-0.28	-0.48	-0.97	0
BnaA09g20320D	4253	4183	5220	5234	1603	1548	3293	3216	4143	3982	1404	1384	2480	2442	4081	3968	545	518	3140	3051	4254	4238	1799	1729	2470	2396	3720	3558	2331	2295	2242	2180	3227	3126	1062	1001	0.46	-1.27	0.58	-0.65	0.52	-1.62	-0.35	-0.49	-0.22	-0.42	0.39	-0.77	0
BnaC01g00680D	2697	2720	5176	5232	728	741	1240	1224	3703	3714	1001	1020	863	833	3980	4069	273	264	1991	1984	4218	4236	817	828	930	912	3325	3319	1662	1691	780	744	3147	3205	532	510	1.09	-2.36	1.85	-0.99	2.06	-2.61	-1.11	-1.38	-0.35	-0.41	1.03	-0.66	0
BnaA09g08470D	5971	6024	5193	5226	5294	5287	3354	3402	6457	6614	12812	12715	2427	2391	2369	2361	941	1030	4409	4394	4232	4231	5942	5905	2516	2535	5797	5910	21274	21082	2194	2135	1873	1860	1833	1990	-0.06	0.49	1.21	1.86	-0.21	0.03	-0.8	-1.02	0.47	-1.18	1.84	-1.63	0
BnaA06g19150D	4923	4691	5306	5223	4306	4183	5583	5519	5092	4952	2143	2132	4651	4595	5063	4957	2381	2318	3635	3422	4324	4229	4833	4672	4188	4112	4572	4425	3558	3535	4205	4103	4004	3905	4638	4478	0.28	0.15	0.12	-0.34	-0.07	0.21	0.23	0.24	0.07	-0.11	-0.42	-0.06	3e-149
BnaC03g70690D	2216	2319	5175	5221	1572	1563	4985	5043	5148	5116	1466	1433	3308	3296	5065	5100	729	722	1636	1692	4217	4227	1765	1746	3740	3757	4622	4571	2434	2376	2991	2943	4005	4017	1420	1395	1.34	-1.27	0.29	-0.93	0.44	-1.51	1.17	0.83	0.12	-0.07	0.45	-0.32	8e-106
BnaA09g07170D	314	309	5286	5221	296	304	392	387	4582	4577	870	887	440	430	4941	4942	39	35	232	225	4307	4227	332	340	294	288	4114	4090	1445	1471	398	384	3907	3893	76	68	4.22	-3.67	3.82	-1.49	3.32	-5.76	0.35	0.77	-0.06	-0.13	2.12	-2.23	0
BnaC06g18870D	20376	20215	5245	5214	4976	4943	16012	15692	6505	6511	4623	4665	10360	10235	7904	7898	680	672	15046	14746	4274	4221	5585	5521	12012	11691	5840	5818	7677	7735	9367	9139	6250	6221	1325	1298	-1.81	0.39	-1.02	0.4	-0.57	-2.25	-0.33	-0.69	0.46	0.55	0.47	-2.08	0
BnaA01g13310D	3596	3541	5366	5214	5902	5739	5111	4948	4840	4855	3332	3255	3899	3903	5536	5426	3147	3097	2655	2583	4372	4221	6625	6410	3834	3686	4345	4338	5533	5397	3525	3485	4378	4274	6131	5983	0.71	0.6	0.21	0.33	0.3	0.49	0.52	0.42	0.01	0.01	-0.25	-0.11	0
BnaC03g74450D	4430	4437	5164	5212	7742	7729	3732	3710	5194	5144	3647	3634	3250	3220	5349	5313	2043	2034	3271	3237	4208	4220	8690	8633	2800	2764	4663	4596	6056	6025	2938	2875	4230	4185	3980	3930	0.37	1.04	0.73	0.38	0.53	-0.09	-0.23	-0.16	0.14	0	-0.52	-1.13	0
BnaAnng12070D	2123	2045	5074	5212	3665	3636	2973	2973	4970	5024	2446	2410	2544	2486	4900	4904	1504	1522	1568	1492	4135	4220	4114	4061	2230	2215	4462	4489	4062	3996	2300	2220	3875	3863	2930	2940	1.45	-0.03	1.01	-0.15	0.78	-0.4	0.54	0.56	0.1	-0.11	-0.02	-0.48	5e-169
BnaA09g25260D	5231	5120	5206	5211	1721	1610	5147	5030	4742	4521	1483	1435	4239	4056	5118	4869	681	635	3863	3735	4242	4219	1932	1798	3861	3747	4257	4040	2463	2379	3833	3622	4047	3835	1327	1227	0.16	-1.18	0.12	-0.78	0.08	-1.63	0	-0.03	-0.03	-0.1	0.38	-0.55	3e-160
BnaC07g15930D	5501	5426	5304	5210	6644	6483	4737	4710	5238	5260	3704	3615	3942	3936	5318	5198	1601	1590	4062	3958	4322	4218	7458	7241	3554	3509	4703	4700	6151	5994	3564	3514	4205	4094	3119	3072	0.09	0.78	0.41	0.37	0.23	-0.42	-0.18	-0.18	0.14	-0.04	-0.28	-1.25	0
BnaC03g45710D	3	2	5191	5209	3	3	6	7	4623	4592	1	1	3	3	5675	5661	4	4	2	1	4230	4217	3	3	5	5	4151	4103	2	2	3	3	4488	4459	8	8	11.17	-10.3	9.73	-11.28	10.7	-9.17	1.4	0.55	-0.03	0.08	-1.02	1.21	2e-122
BnaA03g38820D	3	2	5192	5207	4	4	6	7	4625	4600	1	1	3	4	5703	5688	4	4	2	1	4231	4216	4	4	5	5	4152	4110	2	2	3	4	4510	4480	8	8	11.17	-9.88	9.73	-11.28	10.48	-9.18	1.4	0.77	-0.03	0.09	-1.43	0.79	2e-137
BnaC09g45620D	3787	3795	5188	5205	1422	1394	3889	3892	4759	4847	1545	1563	3943	3888	5031	4986	696	691	2796	2768	4227	4214	1596	1557	2918	2900	4273	4331	2565	2592	3565	3472	3978	3927	1356	1335	0.6	-1.42	0.56	-0.74	0.17	-1.55	0.06	0.34	0.03	-0.09	0.71	-0.23	0
BnaA07g19600D	20238	20120	5221	5203	4916	4862	15899	15679	6497	6459	4627	4626	10311	10211	7861	7879	675	674	14944	14676	4254	4213	5518	5430	11928	11681	5833	5771	7683	7670	9322	9117	6216	6206	1315	1302	-1.81	0.37	-1.02	0.4	-0.57	-2.25	-0.33	-0.68	0.45	0.55	0.49	-2.06	0
BnaAnng26750D	9397	9473	5341	5196	3463	3406	9211	9203	5101	5063	2817	2708	6901	6745	5976	6011	2114	2086	6939	6910	4352	4207	3887	3804	6910	6856	4580	4524	4678	4490	6239	6023	4726	4735	4118	4030	-0.69	-0.15	-0.6	0.01	-0.37	-0.22	-0.01	-0.18	0.09	0.14	0.25	0.08	1e-93
BnaA10g14600D	4170	4195	5130	5184	1960	2004	3268	3250	4665	4724	1770	1813	2766	2761	5895	5866	644	682	3079	3060	4180	4197	2200	2238	2452	2421	4188	4221	2939	3006	2501	2465	4662	4621	1255	1318	0.45	-0.92	0.79	-0.5	0.9	-1.85	-0.33	-0.31	0.01	0.15	0.42	-0.79	0
BnaC03g07590D	1780	1758	5337	5180	582	563	1329	1315	4450	4390	811	793	1498	1501	4225	4215	243	241	1314	1282	4349	4194	653	629	997	980	3995	3923	1347	1315	1354	1340	3341	3320	473	466	1.72	-2.74	2	-1.57	1.31	-2.83	-0.39	0.05	-0.11	-0.36	1.05	-0.45	0
BnaA03g38100D	4398	4413	5131	5175	7715	7694	3730	3698	5185	5133	3639	3618	3235	3218	5344	5323	2036	2035	3248	3219	4181	4190	8660	8594	2798	2755	4655	4587	6043	5999	2925	2873	4226	4193	3966	3932	0.37	1.04	0.73	0.38	0.54	-0.09	-0.22	-0.16	0.14	0.01	-0.52	-1.13	0
BnaCnng42420D	1477	1434	5200	5175	390	412	1263	1248	4076	4043	801	782	1206	1111	4125	4143	136	127	1091	1046	4237	4190	438	460	948	930	3660	3613	1330	1297	1090	992	3262	3263	265	245	1.98	-3.23	1.95	-1.47	1.65	-3.68	-0.19	-0.04	-0.21	-0.37	1.55	-0.82	0
BnaA10g06670D	4402	4530	5003	5163	2419	2520	4231	4375	4892	5065	2072	1970	3527	3622	5208	5130	1640	1665	3250	3304	4077	4180	2715	2815	3174	3259	4392	4526	3441	3266	3189	3234	4118	4041	3195	3217	0.33	-0.58	0.47	-0.41	0.35	-0.35	-0.03	-0.03	0.11	-0.02	0.28	0.21	1e-106
BnaC09g36910D	4199	4235	5132	5158	1975	1963	3273	3255	4680	4713	1793	1804	2804	2797	5861	5809	640	651	3101	3089	4182	4176	2217	2192	2455	2425	4202	4211	2977	2991	2535	2497	4635	4576	1247	1258	0.43	-0.92	0.79	-0.5	0.87	-1.88	-0.34	-0.3	0.01	0.14	0.44	-0.82	0
BnaA08g07000D	8742	8657	5167	5155	978	942	3416	3435	4114	4033	1162	1166	3141	3070	3954	3945	348	337	6455	6315	4210	4174	1098	1052	2563	2559	3694	3604	1930	1933	2840	2741	3127	3107	678	651	-0.61	-1.96	0.51	-0.92	0.16	-2.23	-1.32	-1.19	-0.2	-0.43	0.85	-0.69	0
BnaC05g24200D	8500	8497	5125	5154	1055	1042	3507	3432	4133	4069	1218	1209	3208	3093	4107	4062	390	373	6276	6198	4176	4173	1184	1164	2631	2557	3711	3636	2022	2005	2900	2762	3248	3200	760	721	-0.58	-1.83	0.5	-0.87	0.19	-2.12	-1.27	-1.14	-0.18	-0.37	0.78	-0.67	0
BnaA08g30590D	4930	5256	5100	5154	2411	2524	3996	3975	4915	5085	1922	1953	2724	2867	5903	5844	1109	1130	3640	3834	4156	4173	2706	2819	2998	2961	4413	4544	3191	3238	2463	2560	4668	4603	2160	2183	0.16	-0.59	0.59	-0.48	0.88	-1.09	-0.33	-0.57	0.1	0.15	0.22	-0.35	9e-53
BnaC02g45020D	5241	5029	5220	5153	2206	2214	4152	4132	4039	4037	1620	1603	3431	3460	4319	4344	695	709	3870	3668	4254	4172	2476	2473	3115	3078	3626	3607	2690	2658	3102	3089	3415	3422	1354	1370	0.16	-0.77	0.22	-0.44	0.14	-1.33	-0.28	-0.28	-0.22	-0.3	0.11	-0.86	0
BnaC02g25420D	7186	6977	5305	5149	1632	1609	8901	8806	4478	4422	1278	1184	5978	5818	4874	4839	658	626	5306	5089	4323	4169	1832	1797	6678	6560	4020	3951	2122	1963	5405	5195	3854	3812	1282	1209	-0.29	-1.23	-0.73	-0.96	-0.47	-1.62	0.35	0.03	-0.09	-0.15	0.17	-0.54	2e-93
BnaA06g07200D	4388	4402	5110	5148	7642	7614	3715	3700	5137	5099	3594	3597	3227	3172	5287	5256	2003	1994	3240	3211	4164	4168	8578	8504	2787	2757	4612	4556	5968	5964	2918	2832	4181	4140	3902	3852	0.37	1.04	0.73	0.38	0.53	-0.1	-0.22	-0.17	0.14	0	-0.52	-1.14	0
BnaA03g22260D	3618	3585	5275	5146	2505	2435	3260	3166	4630	4661	1173	1196	2658	2655	4273	4335	694	737	2672	2615	4298	4166	2812	2720	2446	2359	4157	4165	1948	1983	2403	2371	3379	3415	1352	1424	0.68	-0.61	0.79	-1.08	0.51	-1.29	-0.14	-0.15	-0.02	-0.32	-0.49	-0.99	0
BnaA08g26210D	5224	5309	5052	5141	3903	3955	6899	6875	5226	5488	1897	1880	4503	4489	5994	5955	1992	2034	3857	3873	4117	4162	4381	4417	5176	5122	4692	4904	3150	3117	4071	4008	4740	4691	3881	3930	0.1	0.09	-0.1	-0.61	0.22	-0.27	0.41	0.06	0.21	0.19	-0.49	-0.17	6e-117
BnaA09g55140D	2814	2766	5165	5141	5755	5706	2246	2188	4581	4601	2609	2589	2375	2381	3960	3958	1802	1800	2078	2018	4209	4162	6460	6373	1685	1630	4113	4111	4332	4293	2147	2126	3131	3118	3510	3478	1.03	0.62	1.31	0.07	0.55	0.16	-0.31	0.06	-0.03	-0.42	-0.57	-0.88	0
BnaC09g41660D	1498	1419	5200	5139	883	908	1504	1541	4492	4451	1054	1061	1594	1617	4335	4364	338	329	1106	1035	4237	4161	991	1014	1128	1148	4033	3977	1750	1759	1441	1444	3428	3437	658	636	1.97	-2.07	1.82	-1.19	1.25	-2.41	0.09	0.43	-0.07	-0.29	0.81	-0.63	0
BnaC01g04280D	2899	2816	5127	5135	7594	7676	2229	2224	4513	4573	2858	2797	2025	2050	4051	4127	1876	1921	2141	2054	4178	4157	8524	8573	1672	1657	4052	4086	4746	4638	1831	1830	3203	3251	3655	3711	0.99	1.04	1.29	0.21	0.82	0.19	-0.33	-0.2	-0.03	-0.37	-0.87	-1.21	0
BnaC04g17750D	8684	8691	5056	5128	3483	3478	7328	7262	4733	4708	2141	2162	6999	6978	5356	5278	718	724	6412	6340	4120	4152	3910	3885	5498	5410	4249	4207	3555	3585	6328	6231	4235	4157	1399	1399	-0.62	-0.09	-0.37	-0.24	-0.58	-1.59	-0.23	-0.02	0.03	0.02	-0.13	-1.48	0
BnaC08g20700D	4750	4547	5269	5128	4482	4398	5624	5470	5076	4872	2206	2140	4618	4525	5246	5053	2456	2401	3507	3317	4293	4152	5031	4912	4219	4075	4557	4353	3663	3548	4175	4040	4148	3980	4785	4639	0.31	0.24	0.1	-0.31	-0.02	0.21	0.28	0.27	0.08	-0.06	-0.46	-0.08	8e-149
BnaA06g33370D	3716	3673	5103	5118	3322	3248	3377	3310	4625	4628	2375	2396	3541	3477	4285	4262	1140	1158	2744	2679	4158	4144	3729	3628	2533	2466	4152	4135	3944	3973	3201	3105	3388	3357	2221	2237	0.61	-0.17	0.73	-0.07	0.1	-0.6	-0.12	0.22	0	-0.3	0.11	-0.72	0
BnaA03g05850D	1742	1671	5275	5108	641	610	1362	1321	4449	4397	846	826	1525	1511	4200	4164	249	250	1286	1219	4298	4136	719	681	1022	984	3994	3929	1405	1370	1379	1349	3321	3280	485	483	1.75	-2.59	1.98	-1.51	1.27	-2.77	-0.32	0.12	-0.09	-0.35	0.99	-0.53	0
BnaA05g27170D	334	345	5019	5105	2914	2798	275	263	4839	4965	1481	1460	202	197	5051	5215	1524	1478	247	252	4090	4133	3271	3125	206	196	4345	4436	2459	2421	183	176	3994	4108	2969	2855	4.04	-0.36	4.45	-0.85	4.5	-0.48	-0.31	-0.47	0.09	-0.02	-0.39	-0.14	2e-144
BnaAnng09390D	334	345	5019	5105	2914	2798	275	263	4839	4965	1481	1460	202	197	5051	5215	1524	1478	247	252	4090	4133	3271	3125	206	196	4345	4436	2459	2421	183	176	3994	4108	2969	2855	4.04	-0.36	4.45	-0.85	4.5	-0.48	-0.31	-0.47	0.09	-0.02	-0.39	-0.14	2e-144
BnaC09g30570D	3882	5957	3802	5101	2824	3714	5061	6644	4195	5415	1801	2438	3947	5554	5816	7672	1646	2016	2867	4345	3098	4130	3170	4148	3797	4950	3766	4839	2991	4042	3569	4959	4599	6043	3207	3895	0	0.02	-0.02	-0.29	0.32	-0.58	0.28	0.24	0.25	0.56	-0.06	-0.04	6e-149
BnaA06g00740D	3413	3389	5165	5099	3097	3047	3790	3834	4651	4695	2055	2064	3257	3210	4577	4509	1071	1086	2520	2472	4209	4128	3476	3403	2843	2856	4176	4195	3412	3422	2945	2866	3619	3552	2086	2098	0.74	-0.28	0.55	-0.29	0.3	-0.78	0.19	0.22	0.01	-0.22	-0.01	-0.72	0
BnaC08g41790D	5956	5921	5168	5092	1081	1060	5260	5225	4004	4015	946	929	4878	4795	4054	3977	334	322	4398	4319	4211	4123	1213	1184	3946	3893	3595	3588	1571	1540	4410	4281	3206	3133	651	622	-0.06	-1.8	-0.13	-1.21	-0.46	-2.32	-0.15	0	-0.21	-0.39	0.38	-0.91	0
BnaC03g49550D	10017	9890	5063	5091	2796	2759	11978	11982	5048	5011	2447	2449	12306	12258	5426	5354	736	723	7397	7214	4126	4122	3138	3082	8986	8927	4532	4478	4063	4061	11126	10945	4291	4217	1434	1397	-0.83	-0.41	-0.99	-0.15	-1.38	-1.59	0.29	0.6	0.13	0.04	0.39	-1.14	0
BnaA05g13740D	5405	5339	5210	5090	2577	2533	4212	4132	4113	4098	972	936	3193	3189	4454	4424	731	714	3991	3894	4245	4121	2893	2829	3160	3078	3693	3662	1614	1552	2887	2847	3522	3485	1424	1379	0.09	-0.55	0.24	-1.22	0.29	-1.32	-0.34	-0.46	-0.19	-0.26	-0.85	-1.03	0
BnaC01g00910D	9130	9130	5258	5089	3463	3430	9019	9038	5053	5113	2773	2669	6662	6564	5910	5874	2132	2099	6742	6660	4284	4120	3887	3831	6766	6733	4537	4569	4605	4425	6023	5861	4673	4627	4153	4055	-0.67	-0.12	-0.57	-0.01	-0.35	-0.18	0.01	-0.17	0.12	0.15	0.23	0.09	1e-93
BnaC08g46720D	7766	7791	5051	5088	3757	3754	6234	6238	4496	4438	1477	1456	4878	4848	5111	5118	1146	1126	5734	5683	4116	4119	4217	4193	4677	4647	4037	3966	2453	2414	4410	4329	4042	4031	2233	2175	-0.47	0.03	-0.22	-0.72	-0.11	-0.87	-0.29	-0.39	-0.04	-0.03	-0.79	-0.93	0
BnaC09g48290D	3806	3735	5187	5088	3093	2982	5056	4963	5569	5473	1707	1722	4116	3902	5708	5506	1495	1493	2810	2724	4227	4119	3472	3331	3793	3697	5000	4890	2834	2855	3721	3484	4514	4337	2912	2884	0.59	-0.3	0.4	-0.8	0.3	-0.61	0.44	0.38	0.24	0.08	-0.26	-0.23	0
BnaC03g13440D	2389	2412	5110	5083	2455	2392	2514	2502	4303	4300	1435	1450	1995	1938	4722	4584	644	618	1764	1759	4164	4115	2756	2672	1886	1864	3863	3842	2383	2404	1804	1730	3734	3611	1255	1194	1.23	-0.61	1.04	-0.69	1.06	-1.58	0.09	0	-0.1	-0.17	-0.18	-1.15	0
BnaC05g25250D	5174	5042	5141	5081	1716	1605	5029	4885	4668	4423	1495	1430	4104	3958	5037	4732	681	632	3821	3678	4189	4114	1926	1793	3773	3639	4191	3952	2482	2371	3710	3534	3983	3727	1327	1221	0.15	-1.16	0.14	-0.75	0.09	-1.6	-0.02	-0.05	-0.03	-0.11	0.38	-0.55	1e-159
BnaC03g48970D	2797	2830	5055	5080	3406	3269	3201	3266	5222	5165	1937	1905	2943	2930	5108	5101	1764	1699	2065	2064	4119	4113	3823	3651	2401	2433	4688	4615	3216	3159	2661	2616	4039	4018	3436	3282	1	-0.14	0.94	-0.55	0.61	-0.26	0.23	0.35	0.18	-0.03	-0.23	-0.15	0
BnaA10g08750D	7728	7537	5084	5063	1587	1583	7492	7453	4230	4252	1186	1179	5971	5864	5242	5063	744	738	5706	5498	4143	4099	1781	1768	5621	5553	3798	3799	1969	1955	5398	5236	4145	3988	1449	1426	-0.44	-1.22	-0.56	-0.95	-0.39	-1.5	0	-0.08	-0.12	-0.02	0.14	-0.3	3e-98
BnaC01g42370D	4645	4483	5160	5063	4307	4208	5498	5444	4959	4808	2129	2062	4541	4448	4889	4740	2338	2283	3430	3270	4205	4099	4834	4700	4125	4056	4452	4296	3535	3419	4106	3972	3866	3734	4555	4411	0.31	0.2	0.1	-0.33	-0.09	0.24	0.29	0.27	0.08	-0.13	-0.46	-0.09	2e-145
BnaA06g16250D	4623	4388	5229	5062	4433	4316	5563	5438	5037	4832	2213	2102	4535	4434	5111	4934	2433	2397	3414	3201	4261	4098	4976	4821	4173	4051	4522	4318	3675	3485	4100	3959	4042	3886	4740	4631	0.34	0.23	0.1	-0.3	-0.02	0.24	0.31	0.29	0.08	-0.08	-0.45	-0.06	2e-149
BnaC09g22670D	4163	4147	5102	5061	1538	1465	3209	3202	4045	3931	1355	1345	2456	2335	4008	3903	537	507	3074	3025	4157	4098	1726	1636	2407	2385	3632	3512	2250	2230	2221	2085	3169	3074	1046	980	0.44	-1.3	0.58	-0.67	0.54	-1.62	-0.35	-0.5	-0.21	-0.4	0.41	-0.73	0
BnaA09g47510D	6030	5990	5179	5055	1078	1041	5329	5260	4026	3986	937	922	4933	4809	3994	3985	322	321	4453	4369	4220	4093	1210	1163	3998	3919	3615	3562	1556	1529	4460	4294	3158	3139	627	620	-0.09	-1.81	-0.14	-1.22	-0.48	-2.34	-0.16	-0.01	-0.21	-0.4	0.38	-0.93	0
BnaC01g03750D	5750	5712	5134	5055	3412	3400	6814	6855	4896	4919	1850	1834	6110	6198	4618	4751	1416	1440	4246	4167	4183	4093	3830	3798	5112	5107	4396	4395	3072	3041	5524	5534	3652	3742	2759	2782	-0.02	-0.12	-0.22	-0.52	-0.58	-0.42	0.28	0.39	0.09	-0.16	-0.32	-0.46	0
BnaA06g23700D	10459	10320	4994	5051	2828	2804	12405	12371	5054	5017	2476	2486	12747	12739	5469	5359	745	742	7723	7528	4069	4089	3174	3132	9306	9216	4538	4483	4111	4122	11525	11375	4325	4221	1451	1434	-0.9	-0.37	-1.04	-0.13	-1.42	-1.57	0.28	0.59	0.14	0.07	0.38	-1.13	0
BnaC02g07040D	5472	5437	5029	5049	3743	3788	4134	4093	4497	4432	1664	1640	3436	3427	5453	5383	1890	1869	4041	3966	4098	4088	4201	4231	3101	3049	4038	3960	2763	2719	3107	3060	4312	4240	3682	3611	0.03	0.04	0.38	-0.54	0.47	-0.23	-0.38	-0.38	-0.03	0.06	-0.62	-0.21	0
BnaA04g07300D	3443	3440	5028	5047	2586	2639	3299	3313	4978	5067	2276	2245	3200	3181	4956	4960	746	740	2542	2509	4097	4086	2903	2948	2475	2468	4469	4528	3779	3722	2893	2840	3919	3907	1453	1430	0.7	-0.48	0.86	-0.26	0.45	-1.44	-0.03	0.18	0.14	-0.06	0.36	-1.02	0
BnaA06g09110D	4969	4875	5330	5045	3287	3171	6362	6284	5248	5137	1883	1820	5162	4684	5875	5791	1757	1630	3669	3556	4343	4085	3690	3542	4773	4682	4712	4590	3127	3018	4667	4182	4646	4562	3423	3149	0.22	-0.22	-0.02	-0.6	0.06	-0.49	0.39	0.29	0.14	0.13	-0.23	-0.14	5e-162
BnaC09g50680D	3732	3723	5131	5042	7781	7660	4287	4329	5403	5271	2995	2973	3191	3062	5018	4983	2886	2893	2756	2716	4181	4082	8734	8556	3216	3225	4851	4710	4973	4929	2885	2734	3968	3925	5622	5589	0.59	1.07	0.57	0.05	0.49	0.51	0.24	0.04	0.21	-0.07	-0.8	-0.62	0
BnaAnng30450D	3599	3578	5081	5042	3287	3243	3208	3220	4596	4570	2389	2367	3489	3456	4205	4217	1140	1142	2658	2610	4140	4082	3690	3622	2407	2399	4126	4083	3967	3925	3154	3086	3325	3322	2221	2206	0.64	-0.17	0.77	-0.06	0.09	-0.59	-0.13	0.24	0	-0.31	0.11	-0.72	0
BnaA09g54020D	8417	8383	5040	5041	1038	1019	3461	3390	4051	3982	1181	1167	3148	3074	3950	3919	380	362	6215	6115	4107	4081	1165	1138	2596	2526	3637	3558	1961	1935	2846	2745	3124	3087	740	699	-0.59	-1.83	0.49	-0.89	0.15	-2.11	-1.27	-1.14	-0.19	-0.4	0.76	-0.68	0
BnaA03g13140D	13598	14055	4966	5039	190	191	18674	18817	4380	4565	121	119	12919	13410	5118	5373	36	33	10041	10252	4047	4080	213	213	14009	14019	3932	4079	201	197	11680	11974	4047	4232	70	64	-1.32	-4.25	-1.81	-4.33	-1.51	-5.95	0.47	0.22	-0.02	0.03	-0.1	-1.67	4e-71
BnaA06g03420D	2092	2092	4972	5037	10631	10608	3039	3035	4175	4161	2650	2631	2562	2621	4688	4695	3436	3429	1545	1526	4051	4078	11933	11848	2280	2261	3748	3718	4400	4362	2316	2340	3707	3698	6694	6625	1.4	1.55	0.72	0.23	0.67	0.85	0.56	0.6	-0.12	-0.13	-1.44	-0.84	0
BnaA08g03260D	7606	7592	5029	5029	3704	3734	6128	6120	4468	4411	1453	1427	4777	4741	5161	5143	1131	1123	5616	5538	4098	4072	4158	4171	4597	4559	4011	3941	2413	2366	4319	4233	4081	4051	2203	2170	-0.45	0.03	-0.2	-0.73	-0.07	-0.9	-0.28	-0.38	-0.04	-0.01	-0.8	-0.93	0
BnaC04g29540D	3424	3415	5021	5027	2583	2625	3283	3287	4946	5040	2255	2238	3190	3163	4904	4947	743	743	2528	2491	4091	4070	2899	2932	2463	2449	4441	4503	3744	3711	2884	2824	3878	3897	1447	1435	0.7	-0.49	0.86	-0.26	0.45	-1.43	-0.03	0.19	0.13	-0.07	0.35	-1.02	0
BnaA01g16130D	4834	4712	5084	5017	2917	2871	7845	7391	5457	5227	1481	1462	5395	5275	5792	5669	1353	1379	3569	3437	4143	4062	3274	3207	5885	5506	4899	4671	2459	2424	4878	4710	4580	4465	2636	2664	0.23	-0.34	-0.25	-0.97	-0.08	-0.77	0.7	0.45	0.22	0.14	-0.41	-0.29	9e-90
BnaA05g13990D	3851	3875	5004	5017	2584	2525	3691	3756	4545	4531	2132	2120	3410	3400	4317	4274	1159	1167	2844	2827	4078	4062	2900	2820	2769	2798	4081	4049	3540	3515	3083	3036	3414	3367	2258	2255	0.52	-0.51	0.55	-0.2	0.15	-0.59	-0.03	0.11	0	-0.26	0.3	-0.34	0
BnaC09g21870D	5984	5976	5000	5013	1095	1106	5811	5823	4572	4601	1109	1096	3824	3844	5140	5141	428	441	4419	4359	4074	4059	1229	1235	4359	4338	4105	4111	1841	1817	3457	3432	4065	4050	834	852	-0.11	-1.72	-0.08	-1.17	0.24	-2.27	-0.01	-0.35	0.01	0	0.57	-0.55	3e-161
BnaA03g25440D	11	8	5011	5008	114	107	32	24	4819	4866	385	390	31	31	3934	4014	38	33	8	6	4083	4055	128	120	24	18	4327	4348	639	647	28	28	3111	3162	74	64	9.19	-5.04	7.69	-2.75	6.82	-5.51	1.59	2	0.09	-0.38	2.38	-0.84	0
BnaC08g07850D	8430	8375	5036	5003	950	911	3268	3299	3975	3889	1129	1115	3035	2955	3816	3819	332	318	6225	6109	4104	4051	1066	1018	2452	2458	3569	3475	1875	1849	2744	2639	3018	3008	647	614	-0.6	-1.97	0.52	-0.92	0.16	-2.26	-1.33	-1.2	-0.21	-0.44	0.84	-0.72	0
BnaC05g04410D	3635	3524	4992	4991	2827	2775	2428	2394	3716	3614	1672	1676	1993	1950	3772	3784	787	754	2684	2571	4068	4041	3173	3099	1822	1784	3336	3229	2776	2779	1802	1741	2983	2981	1533	1457	0.63	-0.37	0.86	-0.24	0.75	-1	-0.54	-0.57	-0.3	-0.44	-0.18	-1.07	0
BnaA06g24300D	2771	2771	4986	4990	3383	3278	3180	3243	5205	5090	1900	1851	2985	2939	5056	5008	1770	1688	2046	2021	4063	4040	3797	3661	2386	2416	4673	4548	3155	3069	2699	2624	3998	3945	3448	3261	0.99	-0.12	0.94	-0.57	0.58	-0.24	0.24	0.39	0.19	-0.03	-0.26	-0.15	0
BnaC04g55940D	3846	3834	5001	4987	2723	2701	3326	3317	4781	4809	2473	2484	3169	3179	4838	4832	609	604	2840	2797	4075	4038	3056	3017	2495	2471	4292	4297	4106	4119	2865	2839	3826	3806	1186	1167	0.53	-0.42	0.79	-0.06	0.42	-1.7	-0.18	0.02	0.08	-0.09	0.44	-1.37	0
BnaA05g34080D	6067	6124	4994	4984	1336	1332	5436	5395	3964	3958	1296	1297	4758	4771	3943	3862	621	612	4480	4467	4069	4035	1500	1488	4078	4019	3559	3537	2152	2151	4302	4260	3118	3042	1210	1182	-0.14	-1.44	-0.19	-0.72	-0.47	-1.36	-0.14	-0.06	-0.19	-0.4	0.53	-0.32	0
BnaC06g14170D	5482	5295	5131	4976	1839	1735	5567	5483	4622	4464	1455	1403	4566	4350	4848	4731	499	483	4048	3862	4181	4029	2064	1938	4176	4085	4150	3989	2416	2326	4128	3884	3834	3727	972	933	0.05	-1.04	-0.02	-0.78	-0.08	-1.99	0.06	0.02	-0.01	-0.12	0.24	-1.07	0
BnaA06g36920D	8552	8553	4935	4972	3390	3401	7208	7169	4621	4576	2082	2109	6907	6864	5157	5121	698	718	6315	6239	4021	4026	3805	3799	5408	5341	4149	4089	3457	3497	6245	6129	4078	4034	1360	1387	-0.64	-0.08	-0.38	-0.24	-0.61	-1.56	-0.22	-0.02	0.03	0.01	-0.13	-1.47	0
BnaC07g17610D	140	138	4942	4972	169	168	206	210	5693	5706	43	43	210	202	7540	7563	25	24	103	101	4027	4026	190	188	155	156	5111	5099	71	71	190	180	5962	5957	49	46	5.3	-4.42	5.04	-6.16	5.01	-6.97	0.61	0.86	0.34	0.57	-1.4	-1.99	0
BnaA07g17520D	3350	3302	5058	4971	1586	1600	3566	3526	4343	4298	1397	1346	3020	2974	4592	4584	453	456	2474	2409	4122	4025	1780	1787	2675	2627	3899	3840	2320	2232	2730	2656	3631	3611	882	881	0.74	-1.19	0.55	-0.77	0.43	-2.04	0.12	0.14	-0.07	-0.17	0.35	-1.02	0
BnaA04g15830D	2	2	4994	4971	12593	12391	1	1	5431	5483	8069	7895	2	6	7950	8006	6221	6191	1	1	4069	4025	14135	13840	1	1	4876	4899	13399	13090	2	5	6287	6306	12119	11961	11.43	1.79	12.67	1.44	10.78	0.94	-0.97	1.29	0.27	0.64	-0.08	-0.22	1e-32
BnaA05g06920D	3833	3705	5005	4968	2919	2895	7133	7109	5630	5679	1618	1653	4243	4120	6421	6338	1376	1394	2830	2703	4078	4022	3276	3233	5351	5296	5055	5074	2687	2741	3836	3679	5078	4992	2681	2693	0.55	-0.32	-0.07	-0.9	0.42	-0.91	0.94	0.44	0.32	0.31	-0.26	-0.28	6e-72
BnaC09g16500D	3853	4002	4946	4967	790	831	10313	10562	2519	2599	3369	3418	16703	17484	809	723	8807	9322	2845	2919	4030	4021	887	928	7737	7869	2262	2322	5594	5667	15101	15612	640	570	17157	18010	0.48	-2.15	-1.77	1.3	-4.67	4.86	1.44	2.41	-0.81	-2.74	2.63	4.28	2e-37
BnaC04g44840D	702	708	4922	4964	117	110	612	612	4018	4004	178	194	608	622	5250	5218	29	33	518	516	4011	4019	131	123	459	456	3607	3578	296	322	550	555	4152	4110	56	64	2.96	-4.98	2.97	-3.54	2.9	-6.1	-0.18	0.09	-0.16	0.04	1.28	-1.08	0
BnaA04g08090D	3839	3844	4967	4961	2693	2689	3281	3264	4754	4792	2474	2471	3151	3176	4818	4805	604	596	2835	2804	4047	4017	3023	3003	2461	2432	4268	4282	4108	4097	2849	2836	3810	3785	1177	1151	0.52	-0.42	0.81	-0.06	0.42	-1.71	-0.2	0.01	0.08	-0.09	0.45	-1.37	0
BnaC06g16150D	3266	3242	4983	4958	1503	1536	3487	3438	4232	4206	1373	1340	2929	2875	4478	4472	429	439	2412	2365	4060	4014	1687	1716	2616	2561	3800	3758	2280	2222	2648	2567	3541	3523	836	848	0.76	-1.25	0.55	-0.75	0.44	-2.07	0.12	0.13	-0.1	-0.19	0.4	-1.01	0
BnaC02g32980D	17	19	5080	4956	11	9	45	43	3852	3937	32	28	30	37	4141	4121	9	7	13	14	4139	4013	12	10	34	32	3458	3518	53	46	27	33	3275	3246	18	14	8.27	-8.51	6.73	-6.13	6.76	-7.71	1.32	1.19	-0.22	-0.32	2.15	0.47	7e-103
BnaC04g31650D	7580	7758	5023	4955	2902	2968	8229	8266	5181	5391	1996	2041	4794	4881	6447	6581	536	564	5597	5659	4093	4012	3257	3315	6173	6158	4652	4817	3314	3384	4334	4358	5098	5184	1044	1090	-0.47	-0.3	-0.38	-0.5	0.24	-2.27	0.13	-0.37	0.22	0.34	0.03	-1.62	8e-155
BnaC08g38660D	8497	8367	5053	4954	880	838	6287	6136	4512	4404	987	953	5276	5083	4596	4486	235	214	6274	6103	4117	4011	988	936	4717	4571	4051	3935	1639	1580	4770	4539	3634	3534	458	413	-0.61	-2.08	-0.22	-1.31	-0.38	-3.04	-0.41	-0.41	-0.03	-0.18	0.74	-1.14	0
BnaC01g16550D	3685	3665	4976	4950	5636	5662	3255	3354	4487	4423	3126	3180	3547	3529	4039	4000	2308	2281	2721	2673	4055	4008	6326	6324	2442	2499	4029	3952	5191	5273	3207	3151	3194	3151	4496	4407	0.58	0.65	0.69	0.39	0	0.49	-0.13	0.24	-0.01	-0.35	-0.27	-0.51	0
BnaA09g52790D	5794	5866	4955	4947	4399	4523	3219	3275	6008	6132	11966	11901	2363	2358	2102	2177	790	851	4278	4279	4038	4005	4938	5052	2415	2440	5394	5479	19870	19733	2136	2105	1662	1715	1539	1644	-0.09	0.31	1.16	1.86	-0.33	-0.09	-0.82	-1.01	0.44	-1.25	1.99	-1.65	0
BnaA04g20880D	715	697	4960	4945	116	112	613	622	4139	4049	181	188	624	617	5382	5313	31	37	528	508	4042	4004	130	125	460	463	3716	3618	301	312	564	551	4256	4185	60	71	2.96	-4.98	2.99	-3.58	2.92	-6	-0.17	0.11	-0.13	0.07	1.26	-0.95	0
BnaC03g09880D	2054	2115	4784	4944	1906	1852	4088	4228	4724	4818	1276	1263	3007	2947	5937	6101	910	919	1517	1543	3898	4003	2139	2069	3067	3150	4241	4305	2119	2094	2719	2631	4695	4806	1773	1775	1.37	-0.91	0.46	-1.02	0.83	-1.42	1.02	0.81	0.11	0.27	0	-0.25	3e-167
BnaC02g10680D	4278	4195	4794	4942	3609	3544	5123	5109	4774	4903	1985	1990	4582	4437	4480	4442	1843	1876	3159	3060	3906	4001	4051	3958	3843	3806	4286	4381	3296	3300	4143	3962	3543	3499	3590	3624	0.35	0.02	0.18	-0.39	-0.2	0.04	0.3	0.38	0.13	-0.17	-0.28	-0.15	0
BnaA10g21520D	3718	3717	4911	4942	1368	1343	3840	3775	4581	4629	1487	1420	3825	3760	4771	4823	677	651	2745	2711	4002	4001	1536	1500	2881	2812	4113	4136	2469	2354	3458	3357	3773	3799	1319	1258	0.55	-1.4	0.53	-0.77	0.15	-1.56	0.06	0.32	0.04	-0.08	0.67	-0.24	0
BnaC03g59130D	1545	1557	5011	4940	402	397	1328	1319	4096	4004	817	823	1316	1266	4094	4092	132	130	1141	1136	4083	4000	451	443	996	983	3677	3578	1357	1365	1190	1130	3237	3223	257	251	1.83	-3.18	1.87	-1.41	1.48	-3.67	-0.2	0.03	-0.16	-0.32	1.6	-0.82	0
BnaC08g15100D	9557	9593	4935	4937	4707	4708	15679	15644	5720	5715	6600	6666	14533	14474	4375	4448	1600	1535	7057	6997	4021	3997	5283	5258	11763	11655	5136	5107	10959	11053	13139	12924	3460	3504	3117	2966	-0.81	0.39	-1.19	1.1	-1.9	-0.2	0.74	0.89	0.35	-0.2	1.06	-0.79	0
BnaC03g78280D	3687	3624	4982	4935	435	415	3354	3381	5282	5222	584	573	2813	2830	5381	5321	136	129	2723	2643	4060	3996	488	464	2516	2519	4742	4666	970	950	2543	2527	4255	4191	265	249	0.59	-3.08	0.9	-2.29	0.74	-4.04	-0.09	-0.08	0.22	0.07	1.01	-0.89	0
BnaA06g30550D	1799	1802	5020	4933	3783	3757	2414	2328	4937	4805	2958	2893	1886	1851	4574	4502	1347	1295	1328	1314	4091	3994	4246	4196	1811	1734	4433	4293	4912	4797	1705	1653	3617	3546	2624	2502	1.61	0.06	1.3	0.15	1.09	-0.48	0.42	0.35	0.11	-0.17	0.2	-0.72	0
BnaA08g11040D	5449	5460	4896	4920	3036	3146	6618	6685	4673	4776	1731	1740	5934	6006	4716	4785	1351	1331	4024	3983	3990	3983	3408	3514	4965	4980	4196	4268	2874	2885	5365	5363	3729	3769	2632	2571	-0.01	-0.2	-0.23	-0.56	-0.52	-0.53	0.31	0.42	0.09	-0.09	-0.27	-0.41	0
BnaA09g17440D	5199	5408	4887	4919	5107	5028	4899	4916	4928	4979	2423	2427	4285	4164	4820	4776	2638	2616	3839	3945	3982	3983	5732	5616	3675	3662	4424	4449	4023	4024	3874	3718	3812	3762	5139	5054	0.03	0.51	0.27	-0.14	0	0.43	-0.09	-0.04	0.16	-0.07	-0.5	-0.15	3e-131
BnaA04g12130D	10381	10387	5006	4917	675	631	4604	4599	3645	3574	673	640	4718	4685	3459	3378	270	263	7665	7577	4079	3981	758	705	3454	3426	3273	3194	1118	1061	4266	4183	2735	2661	526	508	-0.92	-2.46	-0.09	-1.57	-0.65	-2.38	-1.15	-0.85	-0.32	-0.58	0.58	-0.5	0
BnaC08g13790D	4985	5033	4849	4893	3759	3807	6545	6568	5074	5228	1833	1816	4280	4222	5851	5767	1954	1983	3681	3671	3951	3962	4219	4252	4910	4893	4556	4671	3044	3011	3870	3770	4627	4543	3807	3831	0.11	0.1	-0.09	-0.61	0.26	-0.26	0.42	0.06	0.22	0.21	-0.48	-0.15	2e-116
BnaA02g12810D	10667	10857	4595	4880	568	623	11559	11929	4977	5388	936	911	8996	9412	5212	5417	281	306	7877	7919	3744	3951	638	696	8672	8887	4468	4814	1554	1510	8133	8404	4121	4267	547	591	-1.04	-2.53	-0.92	-1.6	-0.98	-2.88	0.15	0.07	0.27	0.12	1.2	-0.23	1e-134
BnaA03g34780D	5072	5008	5045	4880	1541	1453	4385	4279	4566	4616	1504	1453	3884	3815	4727	4441	830	839	3745	3653	4111	3951	1730	1623	3290	3188	4099	4125	2497	2409	3512	3406	3738	3498	1617	1621	0.12	-1.27	0.34	-0.75	0.06	-1.16	-0.19	-0.1	0.03	-0.16	0.55	-0.05	0
BnaC05g35350D	4857	4842	4849	4880	4480	4423	4633	4726	4914	4783	2239	2173	3810	3772	5217	5126	1661	1638	3586	3532	3951	3951	5029	4940	3476	3521	4412	4274	3718	3603	3445	3368	4125	4038	3236	3165	0.15	0.34	0.31	-0.25	0.26	-0.35	-0.02	-0.06	0.14	0.05	-0.45	-0.64	0
BnaA06g24650D	6072	6110	4883	4878	1100	1091	4002	4009	4346	4331	1237	1244	3821	3766	4803	4778	335	336	4484	4457	3979	3949	1235	1219	3002	2987	3902	3870	2054	2063	3455	3363	3798	3764	653	649	-0.17	-1.69	0.38	-0.92	0.15	-2.54	-0.58	-0.39	-0.03	-0.07	0.75	-0.91	0
BnaA10g04190D	3605	3516	4936	4878	2766	2676	2381	2376	3654	3583	1623	1610	1991	1919	3755	3729	739	708	2662	2565	4022	3949	3105	2989	1786	1770	3281	3202	2695	2669	1800	1713	2969	2937	1440	1368	0.61	-0.39	0.87	-0.27	0.75	-1.07	-0.56	-0.57	-0.3	-0.43	-0.18	-1.12	0
BnaA08g25110D	9491	9548	4878	4875	4716	4709	15502	15462	5710	5675	6637	6692	14258	14157	4379	4420	1595	1535	7008	6965	3975	3947	5294	5260	11630	11519	5127	5071	11021	11096	12891	12641	3463	3482	3107	2966	-0.82	0.41	-1.18	1.12	-1.88	-0.19	0.73	0.87	0.36	-0.19	1.07	-0.8	0
BnaA08g29200D	3425	3430	4943	4873	472	436	3122	3150	5153	5115	613	612	2671	2677	5252	5187	165	145	2529	2502	4028	3945	530	487	2342	2347	4626	4570	1018	1015	2415	2390	4153	4086	321	280	0.66	-2.97	0.97	-2.18	0.78	-3.78	-0.1	-0.07	0.21	0.05	1	-0.76	0
BnaA10g04420D	3943	3949	4836	4868	1991	1963	2418	2402	3774	3841	1944	1962	2344	2367	4419	4509	1153	1149	2912	2881	3941	3941	2235	2192	1814	1789	3388	3432	3228	3253	2119	2114	3494	3552	2246	2220	0.44	-0.83	0.92	-0.07	0.74	-0.66	-0.68	-0.45	-0.21	-0.16	0.55	0.01	1e-72
BnaCnng34030D	5328	5168	4947	4863	1575	1669	3529	3600	3909	3982	1427	1478	3614	3585	4291	4177	662	639	3934	3770	4031	3937	1768	1864	2647	2682	3510	3558	2370	2451	3267	3201	3393	3290	1290	1235	0.05	-1.13	0.41	-0.55	0.05	-1.4	-0.53	-0.25	-0.17	-0.25	0.41	-0.52	6e-158
BnaC07g26240D	1764	1812	4933	4856	3834	3854	2363	2307	4884	4819	2929	2907	1818	1806	4570	4477	1361	1305	1303	1322	4020	3932	4304	4305	1773	1719	4385	4306	4864	4820	1644	1613	3614	3527	2651	2521	1.6	0.11	1.32	0.16	1.13	-0.47	0.41	0.31	0.13	-0.16	0.17	-0.73	0
BnaCnng12150D	1424	1394	4857	4857	8709	8600	1366	1357	4512	4489	4418	4413	1186	1154	4078	4021	3768	3735	1051	1017	3958	3932	9776	9605	1025	1011	4051	4011	7336	7317	1072	1030	3225	3167	7340	7216	1.93	1.3	1.99	0.86	1.6	1.19	-0.02	0.02	0.03	-0.3	-0.4	-0.41	0
BnaC08g13710D	4954	4975	4827	4855	3773	3790	6497	6473	5012	5217	1815	1799	4278	4170	5818	5743	1949	1973	3658	3629	3933	3931	4235	4233	4874	4822	4500	4662	3014	2983	3868	3723	4601	4524	3797	3812	0.11	0.11	-0.08	-0.61	0.27	-0.26	0.41	0.06	0.22	0.21	-0.5	-0.15	6e-117
BnaA06g40510D	2674	2697	4860	4851	4296	4267	2545	2535	4777	4776	2620	2613	2147	2218	5199	5181	1484	1477	1975	1967	3960	3928	4822	4766	1909	1889	4289	4268	4351	4333	1941	1980	4111	4081	2891	2853	1	0.28	1.17	0.02	1.06	-0.51	-0.05	-0.01	0.12	0.05	-0.14	-0.74	0
BnaA03g37990D	14001	14362	4820	4850	683	695	8578	8619	3061	3105	691	693	8468	8550	3142	3182	128	150	10338	10476	3928	3927	767	776	6435	6421	2748	2774	1147	1149	7656	7634	2485	2506	249	290	-1.41	-2.35	-1.22	-1.27	-1.62	-3.21	-0.7	-0.44	-0.51	-0.65	0.57	-1.52	0
BnaC06g19660D	1752	1737	4886	4850	4122	4143	1296	1289	5347	5370	8623	8706	1056	1049	3544	3567	923	918	1294	1267	3981	3927	4627	4627	972	960	4801	4798	14319	14435	955	937	2802	2810	1798	1774	1.63	0.23	2.31	1.58	1.57	-0.65	-0.41	-0.44	0.28	-0.49	1.64	-1.37	0
BnaA03g08110D	3645	3599	4912	4847	1013	1060	3325	3256	4951	4893	732	700	3487	3518	4507	4476	300	298	2692	2625	4003	3924	1137	1184	2494	2426	4445	4372	1215	1161	3153	3141	3564	3526	584	576	0.58	-1.77	0.84	-1.89	0.17	-2.61	-0.11	0.24	0.15	-0.16	0.03	-1	0
BnaA06g16950D	1386	1364	4833	4844	8687	8586	1345	1344	4511	4472	4404	4420	1165	1145	4070	4039	3756	3716	1023	995	3938	3922	9751	9590	1009	1001	4050	3996	7313	7329	1053	1022	3218	3181	7317	7179	1.96	1.3	2	0.86	1.62	1.18	-0.01	0.04	0.03	-0.3	-0.4	-0.42	0
BnaA04g07250D	5254	5136	4948	4843	1330	1329	5562	5549	4193	4158	1408	1424	4349	4271	4553	4477	497	515	3880	3746	4032	3921	1493	1484	4173	4134	3765	3715	2338	2361	3932	3814	3600	3527	968	995	0.06	-1.42	-0.15	-0.67	-0.12	-1.86	0.12	0.02	-0.09	-0.16	0.66	-0.6	7e-155
BnaAnng01970D	3788	3580	5064	4842	2605	2487	4855	4851	5276	5042	1482	1431	3989	3761	5361	5171	1260	1249	2797	2611	4126	3920	2924	2778	3642	3614	4737	4505	2461	2373	3607	3358	4239	4073	2455	2413	0.57	-0.5	0.35	-0.94	0.26	-0.77	0.42	0.36	0.2	0.05	-0.24	-0.23	0
BnaCnng21010D	8642	8570	4886	4837	1317	1267	6141	6062	3849	3676	1282	1252	5798	5540	3301	3193	412	442	6381	6251	3981	3916	1478	1415	4607	4516	3456	3285	2129	2076	5242	4947	2610	2515	803	854	-0.68	-1.45	-0.44	-0.68	-0.99	-1.63	-0.47	-0.31	-0.23	-0.62	0.54	-0.8	0
BnaC03g20530D	331	312	4829	4837	135	130	459	465	4292	4294	434	429	344	341	4346	4341	75	76	244	228	3935	3916	152	145	344	346	3853	3837	721	711	311	304	3437	3419	146	147	4.06	-4.73	3.48	-2.43	3.48	-4.55	0.55	0.38	-0.03	-0.2	2.27	-0.02	0
BnaA10g23570D	3621	3477	4750	4835	2891	2769	4656	4617	5154	5102	1599	1616	3872	3624	5338	5172	1405	1430	2674	2536	3871	3915	3245	3093	3493	3440	4627	4559	2655	2679	3501	3236	4221	4074	2737	2763	0.58	-0.3	0.41	-0.78	0.3	-0.59	0.41	0.37	0.24	0.09	-0.25	-0.2	0
BnaC03g60490D	472	501	4547	4836	1755	1885	2496	2733	4809	5132	1720	1807	1093	1132	7852	8229	765	784	349	365	3705	3915	1970	2105	1873	2036	4318	4586	2856	2996	988	1011	6209	6482	1490	1515	3.42	-0.9	1.19	-0.61	2.67	-2.08	2.45	1.49	0.22	0.74	0.52	-0.44	1e-51
BnaA03g33160D	4179	4090	5044	4833	4047	3661	4428	4313	4785	4621	2380	2294	3947	3655	4803	4503	1814	1781	3086	2983	4110	3913	4543	4089	3322	3213	4296	4129	3952	3804	3569	3264	3798	3547	3534	3441	0.4	0.11	0.37	-0.12	0.1	-0.07	0.11	0.17	0.07	-0.13	-0.15	-0.31	0
BnaA03g10770D	2299	2309	4875	4833	2374	2285	2401	2384	4117	4086	1367	1396	1918	1867	4496	4420	631	592	1698	1684	3972	3913	2665	2552	1801	1776	3696	3651	2270	2315	1734	1667	3555	3482	1229	1144	1.22	-0.6	1.04	-0.68	1.05	-1.57	0.08	0.01	-0.1	-0.16	-0.19	-1.14	0
BnaCnng13280D	6064	6037	4823	4829	1108	1083	4024	3975	4317	4309	1243	1211	3763	3760	4760	4672	333	321	4478	4404	3930	3910	1244	1210	3019	2961	3876	3850	2064	2008	3402	3357	3764	3680	649	620	-0.18	-1.68	0.37	-0.92	0.14	-2.55	-0.57	-0.39	-0.02	-0.07	0.73	-0.95	0
BnaAnng24540D	4402	4356	4812	4828	2841	2802	4580	4568	4363	4207	1716	1682	4547	4476	3665	3629	1305	1264	3250	3177	3921	3909	3189	3130	3436	3403	3917	3759	2849	2789	4111	3997	2898	2859	2542	2442	0.28	-0.31	0.17	-0.45	-0.49	-0.21	0.09	0.33	-0.03	-0.44	-0.16	-0.34	3e-150
BnaC08g33430D	2352	2334	4769	4825	1308	1284	2228	2234	4541	4516	1645	1611	1975	2003	4514	4545	504	528	1737	1703	3886	3907	1468	1434	1671	1664	4077	4035	2732	2671	1786	1788	3570	3580	982	1020	1.18	-1.42	1.28	-0.59	1	-1.84	-0.04	0.06	0.06	-0.12	0.9	-0.54	0
BnaA02g30820D	2989	3048	4996	4823	403	399	2773	2799	4330	4165	519	509	2595	2528	4407	4460	114	103	2207	2223	4071	3905	452	446	2080	2085	3888	3722	862	844	2346	2257	3485	3513	222	199	0.85	-3.15	0.87	-2.16	0.6	-4.05	-0.09	0.06	-0.07	-0.19	0.93	-1.09	0
BnaC05g46930D	1626	1649	4831	4823	714	710	1382	1390	4077	4020	1000	985	1157	1143	4456	4363	263	254	1201	1203	3937	3905	801	793	1037	1036	3660	3592	1661	1633	1046	1021	3524	3437	512	491	1.71	-2.3	1.81	-1.14	1.75	-2.79	-0.21	-0.22	-0.11	-0.17	1.05	-0.67	0
BnaC02g04730D	1127	1144	4873	4823	1928	1905	986	990	4515	4578	2262	2316	914	941	4241	4122	678	708	832	834	3971	3905	2164	2128	740	738	4054	4091	3756	3840	826	840	3354	3247	1321	1368	2.24	-0.88	2.46	-0.1	1.99	-1.3	-0.17	0	0.05	-0.25	0.82	-0.67	0
BnaA03g58390D	195	198	4787	4822	214	216	362	359	5003	4981	49	44	430	435	6085	6059	41	42	144	144	3901	3904	240	241	272	267	4492	4451	81	73	389	388	4812	4773	80	81	4.76	-4.02	4.05	-5.86	3.62	-5.9	0.9	1.43	0.2	0.3	-1.64	-1.58	0
BnaA03g17000D	316	298	4809	4820	134	133	448	458	4282	4289	429	424	341	342	4336	4330	75	75	233	217	3919	3902	150	149	336	341	3844	3832	712	703	308	305	3429	3411	146	145	4.12	-4.71	3.5	-2.44	3.48	-4.55	0.59	0.45	-0.03	-0.19	2.24	-0.04	0
BnaA01g34710D	2383	2354	4747	4810	675	663	1082	1053	3449	3421	869	890	785	746	3713	3807	241	243	1760	1717	3868	3894	758	741	812	784	3097	3057	1443	1476	710	666	2936	2999	469	469	1.16	-2.37	1.95	-1.08	2.11	-2.66	-1.12	-1.34	-0.34	-0.39	0.96	-0.67	0
BnaAnng10750D	1633	1652	4804	4806	702	699	1397	1416	4069	4017	996	969	1168	1157	4408	4347	263	255	1206	1205	3915	3891	788	781	1048	1055	3653	3589	1654	1607	1056	1033	3486	3424	512	493	1.69	-2.31	1.78	-1.15	1.73	-2.78	-0.2	-0.21	-0.11	-0.18	1.06	-0.64	0
BnaC07g13140D	9692	9431	4883	4805	1387	1329	7384	7289	3573	3548	1255	1223	6809	6595	3698	3698	489	439	7157	6879	3979	3890	1557	1484	5540	5430	3208	3170	2084	2028	6156	5889	2924	2913	953	848	-0.83	-1.37	-0.78	-0.63	-1.05	-1.7	-0.36	-0.22	-0.3	-0.43	0.44	-0.76	0
BnaC06g17620D	4226	4218	4825	4803	895	877	3611	3625	4494	4482	1118	1092	3517	3480	4498	4470	414	427	3121	3077	3932	3889	1005	980	2709	2701	4035	4005	1856	1811	3180	3107	3557	3521	807	825	0.34	-1.98	0.57	-1.13	0.17	-2.12	-0.2	0.02	0.04	-0.14	0.89	-0.28	0
BnaA03g55550D	3767	3601	4739	4796	2350	2283	4734	4750	5045	5019	1375	1390	3897	3788	5233	5124	1134	1149	2782	2627	3862	3883	2638	2550	3552	3539	4530	4485	2283	2305	3523	3382	4138	4036	2209	2220	0.52	-0.58	0.35	-0.97	0.24	-0.88	0.39	0.35	0.22	0.08	-0.18	-0.23	0
BnaA07g16530D	11207	11057	4808	4792	1315	1266	8455	8365	3433	3367	1150	1153	7599	7375	3592	3685	490	478	8275	8065	3918	3880	1476	1414	6343	6232	3082	3009	1910	1912	6870	6585	2840	2903	955	923	-1.07	-1.43	-1.05	-0.67	-1.23	-1.61	-0.38	-0.28	-0.36	-0.44	0.4	-0.62	6e-176
BnaCnng42990D	13370	13902	4724	4790	186	188	18533	18775	4182	4365	121	120	12805	13323	4939	5234	36	33	9873	10141	3849	3878	209	210	13904	13987	3755	3900	201	199	11577	11896	3906	4123	70	64	-1.37	-4.21	-1.87	-4.26	-1.55	-5.91	0.48	0.23	-0.01	0.06	-0.07	-1.65	1e-68
BnaA04g06310D	3658	3442	4883	4790	1355	1357	13261	13012	2550	2576	3026	3046	17216	17235	1323	1315	13088	13026	2701	2511	3979	3878	1521	1516	9949	9694	2289	2302	5025	5050	15565	15389	1046	1036	25497	25166	0.59	-1.37	-2.1	1.13	-3.89	4.6	1.91	2.57	-0.78	-1.92	1.73	4.06
BnaC04g28070D	3805	3967	4772	4789	2511	2580	6153	6014	4979	4874	1525	1565	3760	3886	5716	5720	1363	1373	2810	2894	3888	3877	2819	2882	4616	4480	4470	4355	2532	2595	3399	3470	4520	4506	2655	2653	0.45	-0.45	-0.04	-0.78	0.39	-0.77	0.67	0.27	0.18	0.22	-0.15	-0.1	4e-90
BnaA03g52970D	4990	4911	4877	4785	2929	2965	6147	6247	4653	4604	1727	1657	5610	5608	4439	4533	1280	1257	3685	3582	3974	3874	3288	3312	4612	4654	4178	4114	2868	2747	5072	5007	3510	3571	2494	2428	0.11	-0.25	-0.16	-0.56	-0.51	-0.52	0.35	0.47	0.08	-0.15	-0.23	-0.42	0
BnaC06g09330D	756	859	4662	4784	122648	124121	503	543	4876	4933	48829	48962	301	332	2841	2783	47612	47929	558	627	3799	3873	137668	138632	377	405	4378	4408	81081	81182	272	296	2247	2192	92753	92597	2.69	5.17	3.49	4.21	2.96	5.38	-0.6	-1.06	0.2	-0.79	-0.77	-0.58	0
BnaC04g51470D	4125	4212	4656	4781	1889	1892	5704	5793	4995	5044	1766	1805	4141	4179	5411	5518	1034	1052	3046	3072	3794	3871	2120	2113	4279	4316	4485	4507	2932	2993	3744	3731	4279	4346	2014	2032	0.33	-0.86	0.07	-0.6	0.21	-1.09	0.49	0.29	0.23	0.17	0.49	-0.07	4e-132
BnaA01g05610D	2514	2505	4715	4781	4044	3983	2409	2363	4712	4735	2583	2584	2108	2077	5139	5114	1423	1410	1856	1827	3842	3871	4539	4449	1807	1760	4231	4231	4289	4284	1906	1855	4064	4028	2772	2724	1.07	0.22	1.25	0.02	1.11	-0.56	-0.05	0.03	0.13	0.07	-0.07	-0.71	0
BnaA09g06270D	6141	6138	4771	4778	399	404	6327	6264	4503	4463	513	494	6281	6232	4950	4987	145	161	4535	4477	3888	3868	448	451	4747	4667	4043	3988	852	819	5679	5565	3914	3928	282	311	-0.22	-3.11	-0.23	-2.26	-0.52	-3.72	0.06	0.32	0.05	0.02	0.89	-0.6	0
BnaC07g08820D	3250	3273	4742	4777	2405	2353	3185	3222	4219	4187	1794	1816	2919	2900	4453	4473	853	849	2400	2387	3864	3868	2700	2628	2389	2400	3788	3741	2979	3011	2639	2589	3521	3523	1662	1640	0.69	-0.54	0.65	-0.33	0.43	-1.09	0	0.13	-0.04	-0.13	0.17	-0.69	0
BnaA07g36780D	3575	3548	4852	4774	3194	3152	3587	3539	4564	4562	1524	1532	2941	2855	4779	4765	1001	1008	2640	2588	3954	3865	3585	3521	2691	2637	4098	4076	2531	2540	2659	2549	3779	3753	1950	1947	0.58	-0.14	0.62	-0.69	0.53	-0.95	0.03	-0.01	0.06	-0.05	-0.49	-0.87	0
BnaA08g04080D	4542	4571	4841	4770	6193	6025	3768	3791	4378	4411	2596	2565	3291	3321	5199	5123	1432	1400	3354	3334	3945	3862	6951	6729	2827	2824	3931	3941	4311	4253	2975	2965	4111	4035	2790	2705	0.22	0.81	0.48	0.12	0.46	-0.57	-0.24	-0.17	0.01	0.06	-0.68	-1.32	0
BnaC07g50180D	189	198	4774	4770	218	216	362	349	4992	5012	47	43	434	426	6083	6063	42	42	140	144	3890	3862	245	241	272	260	4482	4478	78	71	392	380	4810	4776	82	81	4.77	-4	4.08	-5.91	3.63	-5.88	0.9	1.44	0.21	0.31	-1.7	-1.58	0
BnaC09g13110D	4385	4380	4778	4767	2171	2173	2935	2906	4169	4171	1248	1228	2463	2483	4549	4500	458	454	3238	3195	3893	3860	2437	2427	2202	2165	3743	3727	2072	2036	2227	2217	3597	3545	892	877	0.27	-0.67	0.77	-0.86	0.68	-2.01	-0.56	-0.53	-0.05	-0.12	-0.24	-1.46	0
BnaC02g37040D	14672	14684	4806	4757	670	674	8764	8812	3146	3116	667	668	8263	8163	3463	3412	126	131	10834	10711	3916	3851	752	753	6575	6565	2825	2784	1108	1108	7471	7289	2738	2688	245	253	-1.47	-2.37	-1.23	-1.34	-1.44	-3.44	-0.71	-0.55	-0.47	-0.52	0.56	-1.59	0
BnaC07g42500D	2065	2010	4656	4749	626	621	3414	3331	4644	4611	404	399	4176	4045	5193	5118	296	312	1525	1466	3794	3845	703	694	2561	2482	4169	4120	671	662	3776	3612	4106	4031	577	603	1.35	-2.45	0.72	-2.64	0.14	-2.79	0.75	1.3	0.12	0.09	-0.07	-0.24	0
BnaC08g06270D	9611	9475	4769	4748	1366	1334	7066	6981	3422	3423	1248	1210	6543	6502	3288	3275	447	413	7097	6911	3886	3844	1533	1490	5301	5201	3072	3059	2072	2006	5916	5806	2600	2580	871	798	-0.86	-1.35	-0.78	-0.59	-1.18	-1.63	-0.42	-0.26	-0.33	-0.58	0.43	-0.86	0
BnaA01g04620D	2678	2669	4755	4748	2351	2266	3127	3106	4585	4573	1961	1916	2560	2505	4624	4611	792	823	1977	1947	3875	3844	2639	2531	2346	2314	4117	4086	3256	3177	2315	2237	3657	3632	1543	1590	0.98	-0.58	0.82	-0.35	0.68	-1.22	0.25	0.21	0.09	-0.08	0.32	-0.72	0
BnaC03g52670D	4564	4371	4811	4743	3898	3793	5094	5097	4664	4496	1947	1916	4252	4244	4754	4604	2194	2125	3370	3188	3920	3840	4375	4236	3822	3797	4187	4017	3233	3177	3844	3790	3759	3627	4274	4105	0.24	0.15	0.11	-0.36	-0.05	0.18	0.22	0.22	0.08	-0.07	-0.43	-0.04	2e-148
BnaC09g50870D	6216	6219	4694	4741	395	406	6411	6380	4449	4399	511	502	6344	6271	4880	4957	149	155	4590	4536	3825	3838	443	453	4810	4753	3994	3931	849	832	5736	5599	3859	3905	290	299	-0.25	-3.1	-0.27	-2.24	-0.55	-3.72	0.07	0.31	0.05	0.02	0.91	-0.6	0
BnaC05g15760D	2675	2735	4715	4741	1661	1632	1639	1748	4513	4634	1386	1425	1837	1889	4084	4154	348	367	1975	1995	3842	3838	1864	1823	1230	1302	4052	4141	2301	2363	1661	1687	3230	3272	678	709	0.95	-1.06	1.69	-0.81	0.96	-2.23	-0.65	-0.25	0.09	-0.24	0.34	-1.41	8e-114
BnaC02g10080D	1869	1854	4746	4739	1366	1396	2002	2001	4314	4433	1065	1074	1817	1866	4581	4641	717	705	1380	1352	3867	3837	1533	1559	1502	1491	3873	3961	1768	1781	1643	1666	3623	3656	1397	1362	1.5	-1.32	1.39	-1.14	1.14	-1.4	0.13	0.28	0.02	-0.08	0.2	-0.16	0
BnaC04g55930D	5101	4951	4811	4737	1289	1279	5401	5399	4077	4068	1369	1391	4199	4179	4412	4376	481	493	3767	3611	3920	3835	1447	1429	4052	4022	3660	3635	2273	2306	3796	3731	3489	3447	937	952	0.07	-1.43	-0.15	-0.67	-0.12	-1.88	0.13	0.03	-0.09	-0.16	0.67	-0.61	4e-154
BnaCnng72220D	4037	4030	4874	4737	1718	1694	4406	4396	4053	3985	1101	1067	3724	3709	4291	4202	812	858	2981	2940	3972	3835	1928	1892	3305	3275	3639	3561	1828	1769	3367	3312	3393	3310	1582	1658	0.4	-1.03	0.13	-1	0.01	-1.05	0.15	0.17	-0.12	-0.22	-0.09	-0.24	0
BnaA09g12770D	4371	4349	4768	4733	2143	2170	2902	2868	4120	4155	1243	1208	2424	2444	4504	4437	456	452	3228	3172	3885	3832	2405	2424	2177	2137	3699	3713	2064	2003	2192	2182	3562	3495	888	873	0.27	-0.68	0.78	-0.87	0.69	-2	-0.57	-0.55	-0.06	-0.13	-0.25	-1.45	0
BnaA03g44750D	567	560	4739	4732	99	107	460	472	4133	4216	43	35	406	417	4569	4578	178	179	419	408	3862	3831	111	120	345	352	3711	3767	71	58	367	372	3613	3606	347	346	3.22	-5.06	3.42	-5.85	3.29	-3.38	-0.25	-0.16	-0.04	-0.09	-0.83	1.59	0
BnaA01g15950D	9585	9559	4747	4729	6844	6834	5505	5465	3560	3598	2973	2994	5147	5072	4057	4023	2633	2597	7078	6973	3868	3829	7682	7633	4130	4071	3196	3215	4937	4964	4653	4529	3208	3169	5129	5017	-0.87	0.99	-0.36	0.63	-0.53	0.67	-0.78	-0.61	-0.26	-0.27	-0.63	-0.59	0
BnaA03g48640D	1051	1068	4736	4728	10619	10546	926	926	3880	3882	4096	4105	573	577	5036	4989	2386	2373	776	779	3859	3828	11919	11779	695	690	3484	3469	6801	6806	518	515	3982	3930	4648	4585	2.31	1.62	2.33	0.97	2.94	0.22	-0.17	-0.59	-0.14	0.04	-0.8	-1.36	0
BnaA08g24040D	4908	4742	5045	4721	3381	3213	5988	5700	4993	4897	1815	1776	4784	4481	5668	5432	1864	1722	3624	3459	4111	3822	3795	3589	4492	4247	4483	4376	3014	2945	4325	4001	4482	4279	3631	3327	0.16	-0.1	0.02	-0.57	0.07	-0.33	0.3	0.23	0.16	0.14	-0.31	-0.09	2e-162
BnaA07g15950D	3999	3994	4790	4719	2440	2355	6061	6093	4681	4720	1523	1511	4322	4309	5577	5542	1047	1145	2953	2913	3903	3821	2739	2630	4547	4539	4203	4217	2529	2505	3908	3848	4410	4365	2040	2212	0.4	-0.52	-0.11	-0.74	0.18	-1.05	0.63	0.4	0.12	0.18	-0.09	-0.34	1e-123
BnaC05g16660D	1523	1538	4657	4719	270	257	1649	1619	3360	3436	327	332	1081	1067	4243	4215	119	125	1125	1122	3795	3821	303	287	1237	1206	3017	3070	543	550	977	953	3355	3320	232	241	1.76	-3.69	1.32	-2.48	1.79	-3.82	0.12	-0.22	-0.32	-0.19	0.89	-0.32	4e-175
BnaA01g02490D	5402	5436	4763	4708	3231	3226	6375	6474	4527	4583	1758	1725	5747	5865	4321	4378	1336	1361	3989	3965	3881	3812	3627	3603	4783	4823	4064	4095	2919	2860	5196	5237	3417	3449	2603	2629	-0.05	-0.09	-0.24	-0.5	-0.6	-0.39	0.27	0.39	0.08	-0.16	-0.32	-0.47	0
BnaA01g14050D	3591	3538	4748	4707	5276	5328	3129	3210	4320	4269	3020	3025	3444	3465	3863	3778	2193	2133	2652	2581	3869	3811	5922	5951	2347	2391	3879	3815	5015	5016	3114	3094	3055	2976	4272	4121	0.55	0.63	0.7	0.38	-0.04	0.48	-0.14	0.25	0	-0.35	-0.24	-0.5	0
BnaA08g21690D	3569	3643	4598	4700	2569	2583	5528	5596	4177	4228	1934	1906	4211	4369	5562	5608	1500	1548	2635	2657	3747	3805	2884	2885	4147	4169	3750	3778	3211	3160	3807	3901	4398	4417	2922	2991	0.51	-0.39	-0.14	-0.24	0.19	-0.58	0.65	0.54	0	0.22	0.14	0.04	3e-96
BnaA03g14140D	6097	6189	4533	4698	9882	9889	9761	9702	4498	4473	9332	9304	5916	5955	3952	3944	5074	5161	4502	4514	3694	3804	11092	11045	7323	7228	4038	3997	15496	15427	5349	5317	3125	3107	9885	9971	-0.27	1.56	-0.86	1.94	-0.78	1.67	0.69	0.24	0.1	-0.27	0.48	-0.16	1e-155
BnaA07g07220D	3200	3210	4647	4691	2354	2302	3150	3172	4149	4100	1764	1797	2857	2846	4371	4396	827	840	2363	2341	3787	3798	2642	2571	2363	2363	3725	3664	2929	2980	2583	2541	3456	3463	1611	1623	0.69	-0.54	0.64	-0.32	0.43	-1.1	0.01	0.12	-0.04	-0.13	0.18	-0.69	0
BnaA06g15180D	1445	1495	4589	4691	255	240	1627	1608	3323	3397	314	329	1053	1053	4164	4157	107	122	1067	1091	3739	3798	286	268	1221	1198	2983	3035	521	546	952	940	3293	3274	208	236	1.8	-3.77	1.32	-2.5	1.8	-3.89	0.16	-0.19	-0.32	-0.2	0.94	-0.32	2e-177
BnaA03g03140D	2932	2924	4584	4689	1416	1424	2989	2985	4288	4357	1471	1497	3266	3242	4402	4446	682	692	2165	2133	3735	3796	1589	1590	2242	2224	3850	3893	2443	2482	2953	2895	3481	3502	1329	1337	0.81	-1.24	0.79	-0.65	0.26	-1.39	0.06	0.44	0.04	-0.11	0.63	-0.25	0
BnaC04g07790D	3794	3642	4713	4687	2779	2767	6714	6807	5293	5386	1531	1549	4025	3952	6034	6020	1311	1356	2802	2657	3840	3795	3119	3090	5037	5071	4752	4813	2542	2568	3639	3529	4772	4742	2554	2620	0.48	-0.3	-0.08	-0.9	0.41	-0.88	0.89	0.39	0.33	0.32	-0.28	-0.26	6e-72
BnaCnng42980D	13212	13732	4599	4678	185	187	18293	18478	4079	4267	117	116	12622	13119	4829	5083	36	29	9756	10017	3748	3787	208	209	13724	13766	3662	3813	194	192	11412	11714	3819	4004	70	56	-1.39	-4.18	-1.88	-4.27	-1.56	-5.95	0.48	0.23	-0.01	0.05	-0.11	-1.72	1e-66
BnaC05g07130D	4614	4656	4527	4677	3476	3466	6336	6238	4814	4958	1663	1659	4107	4021	5428	5457	1786	1816	3407	3396	3689	3787	3902	3871	4753	4647	4322	4430	2761	2751	3713	3590	4292	4298	3479	3508	0.14	0.06	-0.1	-0.67	0.23	-0.3	0.47	0.1	0.23	0.2	-0.5	-0.15	4e-117
BnaCnng19850D	4613	4653	4570	4678	3517	3491	6341	6288	4816	4972	1671	1657	4109	4031	5467	5450	1815	1820	3406	3394	3724	3787	3948	3899	4757	4685	4324	4443	2775	2747	3715	3599	4323	4293	3536	3516	0.14	0.06	-0.11	-0.67	0.24	-0.29	0.47	0.11	0.22	0.2	-0.51	-0.15	1e-116
BnaA04g17280D	3031	2990	4774	4673	4075	3966	2574	2552	4537	4452	2322	2274	2209	2173	4636	4590	1210	1237	2238	2181	3890	3783	4574	4430	1931	1901	4073	3978	3856	3770	1997	1940	3666	3616	2357	2390	0.8	0.23	1.07	-0.08	0.89	-0.62	-0.21	-0.17	0.07	-0.08	-0.24	-0.92	0
BnaA01g20630D	4378	4200	4875	4670	4150	4065	5193	5162	4734	4513	2086	1969	4280	4149	4916	4737	2212	2199	3233	3064	3972	3781	4658	4540	3896	3846	4250	4033	3464	3265	3870	3705	3887	3731	4309	4248	0.3	0.25	0.1	-0.3	0.01	0.17	0.3	0.27	0.1	-0.03	-0.45	-0.1	9e-147
BnaA02g21070D	3091	3076	4766	4670	2064	2047	3136	3144	4163	4048	1574	1524	2340	2270	4515	4340	887	981	2282	2244	3884	3781	2317	2286	2353	2342	3738	3617	2614	2527	2116	2027	3570	3419	1728	1895	0.76	-0.74	0.65	-0.52	0.75	-0.95	0.05	-0.13	-0.06	-0.13	0.16	-0.35	0
BnaCnng54300D	3146	3038	4679	4670	2250	2180	2675	2674	4345	4254	1863	1854	2380	2338	4540	4447	903	878	2323	2216	3813	3781	2526	2435	2007	1992	3901	3801	3094	3074	2152	2088	3590	3503	1759	1696	0.74	-0.61	0.95	-0.32	0.74	-1.04	-0.18	-0.1	0.02	-0.1	0.31	-0.52	0
BnaC06g40530D	3065	2974	4638	4669	8245	8256	2510	2413	4725	4652	4286	4226	2527	2608	4337	4456	2760	2759	2263	2169	3779	3780	9255	9221	1883	1798	4242	4157	7117	7007	2285	2329	3430	3510	5377	5330	0.77	1.29	1.19	0.75	0.59	0.63	-0.27	0.06	0.15	-0.12	-0.39	-0.79	0
BnaC05g15780D	1254	1261	4587	4669	1447	1531	2160	2154	4048	4149	526	557	1347	1364	5217	5310	254	257	926	920	3738	3780	1624	1710	1620	1605	3634	3707	873	924	1218	1218	4125	4183	495	497	2.03	-1.17	1.19	-2.03	1.77	-3.07	0.81	0.4	-0.03	0.14	-0.89	-1.75	1e-130
BnaC09g48350D	1	1	4675	4666	5781	5749	2	2	6001	5909	13129	12950	1	1	3479	3417	2244	2202	1	1	3809	3778	6489	6421	2	1	5388	5280	21801	21472	1	1	2751	2692	4372	4254	12.34	0.77	11.8	2.02	11.56	0.66	1.03	0.29	0.49	-0.48	1.74	-0.58	8e-100
BnaC08g24220D	3933	3928	4721	4662	2439	2344	5985	5990	4640	4674	1491	1519	4278	4254	5699	5590	1047	1148	2904	2865	3847	3775	2738	2618	4490	4463	4166	4176	2476	2519	3868	3798	4507	4403	2040	2218	0.4	-0.51	-0.1	-0.74	0.22	-1.07	0.63	0.41	0.13	0.23	-0.1	-0.33	7e-113
BnaC03g20800D	3418	3334	4642	4660	2568	2604	6466	6583	5081	5237	1445	1490	3887	3780	5717	5701	1226	1241	2524	2432	3783	3773	2882	2908	4851	4904	4562	4679	2399	2471	3514	3375	4521	4491	2388	2398	0.61	-0.38	-0.08	-0.92	0.39	-0.91	0.98	0.48	0.29	0.25	-0.25	-0.27	2e-71
BnaA03g30580D	3128	3067	4810	4660	5534	5487	3317	3275	4735	4639	2271	2193	2157	2030	5558	5527	1343	1268	2310	2237	3919	3773	6212	6128	2488	2440	4251	4145	3771	3636	1950	1813	4395	4354	2616	2450	0.76	0.68	0.77	-0.18	1.22	-0.79	0.12	-0.27	0.13	0.19	-0.74	-1.28	0
BnaCnng42340D	4443	4476	4733	4656	6064	5921	3709	3700	4275	4312	2543	2485	3227	3241	5154	5060	1383	1363	3281	3265	3857	3770	6807	6613	2783	2757	3838	3853	4223	4120	2918	2894	4076	3986	2694	2633	0.22	0.82	0.47	0.12	0.47	-0.6	-0.24	-0.17	0.01	0.08	-0.69	-1.33	0
BnaA05g10480D	2432	2436	4674	4654	11928	11847	2034	2024	4360	4300	5393	5374	1919	1924	4195	4197	4105	4091	1796	1777	3809	3768	13389	13232	1526	1508	3915	3842	8955	8910	1735	1718	3317	3306	7997	7904	1.08	1.81	1.35	1.2	0.94	1.26	-0.24	-0.05	0.03	-0.19	-0.58	-0.74	0
BnaC03g56240D	782	791	4642	4654	2309	2284	2023	2045	4185	4180	1767	1756	1309	1328	4621	4588	853	844	577	577	3783	3768	2592	2551	1518	1524	3757	3735	2934	2912	1183	1186	3654	3614	1662	1631	2.71	-0.55	1.3	-0.36	1.62	-1.14	1.4	1.04	-0.01	-0.06	0.18	-0.64	0
BnaA01g10280D	4541	4619	4643	4648	10181	10177	3246	3185	4876	4827	3689	3652	2693	2635	5133	5089	5499	5436	3353	3369	3783	3763	11428	11367	2435	2373	4378	4313	6126	6055	2435	2353	4059	4009	10713	10502	0.17	1.59	0.85	0.49	0.75	1.39	-0.48	-0.49	0.2	0.1	-0.9	-0.1	0
BnaC01g41470D	5677	5711	4622	4643	7335	7255	5050	5089	4446	4411	3576	3588	5144	5177	4180	4243	2775	2730	4192	4166	3766	3759	8233	8103	3789	3791	3992	3941	5938	5949	4651	4623	3305	3342	5406	5274	-0.15	1.12	0.07	0.58	-0.48	0.68	-0.14	0.15	0.08	-0.18	-0.46	-0.61	0
BnaA04g26920D	3955	4008	4488	4639	1672	1747	5461	5574	4813	4856	1662	1682	4031	4054	5247	5403	948	960	2920	2924	3657	3756	1877	1951	4097	4153	4321	4339	2760	2789	3644	3620	4149	4256	1847	1855	0.34	-0.95	0.07	-0.64	0.21	-1.18	0.5	0.31	0.22	0.18	0.54	-0.05	4e-132
BnaA10g26880D	3417	3435	4653	4634	4774	4815	4087	4054	4601	4491	2193	1994	2991	2848	4958	4974	1381	1418	2523	2506	3792	3752	5359	5378	3066	3020	4131	4013	3641	3306	2704	2543	3921	3918	2690	2740	0.59	0.51	0.42	-0.23	0.58	-0.53	0.28	0.06	0.11	0.06	-0.63	-0.98	0
BnaA06g05510D	4637	4694	4510	4632	3472	3466	6178	6109	4826	4937	1694	1655	4012	3958	5517	5483	1829	1816	3424	3424	3675	3750	3897	3871	4635	4551	4333	4411	2813	2744	3627	3534	4363	4319	3563	3508	0.12	0.07	-0.07	-0.65	0.28	-0.3	0.42	0.06	0.24	0.23	-0.48	-0.14	4e-117
BnaA06g01340D	3669	3647	4606	4628	3709	3720	3859	3822	4472	4444	2604	2583	3622	3632	4090	4062	2068	2100	2709	2660	3753	3747	4163	4155	2895	2847	4015	3971	4324	4283	3275	3243	3234	3200	4029	4057	0.48	0.15	0.48	0.11	-0.02	0.33	0.1	0.28	0.09	-0.22	0.05	-0.04	0
BnaC07g24660D	16098	16142	4750	4624	705	638	9423	9412	3123	3065	672	680	8770	8514	3424	3366	125	147	11887	11775	3871	3744	791	713	7069	7012	2804	2739	1116	1127	7929	7602	2708	2651	244	284	-1.64	-2.34	-1.35	-1.3	-1.54	-3.34	-0.75	-0.61	-0.46	-0.51	0.58	-1.51	0
BnaA05g08120D	4601	4682	4586	4624	3223	3201	6707	6784	4916	5014	1626	1638	4119	4117	5812	5865	1723	1702	3397	3415	3737	3744	3618	3575	5032	5054	4414	4480	2700	2716	3724	3676	4596	4620	3357	3288	0.13	-0.06	-0.18	-0.72	0.32	-0.47	0.57	0.12	0.25	0.3	-0.41	-0.11	4e-90
BnaA01g02670D	3390	3381	4636	4624	3076	3080	3068	3030	4306	4283	2216	2211	2989	2955	4721	4733	1029	1049	2503	2466	3778	3744	3453	3440	2302	2257	3866	3827	3680	3666	2702	2639	3733	3728	2005	2027	0.6	-0.13	0.75	-0.07	0.48	-0.89	-0.12	0.1	0.03	-0.01	0.09	-0.77	0
BnaC08g19430D	3464	3559	4524	4622	2402	2413	5454	5535	4072	4121	1877	1879	4173	4318	5485	5555	1408	1437	2558	2596	3686	3742	2696	2695	4092	4124	3656	3682	3117	3115	3773	3856	4337	4376	2743	2776	0.53	-0.46	-0.16	-0.24	0.19	-0.66	0.67	0.57	-0.02	0.23	0.21	0.03	3e-80
BnaA08g26270D	4747	4720	4558	4620	3564	3555	6278	6176	4804	4845	1743	1725	4138	4034	5465	5360	1811	1825	3505	3443	3714	3741	4000	3971	4710	4601	4313	4329	2894	2860	3741	3602	4322	4222	3528	3526	0.1	0.1	-0.11	-0.59	0.22	-0.28	0.42	0.08	0.21	0.2	-0.47	-0.18	6e-117
BnaAnng40550D	7071	6999	4681	4613	1339	1357	7852	7725	3873	3747	1094	1080	5411	5288	4414	4258	507	492	5221	5105	3814	3735	1503	1516	5891	5755	3477	3348	1817	1791	4892	4722	3490	3354	988	951	-0.45	-1.32	-0.77	-0.92	-0.49	-1.82	0.17	-0.1	-0.15	-0.14	0.26	-0.64	2e-94
BnaC01g12380D	3329	3368	4629	4608	1935	2029	4735	4739	4273	4325	1352	1401	4266	4219	4248	4224	776	769	2458	2457	3772	3731	2172	2266	3552	3531	3836	3865	2245	2323	3857	3767	3359	3327	1512	1486	0.61	-0.76	0.12	-0.75	-0.19	-1.16	0.53	0.63	0.04	-0.17	0.04	-0.57	0
BnaA05g22070D	4654	4557	4636	4605	4400	4329	4463	4527	4638	4558	2154	2069	3600	3530	4822	4782	1603	1596	3437	3324	3778	3728	4939	4835	3348	3373	4164	4073	3577	3431	3255	3152	3813	3767	3123	3083	0.15	0.38	0.29	-0.23	0.24	-0.29	-0.01	-0.08	0.13	0.01	-0.48	-0.66	0
BnaC03g14940D	4230	4209	4574	4603	2115	2114	3670	3838	4467	4641	1808	1775	3124	3216	4530	4563	1468	1517	3123	3070	3727	3727	2374	2361	2753	2859	4011	4147	3002	2943	2824	2872	3582	3594	2860	2931	0.27	-0.65	0.54	-0.46	0.33	-0.31	-0.14	-0.12	0.13	-0.05	0.33	0.29	4e-103
BnaA06g17710D	775	786	4604	4599	2290	2264	2016	2030	4163	4140	1753	1741	1302	1316	4568	4540	843	831	572	573	3752	3724	2570	2529	1512	1512	3738	3699	2911	2887	1177	1175	3612	3576	1642	1605	2.71	-0.55	1.3	-0.36	1.61	-1.15	1.4	1.04	-0.01	-0.06	0.19	-0.65	0
BnaC07g15270D	3629	3689	4667	4597	12232	12264	3141	3187	4495	4416	5685	5671	4046	3990	4167	4232	6241	6178	2680	2691	3803	3722	13730	13698	2356	2374	4036	3946	9440	9403	3658	3563	3295	3334	12158	11936	0.49	1.87	0.75	1.24	-0.12	1.86	-0.18	0.43	0.09	-0.18	-0.54	-0.19	0
BnaC03g11480D	4694	4702	4614	4596	1000	1052	4286	4172	4227	4279	696	677	3208	3276	5194	5203	586	587	3466	3430	3760	3721	1122	1175	3215	3108	3795	3823	1156	1123	2900	2925	4107	4098	1142	1134	0.12	-1.7	0.27	-1.74	0.49	-1.85	-0.13	-0.24	0.03	0.13	-0.01	-0.01	6e-93
BnaCnng39300D	4151	4132	4737	4596	3575	3508	4190	4064	4524	4467	2245	2254	4524	4536	4493	4528	1099	1079	3065	3014	3860	3721	4013	3918	3143	3028	4062	3991	3728	3737	4090	4050	3553	3567	2141	2085	0.32	0.07	0.38	-0.11	-0.19	-0.75	0.02	0.42	0.09	-0.09	-0.09	-0.91	0
BnaAnng24470D	4188	4269	4569	4595	2632	2640	4472	4442	4158	4039	1680	1624	4318	4256	3589	3560	1243	1210	3092	3114	3723	3720	2954	2949	3355	3309	3733	3609	2790	2693	3904	3800	2838	2804	2421	2338	0.26	-0.33	0.14	-0.42	-0.45	-0.25	0.1	0.31	-0.02	-0.4	-0.11	-0.31	3e-150
BnaC01g06130D	2622	2626	4615	4594	2278	2207	3036	3035	4447	4422	1922	1868	2496	2457	4514	4520	773	807	1936	1915	3761	3719	2557	2465	2278	2261	3993	3951	3191	3097	2257	2194	3570	3560	1506	1559	0.96	-0.57	0.81	-0.34	0.68	-1.22	0.24	0.21	0.09	-0.07	0.32	-0.71	0
BnaC02g44970D	11875	11776	4673	4592	316	343	5048	4994	4373	4313	998	955	6181	6038	3302	3304	75	74	8769	8590	3808	3718	355	383	3787	3721	3926	3854	1657	1583	5588	5391	2611	2603	146	143	-1.21	-3.35	0.05	-1.26	-1.07	-4.17	-1.21	-0.66	0.05	-0.53	2.13	-1.35	0
BnaC02g40130D	2638	2628	4567	4592	6851	6879	1405	1380	6332	6217	9142	9247	1020	1004	2160	2229	1030	1056	1948	1917	3721	3718	7690	7683	1054	1028	5685	5555	15180	15332	922	896	1708	1756	2007	2040	0.94	1.05	2.43	1.44	0.93	0.22	-0.89	-1.09	0.6	-1.1	0.99	-1.93	0
BnaC09g08540D	5006	5146	4526	4580	2231	2292	4009	4079	3674	3715	1736	1698	3288	3326	4401	4365	783	802	3696	3754	3688	3708	2504	2560	3008	3039	3299	3319	2883	2815	2973	2970	3480	3438	1525	1549	-0.01	-0.55	0.13	-0.22	0.22	-1.17	-0.3	-0.33	-0.16	-0.1	0.17	-0.72	0
BnaA07g38250D	8239	8138	4624	4579	1243	1154	5866	5765	3587	3444	1213	1142	5496	5158	3077	2985	389	409	6084	5936	3768	3707	1395	1289	4401	4295	3220	3077	2014	1894	4969	4606	2433	2351	758	790	-0.69	-1.48	-0.47	-0.69	-1	-1.63	-0.47	-0.33	-0.25	-0.64	0.54	-0.79	0
BnaA09g19870D	5495	5512	4613	4579	1002	1023	5280	5255	4159	4164	991	1007	3503	3528	4590	4594	393	406	4058	4021	3759	3707	1125	1143	3961	3915	3734	3721	1646	1670	3167	3150	3630	3619	766	784	-0.11	-1.72	-0.08	-1.17	0.2	-2.23	-0.04	-0.35	0	-0.04	0.55	-0.55	7e-140
BnaA10g14670D	3652	3615	4647	4578	2552	2563	3740	3684	4004	3989	1416	1452	3499	3554	3991	3977	802	797	2697	2637	3787	3707	2865	2863	2806	2745	3595	3564	2351	2408	3163	3173	3156	3133	1562	1540	0.49	-0.39	0.37	-0.59	-0.01	-1.02	0.06	0.25	-0.07	-0.25	-0.27	-0.88	0
BnaA08g28620D	3442	3332	4615	4578	2504	2453	2689	2666	3676	3508	1446	1411	2115	2078	3867	3844	687	650	2542	2430	3761	3707	2811	2740	2017	1986	3300	3135	2401	2340	1912	1855	3058	3028	1338	1256	0.59	-0.43	0.68	-0.44	0.69	-1.23	-0.31	-0.4	-0.21	-0.3	-0.23	-1.1	0
BnaC01g41280D	4496	4564	4599	4575	10047	10027	3191	3134	4787	4764	3624	3573	2649	2597	5041	5004	5408	5337	3320	3329	3748	3704	11277	11199	2394	2335	4298	4257	6018	5924	2395	2319	3986	3942	10535	10311	0.16	1.59	0.86	0.48	0.75	1.39	-0.49	-0.5	0.2	0.09	-0.91	-0.11	0
BnaC01g06790D	5056	5179	4616	4574	4576	4502	4796	4956	4504	4659	2136	2170	4200	4180	4332	4363	2322	2264	3733	3778	3761	3703	5136	5028	3598	3692	4044	4163	3547	3598	3797	3732	3426	3437	4523	4374	-0.01	0.45	0.17	-0.2	-0.13	0.37	-0.04	0	0.14	-0.12	-0.51	-0.19	3e-177
BnaC01g03930D	3350	3319	4574	4574	3122	3110	3035	2993	4214	4186	2210	2210	2951	2919	4629	4690	999	1056	2474	2421	3727	3703	3504	3474	2277	2230	3783	3740	3670	3664	2668	2606	3660	3694	1946	2040	0.6	-0.09	0.74	-0.04	0.48	-0.88	-0.12	0.11	0.02	-0.01	0.07	-0.81	0
BnaA07g20210D	1693	1674	4609	4574	3956	3948	1249	1234	5109	5106	8217	8207	1018	996	3426	3409	886	881	1250	1221	3756	3703	4440	4410	937	919	4587	4562	13644	13608	920	889	2709	2685	1726	1702	1.59	0.25	2.3	1.57	1.58	-0.65	-0.41	-0.45	0.29	-0.47	1.62	-1.37	0
BnaC06g15470D	10674	10590	4537	4570	1268	1262	7994	7963	3246	3220	1078	1092	7297	7126	3327	3505	467	452	7882	7725	3697	3700	1423	1410	5997	5932	2914	2877	1790	1811	6597	6363	2631	2761	910	873	-1.08	-1.38	-1.04	-0.69	-1.27	-1.6	-0.39	-0.27	-0.35	-0.46	0.35	-0.67	3e-175
BnaC04g33570D	9809	9838	4665	4565	611	579	4254	4189	3353	3270	560	562	4401	4344	3131	3091	236	244	7243	7176	3801	3696	686	647	3191	3121	3010	2922	930	932	3979	3879	2476	2435	460	471	-0.94	-2.49	-0.09	-1.67	-0.68	-2.4	-1.19	-0.88	-0.34	-0.61	0.48	-0.52	0
BnaC07g03810D	3340	3357	4468	4565	3399	3079	4196	4061	4551	4422	1704	1634	3286	3123	4426	4103	1860	1692	2466	2449	3641	3696	3815	3439	3148	3025	4086	3951	2829	2709	2971	2789	3500	3232	3623	3269	0.58	-0.02	0.38	-0.54	0.23	0.03	0.33	0.23	0.13	-0.12	-0.39	-0.07	7e-160
BnaA03g26120D	3352	3321	4585	4565	4211	4137	2725	2748	4136	4149	2147	2128	2621	2637	4010	3977	1521	1501	2475	2422	3736	3696	4727	4621	2044	2047	3713	3707	3565	3528	2370	2355	3171	3133	2963	2900	0.6	0.33	0.86	-0.07	0.42	-0.1	-0.26	-0.05	0	-0.24	-0.4	-0.67	0
BnaC02g43280D	8843	8757	4570	4564	1905	1958	9965	9862	4624	4537	1852	1778	9631	9809	4897	4841	514	507	6530	6388	3724	3695	2138	2187	7476	7347	4152	4054	3075	2948	8708	8759	3872	3813	1001	980	-0.8	-0.78	-0.85	-0.45	-1.18	-1.96	0.2	0.44	0.15	0.05	0.48	-1.13	0
BnaA03g16360D	452	465	4532	4562	87	75	433	399	3709	3640	110	124	396	379	4904	4719	29	26	334	339	3693	3694	98	84	325	297	3330	3252	183	206	358	338	3878	3717	56	50	3.46	-5.35	3.4	-4.08	3.45	-6.15	-0.11	0.05	-0.17	0.04	1.1	-0.77	0
BnaC06g06870D	3475	3507	4530	4560	3651	3691	3718	3691	4360	4403	2575	2543	3500	3515	4006	3996	2031	2079	2566	2558	3691	3692	4098	4123	2789	2750	3915	3934	4276	4216	3164	3139	3168	3148	3957	4017	0.53	0.15	0.5	0.11	0	0.34	0.11	0.3	0.09	-0.23	0.05	-0.04	0
BnaA09g40930D	2204	2186	4467	4557	1133	1148	2016	2031	4256	4222	1506	1489	1828	1844	4189	4225	436	469	1627	1595	3640	3690	1272	1282	1512	1513	3821	3773	2501	2469	1653	1647	3313	3328	849	906	1.19	-1.52	1.33	-0.61	1.01	-1.92	-0.09	0.03	0.05	-0.14	0.96	-0.54	0
BnaC06g14370D	3812	3825	4612	4556	2355	2271	5825	5904	4523	4583	1475	1498	4186	4164	5345	5263	999	1078	2815	2790	3758	3689	2643	2537	4370	4398	4061	4095	2449	2484	3785	3718	4227	4146	1946	2083	0.41	-0.52	-0.1	-0.73	0.16	-1.06	0.65	0.42	0.13	0.17	-0.07	-0.36	7e-113
BnaC03g37330D	1412	1060	3862	4548	1767	2115	366	1408	3824	2450	376	369	712	1055	3552	8020	1396	362	1043	773	3147	3682	1983	2362	275	1049	3433	2189	624	612	644	942	2809	6317	2720	699	1.91	-0.65	2.09	-2.19	2.52	-1.42	-0.46	-0.2	-0.28	0.42	-1.81	-0.35	0
BnaC06g03660D	5395	5404	4565	4541	852	852	4830	4786	4491	4473	946	945	4587	4471	4765	4726	213	211	3984	3942	3720	3677	956	952	3624	3566	4032	3997	1571	1567	4147	3992	3768	3723	415	408	-0.1	-1.95	0.16	-1.36	-0.12	-3.19	-0.14	0.04	0.12	0.02	0.72	-1.21	0
BnaA09g40100D	11	12	4551	4542	238	249	12	16	3590	3535	989	1009	12	12	5032	5062	46	47	8	9	3708	3677	267	278	9	12	3223	3159	1642	1673	11	11	3979	3987	90	91	8.77	-3.76	8.25	-0.94	8.53	-5.46	0.31	0.35	-0.21	0.11	2.6	-1.6	0
BnaC09g50960D	288	284	4488	4535	250	254	350	352	3972	4023	692	685	388	375	4408	4389	32	28	213	207	3657	3672	281	284	263	262	3566	3595	1149	1136	351	335	3486	3457	62	54	4.13	-3.7	3.77	-1.65	3.34	-5.9	0.32	0.71	-0.03	-0.08	2.02	-2.28	0
BnaC07g16350D	6670	6632	4523	4529	6214	6137	3488	3451	3409	3403	1872	1851	2737	2737	3857	3795	1778	1788	4925	4838	3686	3667	6975	6854	2617	2571	3061	3041	3108	3069	2475	2444	3050	2989	3464	3454	-0.41	0.91	0.23	0.02	0.3	0.2	-0.91	-0.99	-0.27	-0.28	-1.16	-1	0
BnaA07g24130D	4744	4643	4783	4528	4251	4158	4958	4882	4650	4571	2038	2039	4167	4063	5253	5117	2357	2358	3503	3387	3897	3666	4772	4644	3720	3637	4175	4084	3384	3381	3767	3628	4154	4031	4592	4556	0.13	0.32	0.17	-0.29	0.15	0.16	0.09	0.1	0.13	0.11	-0.48	-0.04	3e-134
BnaA07g18600D	4096	4070	4550	4520	842	853	3520	3517	4253	4225	1083	1068	3383	3362	4298	4195	401	417	3025	2969	3708	3660	945	953	2641	2620	3818	3775	1798	1771	3059	3002	3399	3304	781	806	0.3	-1.96	0.53	-1.09	0.15	-2.08	-0.19	0.02	0.04	-0.14	0.91	-0.26	0
BnaA01g12900D	5634	5584	4501	4519	7183	7078	4925	4966	4345	4262	3493	3500	5015	5010	4112	4182	2626	2602	4160	4073	3668	3659	8063	7906	3695	3700	3901	3808	5800	5803	4534	4473	3252	3294	5116	5027	-0.17	1.12	0.06	0.59	-0.46	0.63	-0.16	0.13	0.07	-0.16	-0.46	-0.65	0
BnaA05g17460D	6894	6925	4531	4516	4518	4541	5485	5421	4251	4217	1493	1509	4366	4278	4792	4919	1431	1423	5091	5051	3692	3656	5071	5072	4115	4039	3817	3768	2479	2502	3947	3820	3789	3875	2788	2749	-0.46	0.47	-0.1	-0.61	-0.02	-0.47	-0.31	-0.38	0.05	0.06	-1.03	-0.87	0
BnaA03g27130D	6151	6180	4443	4516	897	923	9270	9411	4364	4406	791	782	7959	7890	4652	4613	434	438	4542	4508	3620	3656	1007	1031	6954	7011	3918	3937	1313	1297	7196	7045	3679	3634	845	846	-0.31	-1.84	-0.83	-1.59	-0.96	-2.11	0.63	0.65	0.11	0.01	0.36	-0.27	0
BnaC03g19670D	484	482	4528	4516	75	68	429	416	3680	3627	118	118	386	369	4836	4688	25	26	357	352	3690	3656	84	76	322	310	3304	3241	196	196	349	329	3824	3693	49	50	3.37	-5.52	3.37	-4.06	3.47	-6.25	-0.17	-0.06	-0.17	0.03	1.29	-0.69	0
BnaA03g04310D	1142	1153	4434	4512	1897	1914	1007	1038	4101	4149	2303	2335	854	860	3886	3870	726	746	843	841	3613	3653	2129	2138	755	773	3682	3707	3824	3872	772	768	3073	3048	1414	1441	2.11	-0.77	2.27	0.06	1.99	-1.1	-0.14	-0.13	0.02	-0.25	0.85	-0.58	0
BnaC08g32440D	11	12	4525	4512	225	247	12	16	3518	3475	966	987	12	12	4834	4873	47	48	8	9	3687	3653	253	276	9	12	3159	3105	1604	1637	11	11	3823	3838	92	93	8.76	-3.8	8.23	-0.95	8.47	-5.38	0.31	0.35	-0.23	0.06	2.62	-1.52	0
BnaA07g12170D	6356	6363	4478	4510	6111	6110	3312	3283	3350	3353	1796	1801	2623	2622	3757	3745	1775	1758	4693	4641	3649	3651	6859	6824	2485	2446	3008	2996	2982	2986	2371	2341	2971	2950	3458	3396	-0.35	0.91	0.28	-0.01	0.33	0.21	-0.92	-0.99	-0.28	-0.3	-1.2	-1	0
BnaA02g34360D	8656	8569	4450	4503	1901	1945	9635	9553	4469	4403	1830	1769	9502	9581	4731	4632	526	515	6392	6251	3626	3646	2134	2172	7228	7117	4012	3934	3039	2933	8591	8555	3741	3649	1025	995	-0.8	-0.76	-0.85	-0.41	-1.21	-1.87	0.18	0.44	0.13	0.02	0.47	-1.09	0
BnaC04g11470D	2332	2364	4476	4502	11755	11739	1942	1925	4146	4152	5257	5280	1826	1814	4004	4016	4051	4063	1722	1724	3647	3645	13195	13111	1457	1434	3722	3710	8729	8755	1651	1620	3166	3163	7892	7850	1.08	1.85	1.36	1.23	0.95	1.31	-0.25	-0.08	0.03	-0.2	-0.59	-0.74	0
BnaC03g28760D	4783	4777	4560	4499	3619	3565	5697	5687	4557	4579	1645	1627	4130	4078	4981	4927	2023	1951	3532	3485	3716	3643	4062	3982	4274	4237	4091	4092	2732	2698	3734	3641	3939	3881	3941	3769	0.07	0.13	-0.06	-0.59	0.08	-0.02	0.28	0.07	0.15	0.09	-0.57	-0.06	5e-114
BnaA03g15060D	3105	3127	4549	4498	3414	3407	2891	2881	4406	4333	2212	2255	2609	2629	4440	4397	1041	1019	2293	2281	3707	3642	3832	3805	2169	2146	3956	3872	3673	3739	2359	2347	3511	3463	2028	1969	0.68	0.06	0.86	-0.08	0.57	-0.8	-0.08	0.04	0.09	-0.08	-0.04	-0.93	0
BnaCnng00430D	1103	1086	4511	4497	772	776	1653	1625	4472	4456	944	926	1145	1137	4911	4842	188	186	814	792	3676	3641	867	867	1240	1211	4015	3982	1568	1535	1035	1015	3883	3814	366	359	2.19	-2.08	1.71	-1.37	1.91	-3.41	0.61	0.35	0.13	0.07	0.84	-1.26	0
BnaC07g18860D	8478	8468	4459	4486	1165	1139	5548	5498	4081	4038	1283	1272	5224	5144	3598	3584	462	458	6260	6177	3633	3632	1308	1272	4162	4096	3664	3608	2130	2109	4723	4593	2845	2823	900	885	-0.78	-1.49	-0.18	-0.78	-0.72	-1.67	-0.59	-0.42	0	-0.36	0.72	-0.53	0
BnaC05g48620D	5438	5549	4454	4486	1207	1217	4867	4863	3542	3548	1197	1194	4268	4261	3481	3440	547	555	4015	4048	3629	3632	1355	1359	3651	3623	3180	3170	1988	1980	3859	3805	2753	2710	1066	1072	-0.15	-1.42	-0.2	-0.68	-0.49	-1.35	-0.15	-0.07	-0.19	-0.41	0.55	-0.34	0
BnaC07g11060D	3150	3155	4561	4486	2971	2961	3227	3202	4284	4276	1433	1440	2665	2593	4509	4484	961	964	2326	2301	3717	3632	3335	3307	2421	2385	3846	3821	2380	2388	2409	2315	3566	3532	1872	1862	0.67	-0.15	0.67	-0.69	0.59	-0.93	0.05	0.03	0.06	-0.05	-0.48	-0.83	0
BnaA07g25010D	4595	4541	4540	4485	2871	2899	5684	5609	4597	4586	1592	1546	4436	4316	5831	5715	1593	1573	3393	3312	3699	3631	3223	3238	4264	4179	4127	4098	2644	2563	4011	3854	4611	4502	3103	3039	0.13	-0.18	-0.04	-0.66	0.21	-0.57	0.33	0.23	0.17	0.31	-0.31	-0.07	2e-127
BnaA05g02980D	3294	3384	4391	4484	647	627	3482	3479	4232	4244	1369	1405	2969	2954	4152	4224	59	56	2432	2468	3578	3630	726	700	2612	2592	3800	3792	2273	2330	2684	2638	3283	3327	115	108	0.56	-2.34	0.54	-0.72	0.31	-4.89	0.09	0.12	0.07	-0.12	1.69	-2.68	0
BnaC09g37000D	3568	3539	4531	4479	2493	2489	3676	3637	3900	3891	1400	1414	3409	3473	3875	3863	785	792	2635	2581	3692	3626	2798	2780	2758	2710	3502	3477	2325	2344	3082	3101	3064	3043	1529	1530	0.49	-0.39	0.35	-0.58	-0.02	-1	0.07	0.25	-0.07	-0.26	-0.26	-0.87	0
BnaA03g21800D	3013	3050	4450	4479	1660	1631	2950	2929	3856	3831	1738	1761	2297	2266	4300	4265	507	506	2225	2225	3626	3626	1863	1822	2213	2182	3462	3423	2886	2920	2077	2023	3400	3360	988	978	0.7	-0.98	0.65	-0.25	0.72	-1.78	-0.02	-0.12	-0.07	-0.1	0.66	-0.91	0
BnaC02g01730D	3349	3147	4614	4474	2384	2314	4550	4523	4954	4816	1360	1300	3637	3436	5151	4996	1142	1153	2473	2296	3760	3622	2676	2585	3413	3370	4448	4303	2258	2155	3288	3068	4073	3935	2225	2228	0.63	-0.49	0.37	-0.99	0.33	-0.85	0.51	0.41	0.25	0.12	-0.25	-0.24	0
BnaC03g18080D	3171	3100	4534	4473	3443	3433	2951	2873	4399	4336	2228	2278	2626	2636	4520	4520	1020	999	2342	2261	3695	3622	3865	3834	2214	2140	3950	3874	3700	3777	2374	2354	3574	3560	1987	1930	0.67	0.07	0.85	-0.07	0.59	-0.87	-0.08	0.04	0.1	-0.04	-0.04	-0.97	0
BnaA09g34720D	9980	9664	4546	4469	1173	1115	7610	7271	3345	3189	1106	1075	6757	6451	3496	3431	431	420	7369	7049	3704	3618	1317	1245	5709	5417	3003	2849	1837	1782	6109	5760	2765	2703	840	811	-0.98	-1.52	-0.93	-0.69	-1.12	-1.73	-0.37	-0.28	-0.32	-0.42	0.5	-0.63	1e-175
BnaA06g36180D	8457	8449	4450	4466	1162	1125	5547	5449	4061	4028	1288	1274	5204	5123	3543	3501	457	451	6245	6163	3626	3616	1304	1257	4161	4060	3646	3599	2139	2112	4705	4574	2802	2758	890	871	-0.78	-1.5	-0.18	-0.77	-0.74	-1.66	-0.59	-0.42	0	-0.38	0.73	-0.54	0
BnaA02g06670D	4170	4176	4613	4459	979	1006	4032	3988	4377	4238	735	724	2936	2962	5070	5137	558	563	3079	3046	3759	3610	1099	1124	3025	2971	3930	3787	1220	1200	2654	2645	4009	4046	1087	1088	0.27	-1.73	0.36	-1.67	0.6	-1.89	-0.03	-0.21	0.07	0.13	0.12	-0.03	8e-93
BnaA07g04740D	1096	1075	4482	4452	765	766	1633	1612	4429	4404	932	910	1138	1118	4855	4777	185	184	809	784	3652	3605	859	856	1225	1201	3976	3935	1548	1509	1029	998	3839	3763	360	355	2.19	-2.08	1.71	-1.37	1.91	-3.41	0.61	0.35	0.12	0.07	0.83	-1.26	0
BnaA02g24840D	19	18	4384	4452	11	14	70	70	3203	3277	22	20	43	40	3477	3402	9	9	14	13	3572	3605	12	16	53	52	2876	2928	37	33	39	36	2750	2680	18	17	8.05	-8	5.79	-6.38	6.19	-7.28	1.95	1.46	-0.31	-0.4	1.32	0.32	3e-107
BnaC08g06690D	3070	3202	4380	4450	3406	3330	4189	4078	4778	4812	2010	2048	3216	3181	4658	4564	1403	1408	2267	2336	3569	3603	3823	3719	3143	3038	4290	4300	3338	3396	2908	2840	3683	3595	2733	2720	0.64	0.07	0.47	-0.35	0.34	-0.42	0.43	0.32	0.26	0.02	-0.16	-0.47	0
BnaC05g37540D	4725	4734	4435	4448	6359	6339	3548	3470	4345	4339	3414	3327	2816	2850	4241	4193	1489	1495	3489	3453	3614	3601	7138	7080	2662	2585	3901	3877	5669	5516	2546	2545	3354	3303	2901	2888	0.06	0.98	0.57	0.52	0.39	-0.2	-0.4	-0.45	0.11	-0.12	-0.35	-1.3	0
BnaA08g00760D	3744	3662	4573	4448	2870	2900	3872	3877	4184	4024	2045	1960	3419	3275	3935	3829	1237	1230	2765	2671	3726	3601	3221	3239	2905	2888	3756	3596	3396	3250	3091	2924	3112	3016	2410	2376	0.43	-0.18	0.34	-0.15	0.03	-0.36	0.09	0.15	0	-0.26	0.04	-0.43	0
BnaCnng05580D	5889	5874	4653	4440	186	176	5276	5134	3858	3700	211	197	4695	4551	3983	3612	35	28	4349	4285	3792	3595	209	197	3958	3825	3464	3306	350	327	4245	4064	3150	2845	68	54	-0.23	-4.19	-0.2	-3.32	-0.47	-5.62	-0.15	-0.06	-0.13	-0.3	0.74	-1.73	0
BnaA09g33390D	3706	3731	4459	4438	2227	2172	5643	5667	4283	4359	1398	1405	4038	4045	5198	5218	961	1047	2737	2722	3633	3593	2500	2426	4233	4222	3845	3895	2321	2330	3651	3612	4110	4110	1872	2023	0.4	-0.55	-0.13	-0.73	0.18	-1.08	0.63	0.41	0.1	0.19	-0.08	-0.34	1e-110
BnaC03g70070D	3818	3693	4553	4438	2851	2910	3885	3925	4073	4001	2028	1981	3365	3295	3852	3763	1254	1202	2819	2694	3710	3593	3200	3250	2915	2924	3657	3575	3368	3285	3042	2942	3046	2964	2443	2322	0.41	-0.18	0.31	-0.12	0.01	-0.33	0.08	0.12	-0.01	-0.28	0.04	-0.44	0
BnaC03g32130D	5946	5951	4346	4436	868	871	9422	9464	4410	4416	769	777	7972	7952	4638	4598	435	430	4391	4341	3541	3592	974	973	7069	7051	3959	3946	1277	1288	7208	7100	3668	3622	847	831	-0.29	-1.87	-0.84	-1.62	-0.97	-2.12	0.69	0.71	0.15	0.03	0.4	-0.21	0
BnaA07g14450D	3651	3649	4524	4437	1612	1614	4015	3991	3813	3736	1058	996	3438	3382	4031	3839	780	808	2696	2662	3686	3592	1809	1803	3012	2973	3423	3338	1757	1651	3108	3020	3188	3024	1520	1561	0.44	-1.01	0.18	-0.99	0.02	-1.01	0.16	0.19	-0.11	-0.23	-0.08	-0.23	0
BnaA04g08160D	1267	1229	4427	4435	1480	1472	1398	1406	3738	3734	1661	1684	1818	1943	3391	3370	727	733	936	896	3607	3591	1661	1644	1049	1047	3356	3336	2758	2792	1644	1735	2681	2655	1416	1416	1.97	-1.12	1.67	-0.27	0.66	-0.91	0.19	0.88	-0.11	-0.43	0.75	-0.22	0
BnaC05g10550D	4309	4253	4574	4424	2726	2616	5507	5589	4536	4413	1608	1570	4425	4228	5147	5057	1517	1369	3182	3102	3727	3582	3060	2922	4131	4164	4073	3943	2670	2603	4001	3775	4070	3983	2955	2645	0.22	-0.29	-0.05	-0.6	0.05	-0.52	0.4	0.31	0.13	0.14	-0.18	-0.1	2e-160
BnaA07g02120D	3218	3217	4334	4419	3285	2933	4020	3893	4352	4230	1652	1548	3160	3021	4155	3858	1799	1602	2376	2347	3532	3578	3687	3276	3016	2900	3907	3780	2743	2567	2857	2697	3286	3039	3505	3095	0.59	-0.03	0.38	-0.53	0.19	0.06	0.33	0.23	0.11	-0.17	-0.39	-0.08	1e-159
BnaC03g65890D	4479	4470	4479	4416	2719	2737	5763	5700	4314	4344	1562	1548	5011	4995	4274	4337	1161	1161	3307	3261	3650	3575	3052	3057	4323	4247	3873	3882	2594	2567	4531	4460	3380	3416	2262	2243	0.14	-0.24	-0.14	-0.59	-0.4	-0.59	0.38	0.45	0.1	-0.09	-0.24	-0.44	5e-168
BnaC03g04540D	2745	2773	4349	4415	1349	1363	2813	2825	4038	4087	1378	1416	3037	3039	4167	4254	658	672	2027	2023	3544	3575	1514	1522	2110	2105	3625	3652	2288	2348	2746	2714	3295	3351	1282	1298	0.81	-1.23	0.79	-0.65	0.28	-1.37	0.06	0.43	0.03	-0.1	0.61	-0.23	0
BnaC01g08080D	8968	8871	4510	4408	1954	1913	6076	5846	3623	3525	1525	1462	5707	5764	3538	3462	668	622	6622	6471	3675	3569	2193	2137	4558	4355	3253	3150	2532	2424	5160	5147	2798	2727	1301	1202	-0.85	-0.74	-0.48	-0.37	-0.9	-1.14	-0.55	-0.35	-0.18	-0.39	0.19	-0.79	0
BnaC01g21400D	8968	8871	4510	4408	1954	1913	6076	5846	3623	3525	1525	1462	5707	5764	3538	3462	668	622	6622	6471	3675	3569	2193	2137	4558	4355	3253	3150	2532	2424	5160	5147	2798	2727	1301	1202	-0.85	-0.74	-0.48	-0.37	-0.9	-1.14	-0.55	-0.35	-0.18	-0.39	0.19	-0.79	0
BnaC01g23030D	8968	8871	4510	4408	1953	1913	6076	5846	3623	3525	1524	1462	5707	5764	3537	3462	668	622	6622	6471	3675	3569	2192	2137	4558	4355	3253	3150	2531	2424	5160	5147	2797	2727	1301	1202	-0.85	-0.74	-0.48	-0.37	-0.9	-1.14	-0.55	-0.35	-0.18	-0.39	0.19	-0.79	0
BnaCnng09820D	8968	8871	4510	4408	1953	1913	6076	5846	3623	3525	1524	1462	5707	5764	3537	3462	668	622	6622	6471	3675	3569	2192	2137	4558	4355	3253	3150	2531	2424	5160	5147	2797	2727	1301	1202	-0.85	-0.74	-0.48	-0.37	-0.9	-1.14	-0.55	-0.35	-0.18	-0.39	0.19	-0.79	0
BnaC06g23340D	8968	8871	4510	4408	1953	1913	6076	5846	3623	3525	1524	1462	5707	5764	3537	3462	668	622	6622	6471	3675	3569	2192	2137	4558	4355	3253	3150	2531	2424	5160	5147	2797	2727	1301	1202	-0.85	-0.74	-0.48	-0.37	-0.9	-1.14	-0.55	-0.35	-0.18	-0.39	0.19	-0.79	0
BnaC09g08490D	8968	8871	4510	4408	1953	1913	6076	5846	3623	3525	1524	1462	5707	5764	3537	3462	668	622	6622	6471	3675	3569	2192	2137	4558	4355	3253	3150	2531	2424	5160	5147	2797	2727	1301	1202	-0.85	-0.74	-0.48	-0.37	-0.9	-1.14	-0.55	-0.35	-0.18	-0.39	0.19	-0.79	0
BnaC06g26740D	4451	4422	4448	4408	2852	2853	5539	5486	4563	4550	1558	1536	4369	4271	5802	5669	1578	1561	3287	3226	3624	3569	3201	3187	4155	4087	4097	4066	2587	2547	3950	3814	4588	4465	3074	3016	0.14	-0.17	-0.01	-0.67	0.22	-0.57	0.34	0.25	0.18	0.33	-0.32	-0.07	5e-127
BnaC09g39390D	8968	8871	4510	4407	1953	1913	6076	5846	3623	3525	1524	1462	5707	5764	3537	3462	668	622	6622	6471	3675	3568	2192	2137	4558	4355	3253	3150	2531	2424	5160	5147	2797	2727	1301	1202	-0.85	-0.74	-0.48	-0.37	-0.9	-1.14	-0.55	-0.35	-0.18	-0.39	0.19	-0.79	0
BnaA07g13530D	3873	3826	4588	4407	2386	2292	3237	3255	4036	4065	1098	1067	2614	2631	3744	3843	719	728	2860	2791	3739	3568	2678	2560	2428	2425	3624	3632	1823	1769	2363	2349	2961	3027	1401	1406	0.37	-0.48	0.58	-1.01	0.35	-1.09	-0.22	-0.26	-0.01	-0.29	-0.54	-0.9	0
BnaC09g00020D	3337	3330	4424	4407	3865	3836	2539	2582	3851	3873	1976	1937	2596	2562	3760	3740	1295	1249	2464	2429	3605	3568	4338	4284	1905	1924	3458	3461	3281	3212	2347	2288	2973	2946	2523	2413	0.55	0.27	0.85	-0.09	0.35	-0.26	-0.35	-0.08	-0.05	-0.28	-0.41	-0.8	0
BnaA03g03130D	2875	2869	4380	4407	1294	1323	3033	3031	4024	4042	1405	1395	3129	3140	4105	4248	659	666	2123	2093	3569	3568	1452	1478	2275	2258	3613	3612	2333	2313	2829	2804	3246	3346	1284	1287	0.76	-1.28	0.67	-0.64	0.23	-1.36	0.1	0.42	0.02	-0.11	0.67	-0.19	0
BnaC08g21480D	3743	3692	4425	4404	4455	4439	5334	5226	4778	4809	2200	2162	3408	3377	5365	5118	2461	2327	2764	2693	3606	3566	5001	4958	4002	3893	4290	4297	3653	3585	3081	3015	4242	4031	4794	4496	0.39	0.47	0.12	-0.25	0.44	0.17	0.53	0.16	0.26	0.21	-0.46	-0.1	1e-100
BnaC03g30850D	3146	3183	4443	4405	4070	4015	2572	2601	3936	3917	2048	1977	2483	2471	3847	3838	1466	1439	2323	2322	3620	3566	4568	4484	1930	1938	3534	3500	3401	3278	2245	2206	3042	3023	2856	2780	0.63	0.33	0.86	-0.07	0.45	-0.11	-0.26	-0.06	-0.03	-0.24	-0.44	-0.68	0
BnaC05g44550D	4148	4148	4442	4403	2777	2761	4140	4111	4256	4244	1492	1475	3213	3135	5183	5167	763	774	3063	3026	3620	3565	3117	3084	3106	3063	3821	3792	2477	2446	2905	2799	4099	4070	1486	1495	0.24	-0.21	0.3	-0.63	0.52	-1.45	0.02	-0.09	0.08	0.19	-0.33	-1.06	0
BnaA02g07140D	1668	1704	4371	4403	1178	1179	1759	1756	3956	4047	939	939	1639	1695	4154	4086	606	584	1232	1243	3562	3565	1322	1317	1320	1308	3552	3616	1559	1557	1482	1513	3285	3219	1181	1128	1.53	-1.43	1.45	-1.2	1.12	-1.49	0.09	0.28	0.01	-0.13	0.24	-0.19	0
BnaA03g22060D	4545	4516	4420	4402	1256	1303	4150	4082	3964	3987	782	796	3127	3157	4743	4766	798	785	3356	3294	3602	3564	1410	1455	3113	3041	3559	3563	1299	1320	2827	2819	3751	3754	1555	1517	0.11	-1.32	0.21	-1.44	0.41	-1.29	-0.11	-0.24	-0.01	0.07	-0.13	0.1	2e-103
BnaA03g24160D	4641	4712	4424	4401	3605	3520	5633	5606	4462	4508	1611	1592	4076	4024	4938	4869	1998	1927	3427	3437	3605	3563	4046	3932	4226	4176	4006	4028	2675	2640	3685	3593	3905	3835	3892	3723	0.06	0.15	-0.06	-0.6	0.09	-0.02	0.29	0.08	0.16	0.11	-0.59	-0.07	2e-110
BnaC02g47130D	9275	9360	4363	4400	1166	1141	5967	5835	3885	3861	1207	1193	5311	5280	3510	3450	524	500	6849	6828	3555	3562	1309	1274	4477	4347	3488	3450	2004	1978	4802	4715	2776	2718	1021	966	-0.94	-1.46	-0.35	-0.8	-0.79	-1.47	-0.63	-0.52	-0.04	-0.37	0.62	-0.38	0
BnaC03g26070D	2951	2971	4365	4398	1646	1597	2899	2870	3808	3747	1696	1713	2238	2223	4237	4180	511	516	2179	2167	3557	3561	1848	1784	2175	2138	3419	3348	2816	2840	2023	1985	3350	3293	995	997	0.71	-0.97	0.65	-0.26	0.73	-1.74	-0.01	-0.12	-0.07	-0.1	0.64	-0.87	0
BnaA09g30430D	2912	2932	4462	4397	613	595	1449	1474	3395	3449	897	882	1868	1872	3114	3078	241	257	2150	2139	3636	3560	688	665	1087	1098	3048	3082	1489	1462	1689	1672	2462	2425	469	497	0.75	-2.41	1.49	-1.05	0.54	-2.34	-0.97	-0.35	-0.23	-0.56	1.13	-0.49	0
BnaA01g13470D	2392	2370	4403	4393	1717	1712	2185	2208	4444	4459	1740	1713	1663	1672	4583	4536	534	544	1766	1729	3588	3557	1927	1912	1639	1645	3990	3984	2889	2840	1504	1493	3624	3573	1040	1051	1.03	-0.9	1.28	-0.48	1.26	-1.78	-0.09	-0.22	0.16	0.01	0.58	-0.88	0
BnaA02g00720D	3104	3090	4407	4388	1067	1075	3327	3318	4144	4215	1205	1274	3222	3142	4524	4609	531	502	2292	2254	3591	3553	1198	1201	2496	2472	3721	3766	2001	2112	2913	2806	3577	3630	1034	970	0.65	-1.57	0.59	-0.86	0.33	-1.85	0.13	0.33	0.07	0.01	0.78	-0.26	0
BnaC01g15670D	2390	2372	4395	4385	1713	1705	2187	2202	4435	4470	1736	1713	1664	1671	4577	4526	531	539	1765	1730	3581	3550	1923	1904	1641	1640	3982	3994	2883	2840	1504	1492	3619	3565	1034	1041	1.03	-0.9	1.28	-0.48	1.26	-1.79	-0.09	-0.22	0.16	0.01	0.58	-0.88	0
BnaC06g40890D	1839	1848	4336	4382	9235	9160	2676	2641	3632	3559	2277	2289	2230	2263	4117	4119	2983	2991	1358	1348	3533	3548	10366	10231	2008	1968	3261	3180	3781	3795	2016	2021	3256	3245	5811	5778	1.39	1.54	0.7	0.23	0.69	0.83	0.55	0.58	-0.14	-0.12	-1.44	-0.83	0
BnaCnng51340D	2112	2135	4370	4378	113	106	1701	1703	4114	4149	288	280	1382	1328	4362	4372	21	20	1560	1557	3561	3545	127	118	1276	1269	3694	3707	478	464	1249	1186	3449	3444	41	39	1.19	-4.86	1.54	-2.97	1.5	-6.44	-0.29	-0.36	0.06	-0.04	1.94	-1.62	0
BnaC02g00060D	3029	3053	4420	4376	1092	1099	3307	3284	4061	4091	1237	1273	3147	3019	4490	4565	540	525	2237	2227	3602	3543	1226	1227	2481	2447	3646	3655	2054	2111	2845	2696	3551	3596	1052	1014	0.68	-1.54	0.57	-0.81	0.37	-1.79	0.14	0.31	0.03	0	0.76	-0.25	0
BnaC09g33020D	2184	2167	4384	4376	2182	2160	2278	2244	3810	3730	1279	1306	1791	1699	4180	4106	585	545	1613	1581	3572	3543	2449	2413	1709	1672	3421	3333	2124	2165	1619	1517	3305	3234	1140	1053	1.16	-0.55	1	-0.65	1.06	-1.58	0.08	-0.03	-0.08	-0.12	-0.18	-1.15	0
BnaC01g03590D	3782	3789	4508	4374	913	916	5893	5757	3985	4051	960	932	3704	3589	4007	4031	308	297	2793	2764	3673	3541	1025	1023	4421	4289	3578	3620	1594	1545	3349	3205	3169	3175	600	574	0.38	-1.82	-0.28	-1.2	-0.05	-2.43	0.65	0.24	0	-0.19	0.62	-0.8	1e-121
BnaC05g17970D	2930	2954	4455	4374	601	554	1431	1450	3381	3403	899	863	1859	1861	3093	3079	242	248	2164	2155	3630	3541	675	619	1074	1080	3036	3041	1493	1431	1681	1662	2446	2425	471	479	0.73	-2.47	1.5	-1.06	0.54	-2.36	-1	-0.37	-0.24	-0.56	1.18	-0.44	0
BnaC04g30930D	4077	4014	4466	4372	1664	1680	4197	4261	3752	3689	1087	1027	3668	3638	4030	3892	778	834	3011	2928	3639	3540	1868	1876	3149	3174	3369	3296	1805	1703	3316	3248	3187	3066	1516	1611	0.27	-0.94	0.08	-0.93	-0.07	-1	0.09	0.14	-0.11	-0.2	-0.09	-0.26	0
BnaA06g36370D	129	124	4305	4370	133	138	189	193	4965	4955	35	38	186	187	6581	6634	21	21	95	90	3508	3538	149	154	142	144	4458	4427	58	63	168	167	5204	5226	41	41	5.25	-4.54	4.96	-6.2	4.96	-7	0.62	0.85	0.33	0.57	-1.32	-1.9	0
BnaA04g14220D	10971	11082	4364	4366	317	308	4884	4984	3851	3903	824	851	5270	5374	2920	2927	60	60	8101	8084	3556	3535	356	344	3664	3713	3458	3487	1368	1411	4765	4798	2309	2306	117	116	-1.19	-3.34	-0.09	-1.32	-1.05	-4.31	-1.13	-0.76	-0.03	-0.62	1.99	-1.59	0
BnaC09g06980D	2366	2277	4483	4366	2836	2713	2706	2652	4563	4375	1810	1692	2462	2320	4362	4209	1521	1427	1747	1661	3653	3535	3183	3030	2030	1976	4097	3909	3006	2805	2226	2072	3449	3315	2963	2757	1.08	-0.21	1	-0.46	0.65	-0.24	0.23	0.33	0.16	-0.09	-0.1	-0.12	0
BnaA02g00540D	3671	3714	4442	4365	1571	1624	3444	3584	4260	4199	1327	1301	3313	3318	4284	4337	921	908	2711	2709	3620	3534	1763	1814	2584	2670	3825	3752	2203	2157	2995	2963	3388	3416	1794	1754	0.4	-1	0.53	-0.8	0.19	-0.94	-0.04	0.14	0.08	-0.07	0.29	-0.01	0
BnaA09g51960D	6384	6215	4288	4364	828	825	10815	10789	4355	4349	765	744	8957	8882	4585	4442	404	413	4714	4533	3494	3533	929	921	8114	8038	3910	3886	1270	1234	8098	7931	3626	3499	787	798	-0.4	-1.92	-1.05	-1.64	-1.17	-2.17	0.8	0.79	0.15	0.02	0.44	-0.22	0
BnaC04g51940D	2731	2678	4414	4359	1684	1586	2793	2762	3802	3796	1885	1908	2243	2171	4222	4188	517	508	2017	1953	3597	3529	1890	1771	2095	2058	3414	3392	3130	3164	2028	1939	3339	3299	1007	981	0.84	-0.96	0.71	-0.11	0.74	-1.74	0.07	0	-0.07	-0.1	0.78	-0.88	0
BnaA07g35600D	2651	2652	4376	4355	8413	8490	2154	2131	4474	4410	4390	4328	2178	2288	4120	4209	2821	2830	1958	1934	3566	3526	9443	9483	1616	1588	4017	3941	7290	7176	1969	2043	3258	3315	5496	5467	0.87	1.42	1.31	0.86	0.71	0.74	-0.28	0.04	0.17	-0.11	-0.39	-0.79	0
BnaC08g30190D	3717	3651	4372	4354	736	743	3205	3199	4088	3997	944	892	3084	3050	3927	3958	342	344	2745	2663	3563	3525	826	830	2404	2383	3670	3571	1568	1479	2788	2723	3105	3118	666	665	0.39	-2.1	0.6	-1.25	0.18	-2.23	-0.18	0.03	0.03	-0.19	0.88	-0.32	0
BnaA08g05260D	3096	3085	4360	4349	2277	2250	3011	2999	3828	3763	1691	1665	2759	2728	4036	4031	806	789	2286	2250	3553	3521	2556	2513	2259	2234	3437	3362	2808	2761	2494	2436	3192	3175	1570	1524	0.64	-0.48	0.6	-0.29	0.37	-1.04	-0.01	0.12	-0.06	-0.15	0.14	-0.71	0
BnaAnng34410D	3689	3594	4394	4348	4155	4134	5432	5342	4792	4875	2063	2032	3473	3400	5249	5147	2148	2027	2724	2622	3580	3520	4664	4617	4075	3980	4302	4356	3426	3369	3140	3036	4151	4054	4185	3916	0.41	0.39	0.1	-0.35	0.41	-0.02	0.59	0.21	0.29	0.21	-0.45	-0.2	3e-101
BnaA09g00890D	3278	3249	4427	4348	3863	3839	2505	2513	3859	3847	1954	1931	2556	2523	3749	3717	1317	1263	2421	2370	3607	3520	4336	4288	1879	1872	3465	3437	3245	3202	2311	2253	2965	2928	2566	2440	0.57	0.27	0.88	-0.1	0.37	-0.24	-0.35	-0.07	-0.05	-0.27	-0.42	-0.78	0
BnaA09g38220D	3658	3667	4410	4347	762	740	3182	3207	4126	4043	962	932	3059	3076	4074	3975	353	346	2701	2675	3593	3519	855	827	2387	2389	3704	3613	1597	1545	2766	2747	3222	3131	688	668	0.4	-2.08	0.62	-1.22	0.2	-2.23	-0.17	0.04	0.04	-0.16	0.9	-0.31	0
BnaC02g36240D	7768	7452	4422	4342	1115	1123	5846	5736	3728	3608	1058	1006	5562	5459	3441	3442	428	405	5736	5436	3603	3515	1252	1254	4386	4273	3347	3224	1757	1668	5029	4874	2721	2711	834	782	-0.65	-1.51	-0.4	-0.94	-0.87	-1.75	-0.37	-0.17	-0.12	-0.39	0.45	-0.63	0
BnaA09g33030D	3467	3517	4479	4335	2392	2244	5399	5282	4539	4367	1426	1389	3315	3414	4994	4877	1285	1236	2560	2565	3650	3510	2685	2506	4050	3935	4075	3902	2368	2303	2997	3048	3949	3842	2503	2388	0.48	-0.46	0	-0.77	0.37	-0.67	0.64	0.24	0.16	0.12	-0.15	-0.09	4e-90
BnaA06g38980D	5498	5416	4307	4329	3197	3188	4395	4329	3803	3771	1575	1508	3784	3745	4527	4479	1704	1644	4060	3951	3510	3505	3589	3561	3297	3225	3414	3370	2615	2500	3421	3344	3580	3528	3320	3176	-0.19	0.03	0.06	-0.41	0.07	-0.13	-0.3	-0.24	-0.05	0.02	-0.48	-0.14	0
BnaC08g01810D	3253	3150	4386	4327	2381	2287	2504	2501	3366	3322	1354	1321	1999	2023	3632	3608	656	613	2402	2298	3574	3503	2673	2554	1879	1863	3022	2968	2248	2190	1807	1806	2872	2842	1278	1184	0.59	-0.44	0.68	-0.43	0.66	-1.21	-0.33	-0.38	-0.24	-0.31	-0.24	-1.09	0
BnaC04g12720D	3487	3505	4337	4326	2793	2820	2622	2629	3754	3761	1631	1630	2623	2602	5537	5477	1369	1364	2575	2557	3534	3502	3135	3150	1967	1959	3370	3361	2708	2703	2371	2323	4378	4314	2667	2635	0.46	-0.16	0.78	-0.31	0.89	-0.71	-0.39	-0.13	-0.06	0.3	-0.22	-0.25	0
BnaA04g01480D	3109	3016	4442	4326	3093	3024	3304	3329	4136	4097	1833	1846	3001	2951	4129	4111	1372	1353	2296	2200	3620	3502	3472	3378	2479	2480	3713	3661	3044	3061	2713	2635	3265	3238	2673	2614	0.66	-0.06	0.57	-0.27	0.28	-0.3	0.14	0.25	0.05	-0.13	-0.17	-0.37	0
BnaC02g42250D	2992	3016	4404	4323	4238	4243	2020	2041	3663	3604	2465	2512	1845	1846	3417	3414	1416	1419	2209	2200	3589	3500	4757	4739	1515	1521	3289	3220	4093	4165	1668	1648	2702	2689	2759	2741	0.68	0.42	1.1	0.34	0.7	0.03	-0.54	-0.41	-0.12	-0.39	-0.2	-0.79	0
BnaC06g01250D	3078	3070	4279	4316	3187	2856	3998	3828	4327	4186	1631	1557	3028	2887	4174	3848	1705	1533	2273	2239	3487	3494	3577	3190	2999	2852	3885	3740	2708	2582	2738	2578	3301	3031	3322	2962	0.63	-0.04	0.38	-0.53	0.25	-0.01	0.37	0.24	0.13	-0.14	-0.36	-0.11	7e-160
[truncated: 90,329 more rows]
[truncated: 8 more columns]
