# Supplementary material for: Overexpression of Acyl-ACP Thioesterases, CpFatB4 and CpFatB5, Induce Distinct Gene Expression Reprogramming in Developing Seeds of Brassica napus
Source: Int J Mol Sci. 2019 Jul 6;20(13):3334. doi: 10.3390/ijms20133334 (PMC6651428; doi:10.3390/ijms20133334)
Supplement: Supplementary file 1 [file ijms-20-03334-s001.zip › TableS3.xlsx]

## Sheet: C3_43, UP, GO analysis result
GO enrichment analysis	GO enrichment analysis
Gene Set Name(NO. Genes)	Description	Category	NO. Genes in Overlap (k)	p value	FDR
NUTRIENT_RESERVOIR_ACTIVITY(119)	GO:0045735 nutrient reservoir activity, GOslim:molecular_function	GO_MF	37	4.71e-46	2.91e-43
GLYCOLYSIS(170)	GO:0006096 glycolysis, GOslim:biological_process	GO_BP	34	8.71e-37	2.85e-34
OXIDATION-REDUCTION_PROCESS(3869)	GO:0055114 oxidation-reduction process, GOslim:biological_process	GO_BP	106	5.76e-34	9.4e-32
CATALYTIC_ACTIVITY(3586)	GO:0003824 catalytic activity, GOslim:molecular_function	GO_MF	90	3.43e-26	1.06e-23
MAGNESIUM_ION_BINDING(377)	GO:0000287 magnesium ion binding, GOslim:molecular_function	GO_MF	33	3.17e-25	6.55e-23
FATTY_ACID_BIOSYNTHETIC_PROCESS(248)	GO:0006633 fatty acid biosynthetic process, GOslim:biological_process	GO_BP	27	3.71e-23	4.04e-21
NAD_BINDING(164)	GO:0051287 NAD binding, GOslim:molecular_function	GO_MF	23	3.49e-22	5.4e-20
PHOTOSYNTHETIC_ELECTRON_TRANSPORT_CHAIN(13)	GO:0009767 photosynthetic electron transport chain, GOslim:biological_process	GO_BP	11	2.38e-18	1.94e-16
THYLAKOID(16)	GO:0009579 thylakoid, GOslim:cellular_component	GO_CC	11	1.22e-17	1.16e-15
PHOTOSYSTEM(9)	GO:0009521 photosystem, GOslim:cellular_component	GO_CC	9	1.11e-15	5.27e-14
DIPHOSPHATE-FRUCTOSE-6-PHOSPHATE_1-PHOSPHOTRANSFERASE_ACTIVITY(12)	GO:0047334 diphosphate-fructose-6-phosphate 1-phosphotransferase activity, GOslim:molecular_function	GO_MF	9	6.57e-15	8.13e-13
CHLOROPHYLL_BINDING(18)	GO:0016168 chlorophyll binding, GOslim:molecular_function	GO_MF	9	1.01e-13	1.04e-11
METABOLIC_PROCESS(2196)	GO:0008152 metabolic process, GOslim:biological_process	GO_BP	50	2.27e-13	1.24e-11
PHOTOSYSTEM_I(66)	GO:0009522 photosystem I, GOslim:cellular_component	GO_CC	11	4.63e-12	1.47e-10
6-PHOSPHOFRUCTOKINASE_COMPLEX(36)	GO:0005945 6-phosphofructokinase complex, GOslim:cellular_component	GO_CC	9	1.72e-11	4.1e-10
LIGASE_ACTIVITY(49)	GO:0016874 ligase activity, GOslim:molecular_function	GO_MF	10	7.38e-12	6.52e-10
PHOSPHOPYRUVATE_HYDRATASE_COMPLEX(14)	GO:0000015 phosphopyruvate hydratase complex, GOslim:cellular_component	GO_CC	7	5.96e-11	1.14e-09
6-PHOSPHOFRUCTOKINASE_ACTIVITY(36)	GO:0003872 6-phosphofructokinase activity, GOslim:molecular_function	GO_MF	9	1.72e-11	1.33e-09
PHOTOSYNTHETIC_ELECTRON_TRANSPORT_IN_PHOTOSYSTEM_II(6)	GO:0009772 photosynthetic electron transport in photosystem II, GOslim:biological_process	GO_BP	6	7.53e-11	3.51e-09
PHOSPHOPYRUVATE_HYDRATASE_ACTIVITY(14)	GO:0004634 phosphopyruvate hydratase activity, GOslim:molecular_function	GO_MF	7	5.96e-11	4.09e-09
RIBULOSE-BISPHOSPHATE_CARBOXYLASE_ACTIVITY(6)	GO:0016984 ribulose-bisphosphate carboxylase activity, GOslim:molecular_function	GO_MF	6	7.53e-11	4.66e-09
ENDOPLASMIC_RETICULUM(212)	GO:0005783 endoplasmic reticulum, GOslim:cellular_component	GO_CC	14	5.45e-10	8.66e-09
LIPID_METABOLIC_PROCESS(705)	GO:0006629 lipid metabolic process, GOslim:biological_process	GO_BP	24	2.63e-10	9.56e-09
BIOSYNTHETIC_PROCESS(475)	GO:0009058 biosynthetic process, GOslim:biological_process	GO_BP	20	2.49e-10	9.56e-09
GLUCOSE_METABOLIC_PROCESS(39)	GO:0006006 glucose metabolic process, GOslim:biological_process	GO_BP	8	9.14e-10	2.99e-08
LIGHT-HARVESTING_COMPLEX(5)	GO:0030076 light-harvesting complex, GOslim:cellular_component	GO_CC	5	3.13e-09	4.27e-08
ISOCITRATE_METABOLIC_PROCESS(12)	GO:0006102 isocitrate metabolic process, GOslim:biological_process	GO_BP	6	1.46e-09	4.34e-08
CARBOHYDRATE_METABOLIC_PROCESS(1504)	GO:0005975 carbohydrate metabolic process, GOslim:biological_process	GO_BP	34	2e-09	5.44e-08
OXIDOREDUCTASE_ACTIVITY(1974)	GO:0016491 oxidoreductase activity, GOslim:molecular_function	GO_MF	40	1.59e-09	8.21e-08
ISOCITRATE_DEHYDROGENASE_(NADP+)_ACTIVITY(12)	GO:0004450 isocitrate dehydrogenase (NADP+) activity, GOslim:molecular_function	GO_MF	6	1.46e-09	8.21e-08
ACYL-[ACYL-CARRIER-PROTEIN]_DESATURASE_ACTIVITY(13)	GO:0045300 acyl-[acyl-carrier-protein] desaturase activity, GOslim:molecular_function	GO_MF	6	2.12e-09	1.01e-07
ACETYL-COA_CARBOXYLASE_COMPLEX(18)	GO:0009317 acetyl-CoA carboxylase complex, GOslim:cellular_component	GO_CC	6	1.02e-08	1.22e-07
INTEGRAL_TO_THYLAKOID_MEMBRANE(8)	GO:0031361 integral to thylakoid membrane, GOslim:cellular_component	GO_CC	5	1.57e-08	1.67e-07
IRON_ION_BINDING(1186)	GO:0005506 iron ion binding, GOslim:molecular_function	GO_MF	29	5.9e-09	2.61e-07
FRUCTOSE-BISPHOSPHATE_ALDOLASE_ACTIVITY(21)	GO:0004332 fructose-bisphosphate aldolase activity, GOslim:molecular_function	GO_MF	6	2.22e-08	9.14e-07
ELECTRON_CARRIER_ACTIVITY(1436)	GO:0009055 electron carrier activity, GOslim:molecular_function	GO_MF	31	2.84e-08	1.1e-06
ACETYL-COA_CARBOXYLASE_ACTIVITY(23)	GO:0003989 acetyl-CoA carboxylase activity, GOslim:molecular_function	GO_MF	6	3.52e-08	1.28e-06
CARBON_FIXATION(27)	GO:0015977 carbon fixation, GOslim:biological_process	GO_BP	6	8.01e-08	2.01e-06
HEME_BINDING(1204)	GO:0020037 heme binding, GOslim:molecular_function	GO_MF	27	1.07e-07	3.68e-06
DNA-DIRECTED_RNA_POLYMERASE_ACTIVITY(189)	GO:0003899 DNA-directed RNA polymerase activity, GOslim:molecular_function	GO_MF	11	1.29e-07	4.19e-06
POTASSIUM_ION_BINDING(54)	GO:0030955 potassium ion binding, GOslim:molecular_function	GO_MF	7	1.77e-07	5.23e-06
PYRUVATE_KINASE_ACTIVITY(54)	GO:0004743 pyruvate kinase activity, GOslim:molecular_function	GO_MF	7	1.77e-07	5.23e-06
ATP_METABOLIC_PROCESS(34)	GO:0046034 ATP metabolic process, GOslim:biological_process	GO_BP	6	2.67e-07	6.23e-06
3-OXOACYL-[ACYL-CARRIER-PROTEIN]_REDUCTASE_(NADPH)_ACTIVITY(5)	GO:0004316 3-oxoacyl-[acyl-carrier-protein] reductase (NADPH) activity, GOslim:molecular_function	GO_MF	4	2.37e-07	6.67e-06
FATTY_ACID_METABOLIC_PROCESS(40)	GO:0006631 fatty acid metabolic process, GOslim:biological_process	GO_BP	6	6.3e-07	1.36e-05
ATP_SYNTHESIS_COUPLED_PROTON_TRANSPORT(99)	GO:0015986 ATP synthesis coupled proton transport, GOslim:biological_process	GO_BP	8	6.68e-07	1.36e-05
NADP_BINDING(176)	GO:0050661 NADP binding, GOslim:molecular_function	GO_MF	10	5.9e-07	1.59e-05
TRANSITION_METAL_ION_BINDING(40)	GO:0046914 transition metal ion binding, GOslim:molecular_function	GO_MF	6	6.3e-07	1.62e-05
ISOMERASE_ACTIVITY(108)	GO:0016853 isomerase activity, GOslim:molecular_function	GO_MF	8	1.24e-06	3.06e-05
O-METHYLTRANSFERASE_ACTIVITY(110)	GO:0008171 O-methyltransferase activity, GOslim:molecular_function	GO_MF	8	1.41e-06	3.35e-05
RESPIRATORY_ELECTRON_TRANSPORT_CHAIN(10)	GO:0022904 respiratory electron transport chain, GOslim:biological_process	GO_BP	4	1.84e-06	3.53e-05
FRUCTOSE_6-PHOSPHATE_METABOLIC_PROCESS(27)	GO:0006002 fructose 6-phosphate metabolic process, GOslim:biological_process	GO_BP	5	2.22e-06	4.02e-05
BIOTIN_CARBOXYLASE_ACTIVITY(10)	GO:0004075 biotin carboxylase activity, GOslim:molecular_function	GO_MF	4	1.84e-06	4.21e-05
INTRACELLULAR_MEMBRANE-BOUNDED_ORGANELLE(16)	GO:0043231 intracellular membrane-bounded organelle, GOslim:cellular_component	GO_CC	4	8.61e-06	8.21e-05
GLYCEROL_ETHER_METABOLIC_PROCESS(133)	GO:0006662 glycerol ether metabolic process, GOslim:biological_process	GO_BP	8	5.32e-06	9.15e-05
NUCLEOTIDE_BINDING(3328)	GO:0000166 nucleotide binding, GOslim:molecular_function	GO_MF	46	5.08e-06	0.000112
PROTON_TRANSPORT(67)	GO:0015992 proton transport, GOslim:biological_process	GO_BP	6	9.83e-06	0.000161
ATP_SYNTHESIS_COUPLED_ELECTRON_TRANSPORT(18)	GO:0042773 ATP synthesis coupled electron transport, GOslim:biological_process	GO_BP	4	1.29e-05	0.0002
PYRUVATE_DEHYDROGENASE_(ACETYL-TRANSFERRING)_ACTIVITY(17)	GO:0004739 pyruvate dehydrogenase (acetyl-transferring) activity, GOslim:molecular_function	GO_MF	4	1.06e-05	0.000226
INTEGRAL_TO_MEMBRANE(2631)	GO:0016021 integral to membrane, GOslim:cellular_component	GO_CC	37	3e-05	0.00026
LIPID_TRANSPORT(77)	GO:0006869 lipid transport, GOslim:biological_process	GO_BP	6	2.06e-05	0.000306
LIPID_BINDING(77)	GO:0008289 lipid binding, GOslim:molecular_function	GO_MF	6	2.06e-05	0.000425
SULFOTRANSFERASE_ACTIVITY(119)	GO:0008146 sulfotransferase activity, GOslim:molecular_function	GO_MF	7	2.37e-05	0.000473
DIHYDROLIPOYL_DEHYDROGENASE_ACTIVITY(8)	GO:0004148 dihydrolipoyl dehydrogenase activity, GOslim:molecular_function	GO_MF	3	4.63e-05	0.000896
ASPARTIC-TYPE_ENDOPEPTIDASE_ACTIVITY(305)	GO:0004190 aspartic-type endopeptidase activity, GOslim:molecular_function	GO_MF	10	5.92e-05	0.00111
MEMBRANE(3619)	GO:0016020 membrane, GOslim:cellular_component	GO_CC	44	0.00015	0.0012
TRANSAMINASE_ACTIVITY(99)	GO:0008483 transaminase activity, GOslim:molecular_function	GO_MF	6	7.77e-05	0.00141
LACTOYLGLUTATHIONE_LYASE_ACTIVITY(10)	GO:0004462 lactoylglutathione lyase activity, GOslim:molecular_function	GO_MF	3	7.95e-05	0.00141
RIBONUCLEOSIDE_BINDING(31)	GO:0032549 ribonucleoside binding, GOslim:molecular_function	GO_MF	4	8.6e-05	0.00148
SERINE-TYPE_CARBOXYPEPTIDASE_ACTIVITY(152)	GO:0004185 serine-type carboxypeptidase activity, GOslim:molecular_function	GO_MF	7	0.000104	0.00173
CELL_REDOX_HOMEOSTASIS(419)	GO:0045454 cell redox homeostasis, GOslim:biological_process	GO_BP	11	0.000173	0.00246
ATP_HYDROLYSIS_COUPLED_PROTON_TRANSPORT(124)	GO:0015991 ATP hydrolysis coupled proton transport, GOslim:biological_process	GO_BP	6	0.00025	0.00341
AEROBIC_ELECTRON_TRANSPORT_CHAIN(2)	GO:0019646 aerobic electron transport chain, GOslim:biological_process	GO_BP	2	0.000262	0.00343
AMMONIA-LYASE_ACTIVITY(15)	GO:0016841 ammonia-lyase activity, GOslim:molecular_function	GO_MF	3	0.000221	0.00361
CELLULAR_METABOLIC_PROCESS(243)	GO:0044237 cellular metabolic process, GOslim:biological_process	GO_BP	8	0.000311	0.00391
HEME-COPPER_TERMINAL_OXIDASE_ACTIVITY(2)	GO:0015002 heme-copper terminal oxidase activity, GOslim:molecular_function	GO_MF	2	0.000262	0.00416
INTRAMOLECULAR_TRANSFERASE_ACTIVITY(46)	GO:0016866 intramolecular transferase activity, GOslim:molecular_function	GO_MF	4	0.000349	0.00541
PHOTOSYSTEM_II(101)	GO:0009523 photosystem II, GOslim:cellular_component	GO_CC	5	0.000745	0.00547
L-PHENYLALANINE_BIOSYNTHETIC_PROCESS(22)	GO:0009094 L-phenylalanine biosynthetic process, GOslim:biological_process	GO_BP	3	0.000603	0.00729
PREPHENATE_DEHYDRATASE_ACTIVITY(22)	GO:0004664 prephenate dehydratase activity, GOslim:molecular_function	GO_MF	3	0.000603	0.0091
COENZYME_BINDING(277)	GO:0050662 coenzyme binding, GOslim:molecular_function	GO_MF	8	0.000717	0.0103
NADH_DEHYDROGENASE_(UBIQUINONE)_ACTIVITY(56)	GO:0008137 NADH dehydrogenase (ubiquinone) activity, GOslim:molecular_function	GO_MF	4	0.000702	0.0103
CARBOHYDRATE_BINDING(422)	GO:0030246 carbohydrate binding, GOslim:molecular_function	GO_MF	10	0.000729	0.0103
METAL_ION_BINDING(759)	GO:0046872 metal ion binding, GOslim:molecular_function	GO_MF	14	0.000812	0.0112
PROTEIN_RETENTION_IN_ER_LUMEN(28)	GO:0006621 protein retention in ER lumen, GOslim:biological_process	GO_BP	3	0.00114	0.0133
CHITIN_CATABOLIC_PROCESS(65)	GO:0006032 chitin catabolic process, GOslim:biological_process	GO_BP	4	0.00119	0.0134
ER_RETENTION_SEQUENCE_BINDING(28)	GO:0046923 ER retention sequence binding, GOslim:molecular_function	GO_MF	3	0.00114	0.0154
CHITINASE_ACTIVITY(65)	GO:0004568 chitinase activity, GOslim:molecular_function	GO_MF	4	0.00119	0.0156
PROTEIN_DISULFIDE_OXIDOREDUCTASE_ACTIVITY(307)	GO:0015035 protein disulfide oxidoreductase activity, GOslim:molecular_function	GO_MF	8	0.00136	0.0175
ADENOSINE_KINASE_ACTIVITY(7)	GO:0004001 adenosine kinase activity, GOslim:molecular_function	GO_MF	2	0.00154	0.0194
TRANSFERASE_ACTIVITY(124)	GO:0016740 transferase activity, GOslim:molecular_function	GO_MF	5	0.00179	0.0221
PURINE_RIBONUCLEOSIDE_SALVAGE(9)	GO:0006166 purine ribonucleoside salvage, GOslim:biological_process	GO_BP	2	0.00233	0.0246
ARGININE_CATABOLIC_PROCESS(9)	GO:0006527 arginine catabolic process, GOslim:biological_process	GO_BP	2	0.00233	0.0246
CELLULAR_AMINO_ACID_METABOLIC_PROCESS(136)	GO:0006520 cellular amino acid metabolic process, GOslim:biological_process	GO_BP	5	0.00263	0.0269
MANNOSE_METABOLIC_PROCESS(10)	GO:0006013 mannose metabolic process, GOslim:biological_process	GO_BP	2	0.00279	0.0276
ARGININE_DECARBOXYLASE_ACTIVITY(9)	GO:0008792 arginine decarboxylase activity, GOslim:molecular_function	GO_MF	2	0.00233	0.0283
MANNOSIDASE_ACTIVITY(10)	GO:0015923 mannosidase activity, GOslim:molecular_function	GO_MF	2	0.00279	0.0331

## Sheet: C3_43, DOWN, GO analysis result
GO enrichment analysis
Gene Set Name(NO. Genes)	Description	Category	NO. Genes in Overlap (k)	p value	FDR
NUCLEIC_ACID_BINDING(2512)	GO:0003676 nucleic acid binding, GOslim:molecular_function	GO_MF	107	2.66e-29	2.06e-26
ATP_BINDING(6375)	GO:0005524 ATP binding, GOslim:molecular_function	GO_MF	175	2.41e-25	9.32e-23
NUCLEOTIDE_BINDING(3328)	GO:0000166 nucleotide binding, GOslim:molecular_function	GO_MF	117	4.25e-25	1.09e-22
BINDING(976)	GO:0005488 binding, GOslim:molecular_function	GO_MF	59	1.9e-23	3.67e-21
NUCLEOSIDE-TRIPHOSPHATASE_ACTIVITY(810)	GO:0017111 nucleoside-triphosphatase activity, GOslim:molecular_function	GO_MF	50	1.98e-20	3.06e-18
HELICASE_ACTIVITY(411)	GO:0004386 helicase activity, GOslim:molecular_function	GO_MF	36	1.46e-19	1.88e-17
PROTEIN_BINDING(10755)	GO:0005515 protein binding, GOslim:molecular_function	GO_MF	225	5.08e-18	5.61e-16
ATP-DEPENDENT_HELICASE_ACTIVITY(292)	GO:0008026 ATP-dependent helicase activity, GOslim:molecular_function	GO_MF	27	1.46e-15	1.41e-13
CATALYTIC_ACTIVITY(3586)	GO:0003824 catalytic activity, GOslim:molecular_function	GO_MF	97	6.52e-14	5.6e-12
RNA_PROCESSING(185)	GO:0006396 RNA processing, GOslim:biological_process	GO_BP	19	4.15e-12	2.57e-09
MRNA_PROCESSING(70)	GO:0006397 mRNA processing, GOslim:biological_process	GO_BP	13	1.39e-11	4.29e-09
SMALL-SUBUNIT_PROCESSOME(22)	GO:0032040 small-subunit processome, GOslim:cellular_component	GO_CC	9	5.3e-11	5.32e-09
RNA_BINDING(928)	GO:0003723 RNA binding, GOslim:molecular_function	GO_MF	38	9.86e-11	7.63e-09
UNFOLDED_PROTEIN_BINDING(268)	GO:0051082 unfolded protein binding, GOslim:molecular_function	GO_MF	20	2.33e-10	1.64e-08
EMBRYO_DEVELOPMENT(11)	GO:0009790 embryo development, GOslim:biological_process	GO_BP	7	7.26e-10	1.5e-07
METABOLIC_PROCESS(2196)	GO:0008152 metabolic process, GOslim:biological_process	GO_BP	61	1.28e-09	1.58e-07
PHOSPHORYLATION(48)	GO:0016310 phosphorylation, GOslim:biological_process	GO_BP	10	1.19e-09	1.58e-07
RESPONSE_TO_STRESS(242)	GO:0006950 response to stress, GOslim:biological_process	GO_BP	18	1.91e-09	1.98e-07
PROTEIN_METABOLIC_PROCESS(55)	GO:0019538 protein metabolic process, GOslim:biological_process	GO_BP	10	3.8e-09	3.36e-07
GLUTAMATE_SYNTHASE_ACTIVITY(8)	GO:0015930 glutamate synthase activity, GOslim:molecular_function	GO_MF	6	6.2e-09	3.99e-07
NITROGEN_COMPOUND_METABOLIC_PROCESS(70)	GO:0006807 nitrogen compound metabolic process, GOslim:biological_process	GO_BP	10	2.99e-08	2.31e-06
PEPTIDE-METHIONINE_(S)-S-OXIDE_REDUCTASE_ACTIVITY(23)	GO:0008113 peptide-methionine (S)-S-oxide reductase activity, GOslim:molecular_function	GO_MF	7	4.12e-08	2.45e-06
GLUTAMATE_BIOSYNTHETIC_PROCESS(16)	GO:0006537 glutamate biosynthetic process, GOslim:biological_process	GO_BP	6	1.42e-07	9.79e-06
OXIDATION-REDUCTION_PROCESS(3869)	GO:0055114 oxidation-reduction process, GOslim:biological_process	GO_BP	82	2.7e-07	1.67e-05
CHROMOSOME_ORGANIZATION(19)	GO:0051276 chromosome organization, GOslim:biological_process	GO_BP	6	3.28e-07	1.85e-05
KINASE_ACTIVITY(95)	GO:0016301 kinase activity, GOslim:molecular_function	GO_MF	10	4.05e-07	2.24e-05
ZEAXANTHIN_EPOXIDASE_[OVERALL]_ACTIVITY(4)	GO:0009540 zeaxanthin epoxidase [overall] activity, GOslim:molecular_function	GO_MF	4	1.16e-06	5.96e-05
ABSCISIC_ACID_BIOSYNTHETIC_PROCESS(4)	GO:0009688 abscisic acid biosynthetic process, GOslim:biological_process	GO_BP	4	1.16e-06	5.97e-05
ATPASE_ACTIVITY(395)	GO:0016887 ATPase activity, GOslim:molecular_function	GO_MF	18	1.95e-06	9.42e-05
PROTEIN_PROCESSING(14)	GO:0016485 protein processing, GOslim:biological_process	GO_BP	5	1.99e-06	9.48e-05
CHROMOSOME(69)	GO:0005694 chromosome, GOslim:cellular_component	GO_CC	8	3.03e-06	0.000152
ZINC_ION_BINDING(4092)	GO:0008270 zinc ion binding, GOslim:molecular_function	GO_MF	80	7.17e-06	0.000326
CALCIUM_ION_TRANSMEMBRANE_TRANSPORT(37)	GO:0070588 calcium ion transmembrane transport, GOslim:biological_process	GO_BP	6	9.48e-06	0.000419
NUCLEUS(2286)	GO:0005634 nucleus, GOslim:cellular_component	GO_CC	51	1.36e-05	0.000453
PROTEIN_FOLDING(457)	GO:0006457 protein folding, GOslim:biological_process	GO_BP	18	1.32e-05	0.000543
CELLULAR_PROTEIN_MODIFICATION_PROCESS(87)	GO:0006464 cellular protein modification process, GOslim:biological_process	GO_BP	8	1.46e-05	0.000565
PYRUVATE_METABOLIC_PROCESS(10)	GO:0006090 pyruvate metabolic process, GOslim:biological_process	GO_BP	4	1.57e-05	0.00057
RRNA_PROCESSING(90)	GO:0006364 rRNA processing, GOslim:biological_process	GO_BP	8	1.84e-05	0.000602
PROTEIN_IMPORT_INTO_NUCLEUS(24)	GO:0006606 protein import into nucleus, GOslim:biological_process	GO_BP	5	1.85e-05	0.000602
CALCIUM-TRANSPORTING_ATPASE_ACTIVITY(40)	GO:0005388 calcium-transporting ATPase activity, GOslim:molecular_function	GO_MF	6	1.41e-05	0.000607
RESPONSE_TO_HEAT(25)	GO:0009408 response to heat, GOslim:biological_process	GO_BP	5	2.2e-05	0.00068
SENSORY_PERCEPTION_OF_MECHANICAL_STIMULUS(3)	GO:0050954 sensory_perception_of_mechanical_stimulus GOslim:biological_process	GO_BP	3	2.92e-05	0.000862
RESPIRATORY_GASEOUS_EXCHANGE(13)	GO:0007585 respiratory gaseous exchange, GOslim:biological_process	GO_BP	4	3.62e-05	0.00102
MECHANICALLY-GATED_ION_CHANNEL_ACTIVITY(3)	GO:0008381 mechanically-gated ion channel activity, GOslim:molecular_function	GO_MF	3	2.92e-05	0.00119
ALTERNATIVE_OXIDASE_ACTIVITY(13)	GO:0009916 alternative oxidase activity, GOslim:molecular_function	GO_MF	4	3.62e-05	0.00133
METALLOPEPTIDASE_ACTIVITY(48)	GO:0008237 metallopeptidase activity, GOslim:molecular_function	GO_MF	6	3.61e-05	0.00133
GLYOXYLATE_CYCLE(4)	GO:0006097 glyoxylate cycle, GOslim:biological_process	GO_BP	3	5.07e-05	0.00136
NAD+_ADP-RIBOSYLTRANSFERASE_ACTIVITY(29)	GO:0003950 NAD+ ADP-ribosyltransferase activity, GOslim:molecular_function	GO_MF	5	4.13e-05	0.00145
RNA_LIGASE_(ATP)_ACTIVITY(4)	GO:0003972 RNA ligase (ATP) activity, GOslim:molecular_function	GO_MF	3	5.07e-05	0.00151
PRE-MRNA_INTRONIC_BINDING(4)	GO:0097157 pre-mRNA_intronic_binding GOslim:molecular_function	GO_MF	3	5.07e-05	0.00151
MALATE_SYNTHASE_ACTIVITY(4)	GO:0004474 malate synthase activity, GOslim:molecular_function	GO_MF	3	5.07e-05	0.00151
DRUG_BINDING(4)	GO:0008144 drug binding, GOslim:molecular_function	GO_MF	3	5.07e-05	0.00151
CALMODULIN_BINDING(55)	GO:0005516 calmodulin binding, GOslim:molecular_function	GO_MF	6	7.25e-05	0.002
CATALASE_ACTIVITY(16)	GO:0004096 catalase activity, GOslim:molecular_function	GO_MF	4	7.17e-05	0.002
PCG_PROTEIN_COMPLEX(5)	GO:0031519 PcG protein complex, GOslim:cellular_component	GO_CC	3	8.05e-05	0.00202
OXIDOREDUCTASE_ACTIVITY(1974)	GO:0016491 oxidoreductase activity, GOslim:molecular_function	GO_MF	43	0.000105	0.00279
PROTEIN_SERINE/THREONINE_PHOSPHATASE_ACTIVITY(129)	GO:0004722 protein serine/threonine phosphatase activity, GOslim:molecular_function	GO_MF	8	0.000197	0.00492
METALLOENDOPEPTIDASE_ACTIVITY(129)	GO:0004222 metalloendopeptidase activity, GOslim:molecular_function	GO_MF	8	0.000197	0.00492
ACYL-COA_DEHYDROGENASE_ACTIVITY(22)	GO:0003995 acyl-CoA dehydrogenase activity, GOslim:molecular_function	GO_MF	4	0.00021	0.00506
RESPONSE_TO_WATER_STIMULUS(22)	GO:0009415 response to water stimulus, GOslim:biological_process	GO_BP	4	0.00021	0.0054
GLUTAMINE_BIOSYNTHETIC_PROCESS(24)	GO:0006542 glutamine biosynthetic process, GOslim:biological_process	GO_BP	4	0.000282	0.00698
GLUTAMATE-AMMONIA_LIGASE_ACTIVITY(26)	GO:0004356 glutamate-ammonia ligase activity, GOslim:molecular_function	GO_MF	4	0.00037	0.00868
TWO-COMPONENT_SENSOR_ACTIVITY(50)	GO:0000155 two-component sensor activity, GOslim:molecular_function	GO_MF	5	0.000424	0.00963
RIBOSOME_BIOGENESIS(80)	GO:0042254 ribosome biogenesis, GOslim:biological_process	GO_BP	6	0.000482	0.011
PROTEIN-CHROMOPHORE_LINKAGE(11)	GO:0018298 protein-chromophore linkage, GOslim:biological_process	GO_BP	3	0.000497	0.011
DETECTION_OF_VISIBLE_LIGHT(11)	GO:0009584 detection of visible light, GOslim:biological_process	GO_BP	3	0.000497	0.011
PURINE_NUCLEOTIDE_BIOSYNTHETIC_PROCESS(31)	GO:0006164 purine nucleotide biosynthetic process, GOslim:biological_process	GO_BP	4	0.000676	0.0133
PEPTIDOGLYCAN-BASED_CELL_WALL_BIOGENESIS(2)	GO:0009273 peptidoglycan-based cell wall biogenesis, GOslim:biological_process	GO_BP	2	0.000775	0.0133
RIBOSOMAL_LARGE_SUBUNIT_BIOGENESIS(2)	GO:0042273 ribosomal large subunit biogenesis, GOslim:biological_process	GO_BP	2	0.000775	0.0133
TRANSMEMBRANE_TRANSPORT(1660)	GO:0055085 transmembrane transport, GOslim:biological_process	GO_BP	35	0.000768	0.0133
ASPARTATE_FAMILY_AMINO_ACID_BIOSYNTHETIC_PROCESS(2)	GO:0009067 aspartate family amino acid biosynthetic process, GOslim:biological_process	GO_BP	2	0.000775	0.0133
COENZYME_M_BIOSYNTHETIC_PROCESS(2)	GO:0019295 coenzyme M biosynthetic process, GOslim:biological_process	GO_BP	2	0.000775	0.0133
RIBOSOMAL_LARGE_SUBUNIT_EXPORT_FROM_NUCLEUS(2)	GO:0000055 ribosomal large subunit export from nucleus, GOslim:biological_process	GO_BP	2	0.000775	0.0133
REGULATION_OF_CELL_SHAPE(2)	GO:0008360 regulation of cell shape, GOslim:biological_process	GO_BP	2	0.000775	0.0133
TWO-COMPONENT_RESPONSE_REGULATOR_ACTIVITY(155)	GO:0000156 two-component response regulator activity, GOslim:molecular_function	GO_MF	8	0.000632	0.014
POLYSACCHARIDE_CATABOLIC_PROCESS(33)	GO:0000272 polysaccharide catabolic process, GOslim:biological_process	GO_BP	4	0.000838	0.014
DNA_REPLICATION_FACTOR_C_COMPLEX(2)	GO:0005663 DNA replication factor C complex, GOslim:cellular_component	GO_CC	2	0.000775	0.0155
HOMOSERINE_DEHYDROGENASE_ACTIVITY(2)	GO:0004412 homoserine dehydrogenase activity, GOslim:molecular_function	GO_MF	2	0.000775	0.0162
DNA_CLAMP_LOADER_ACTIVITY(2)	GO:0003689 DNA clamp loader activity, GOslim:molecular_function	GO_MF	2	0.000775	0.0162
BETA-AMYLASE_ACTIVITY(33)	GO:0016161 beta-amylase activity, GOslim:molecular_function	GO_MF	4	0.000838	0.017
SIGNAL_TRANSDUCER_ACTIVITY(125)	GO:0004871 signal transducer activity, GOslim:molecular_function	GO_MF	7	0.000869	0.0172
ACTIN_CYTOSKELETON_ORGANIZATION(94)	GO:0030036 actin cytoskeleton organization, GOslim:biological_process	GO_BP	6	0.00107	0.0174
MYOSIN_COMPLEX(64)	GO:0016459 myosin complex, GOslim:cellular_component	GO_CC	5	0.0012	0.02
NUCLEAR_PORE(101)	GO:0005643 nuclear pore, GOslim:cellular_component	GO_CC	6	0.00151	0.0217
MOTOR_ACTIVITY(64)	GO:0003774 motor activity, GOslim:molecular_function	GO_MF	5	0.0012	0.0232
TWO-COMPONENT_SIGNAL_TRANSDUCTION_SYSTEM_(PHOSPHORELAY)(183)	GO:0000160 two-component signal transduction system (phosphorelay), GOslim:biological_process	GO_BP	8	0.00175	0.0277
IMP_DEHYDROGENASE_ACTIVITY(4)	GO:0003938 IMP dehydrogenase activity, GOslim:molecular_function	GO_MF	2	0.00191	0.0351
PROTEIN-L-ISOASPARTATE_(D-ASPARTATE)_O-METHYLTRANSFERASE_ACTIVITY(4)	GO:0004719 protein-L-isoaspartate (D-aspartate) O-methyltransferase activity, GOslim:molecular_function	GO_MF	2	0.00191	0.0351
APOPTOTIC_PROCESS(5)	GO:0006915 apoptotic process, GOslim:biological_process	GO_BP	2	0.00265	0.0365
PROTEIN_DEPHOSPHORYLATION(194)	GO:0006470 protein dephosphorylation, GOslim:biological_process	GO_BP	8	0.00247	0.0365
PROTEIN_IMPORT(5)	GO:0017038 protein import, GOslim:biological_process	GO_BP	2	0.00265	0.0365
HISTIDYL-TRNA_AMINOACYLATION(5)	GO:0006427 histidyl-tRNA aminoacylation, GOslim:biological_process	GO_BP	2	0.00265	0.0365
PSEUDOURIDINE_SYNTHESIS(46)	GO:0001522 pseudouridine synthesis, GOslim:biological_process	GO_BP	4	0.0026	0.0365
SODIUM_ION_TRANSPORT(45)	GO:0006814 sodium ion transport, GOslim:biological_process	GO_BP	4	0.00241	0.0365
RNA_MODIFICATION(50)	GO:0009451 RNA modification, GOslim:biological_process	GO_BP	4	0.00344	0.0462
PEPTIDOGLYCAN_BIOSYNTHETIC_PROCESS(6)	GO:0009252 peptidoglycan biosynthetic process, GOslim:biological_process	GO_BP	2	0.00351	0.0462
HISTIDINE-TRNA_LIGASE_ACTIVITY(5)	GO:0004821 histidine-tRNA ligase activity, GOslim:molecular_function	GO_MF	2	0.00265	0.0477

## Sheet: C2_52, UP, GO analysis result
GO enrichment analysis
Gene Set Name(NO. Genes)	Description	Category	NO. Genes in Overlap (k)	p value	FDR
TRANSLATION(1344)	GO:0006412 translation, GOslim:biological_process	GO_BP	3	0.000475	0.00143
INTRACELLULAR(2596)	GO:0005622 intracellular, GOslim:cellular_component	GO_CC	3	0.00314	0.00471
STRUCTURAL_CONSTITUENT_OF_RIBOSOME(1355)	GO:0003735 structural constituent of ribosome, GOslim:molecular_function	GO_MF	3	0.000487	0.0106
LIPOXYGENASE_ACTIVITY(28)	GO:0016165 lipoxygenase activity, GOslim:molecular_function	GO_MF	1	0.00344	0.0374

## Sheet: C2_52, DOWN, GO analysis result
GO enrichment analysis
Gene Set Name(NO. Genes)	Description	Category	NO. Genes in Overlap (k)	p value	FDR
NUTRIENT_RESERVOIR_ACTIVITY(119)	GO:0045735 nutrient reservoir activity, GOslim:molecular_function	GO_MF	14	9.16e-25	3.41e-23
THYLAKOID(16)	GO:0009579 thylakoid, GOslim:cellular_component	GO_CC	8	4.98e-19	1.46e-17
PHOTOSYSTEM_I(66)	GO:0009522 photosystem I, GOslim:cellular_component	GO_CC	8	9.79e-15	1.43e-13
LIGHT-HARVESTING_COMPLEX(5)	GO:0030076 light-harvesting complex, GOslim:cellular_component	GO_CC	5	2.14e-13	2.09e-12
PHOTOSYNTHETIC_ELECTRON_TRANSPORT_IN_PHOTOSYSTEM_II(6)	GO:0009772 photosynthetic electron transport in photosystem II, GOslim:biological_process	GO_BP	5	3.93e-13	5e-12
PHOTOSYSTEM(9)	GO:0009521 photosystem, GOslim:cellular_component	GO_CC	4	6.39e-10	4.68e-09
PHOTOSYNTHETIC_ELECTRON_TRANSPORT_CHAIN(13)	GO:0009767 photosynthetic electron transport chain, GOslim:biological_process	GO_BP	4	2.12e-09	1.8e-08
CHLOROPHYLL_BINDING(18)	GO:0016168 chlorophyll binding, GOslim:molecular_function	GO_MF	4	6.49e-09	1.21e-07
CARBOHYDRATE_METABOLIC_PROCESS(1504)	GO:0005975 carbohydrate metabolic process, GOslim:biological_process	GO_BP	12	3.85e-08	2.45e-07
PHOTOSYSTEM_II(101)	GO:0009523 photosystem II, GOslim:cellular_component	GO_CC	5	7.99e-08	4.68e-07
RIBULOSE-BISPHOSPHATE_CARBOXYLASE_ACTIVITY(6)	GO:0016984 ribulose-bisphosphate carboxylase activity, GOslim:molecular_function	GO_MF	2	2.7e-05	0.000335
MAGNESIUM_ION_BINDING(377)	GO:0000287 magnesium ion binding, GOslim:molecular_function	GO_MF	5	4.2e-05	0.000391
CATALYTIC_ACTIVITY(3586)	GO:0003824 catalytic activity, GOslim:molecular_function	GO_MF	13	5.68e-05	0.000423
INTEGRAL_TO_MEMBRANE(2631)	GO:0016021 integral to membrane, GOslim:cellular_component	GO_CC	10	0.000297	0.00145
CARBON_FIXATION(27)	GO:0015977 carbon fixation, GOslim:biological_process	GO_BP	2	0.000386	0.00197
MONOLAYER-SURROUNDED_LIPID_STORAGE_BODY(54)	GO:0012511 monolayer-surrounded lipid storage body, GOslim:cellular_component	GO_CC	2	0.00144	0.00602
METAL_ION_BINDING(759)	GO:0046872 metal ion binding, GOslim:molecular_function	GO_MF	5	0.00101	0.00628
ALPHA-L-FUCOSIDASE_ACTIVITY(4)	GO:0004560 alpha-L-fucosidase activity, GOslim:molecular_function	GO_MF	1	0.00493	0.0262
SULFOTRANSFERASE_ACTIVITY(119)	GO:0008146 sulfotransferase activity, GOslim:molecular_function	GO_MF	2	0.00651	0.0303

## Sheet: C3_53, UP, GO analysis result
GO enrichment analysis
Gene Set Name(NO. Genes)	Description	Category	NO. Genes in Overlap (k)	p value	FDR
NADH_DEHYDROGENASE_(UBIQUINONE)_ACTIVITY(56)	GO:0008137 NADH dehydrogenase (ubiquinone) activity, GOslim:molecular_function	GO_MF	29	4.56e-51	1.15e-48
THYLAKOID(16)	GO:0009579 thylakoid, GOslim:cellular_component	GO_CC	16	4.68e-32	2.95e-30
ATP_SYNTHESIS_COUPLED_ELECTRON_TRANSPORT(18)	GO:0042773 ATP synthesis coupled electron transport, GOslim:biological_process	GO_BP	15	2.64e-29	1.28e-27
OXIDATION-REDUCTION_PROCESS(3869)	GO:0055114 oxidation-reduction process, GOslim:biological_process	GO_BP	67	2.58e-29	1.28e-27
ATP_SYNTHESIS_COUPLED_PROTON_TRANSPORT(99)	GO:0015986 ATP synthesis coupled proton transport, GOslim:biological_process	GO_BP	19	7.05e-27	2.56e-25
PHOTOSYNTHETIC_ELECTRON_TRANSPORT_CHAIN(13)	GO:0009767 photosynthetic electron transport chain, GOslim:biological_process	GO_BP	13	2.86e-26	8.29e-25
TRANSLATION(1344)	GO:0006412 translation, GOslim:biological_process	GO_BP	39	9.68e-25	2.34e-23
PHOTOSYSTEM_I(66)	GO:0009522 photosystem I, GOslim:cellular_component	GO_CC	16	2.82e-24	5.91e-23
STRUCTURAL_CONSTITUENT_OF_RIBOSOME(1355)	GO:0003735 structural constituent of ribosome, GOslim:molecular_function	GO_MF	39	1.28e-24	1.62e-22
PHOTOSYSTEM(9)	GO:0009521 photosystem, GOslim:cellular_component	GO_CC	9	1.48e-18	2.32e-17
LARGE_RIBOSOMAL_SUBUNIT(100)	GO:0015934 large ribosomal subunit, GOslim:cellular_component	GO_CC	13	8.23e-17	1.04e-15
INTEGRAL_TO_THYLAKOID_MEMBRANE(8)	GO:0031361 integral to thylakoid membrane, GOslim:cellular_component	GO_CC	8	1.26e-16	1.32e-15
CHLOROPHYLL_BINDING(18)	GO:0016168 chlorophyll binding, GOslim:molecular_function	GO_MF	9	1.39e-16	1.17e-14
QUINONE_BINDING(63)	GO:0048038 quinone binding, GOslim:molecular_function	GO_MF	11	1.05e-15	6.62e-14
SMALL_RIBOSOMAL_SUBUNIT(111)	GO:0015935 small ribosomal subunit, GOslim:cellular_component	GO_CC	11	3.07e-13	2.76e-12
MEMBRANE(3619)	GO:0016020 membrane, GOslim:cellular_component	GO_CC	42	1.18e-12	9.3e-12
INTRACELLULAR(2596)	GO:0005622 intracellular, GOslim:cellular_component	GO_CC	35	1.86e-12	1.3e-11
PHOTOSYNTHETIC_ELECTRON_TRANSPORT_IN_PHOTOSYSTEM_II(6)	GO:0009772 photosynthetic electron transport in photosystem II, GOslim:biological_process	GO_BP	6	9.26e-13	1.92e-11
ATP_METABOLIC_PROCESS(34)	GO:0046034 ATP metabolic process, GOslim:biological_process	GO_BP	8	1.07e-12	1.95e-11
RIBULOSE-BISPHOSPHATE_CARBOXYLASE_ACTIVITY(6)	GO:0016984 ribulose-bisphosphate carboxylase activity, GOslim:molecular_function	GO_MF	6	9.26e-13	4.68e-11
HYDROGEN_ION_TRANSMEMBRANE_TRANSPORTER_ACTIVITY(95)	GO:0015078 hydrogen ion transmembrane transporter activity, GOslim:molecular_function	GO_MF	10	2.14e-12	9e-11
DNA-DIRECTED_RNA_POLYMERASE_ACTIVITY(189)	GO:0003899 DNA-directed RNA polymerase activity, GOslim:molecular_function	GO_MF	12	3.51e-12	1.11e-10
HEME_BINDING(1204)	GO:0020037 heme binding, GOslim:molecular_function	GO_MF	24	3.1e-12	1.11e-10
ATP_HYDROLYSIS_COUPLED_PROTON_TRANSPORT(124)	GO:0015991 ATP hydrolysis coupled proton transport, GOslim:biological_process	GO_BP	10	2.49e-11	4.01e-10
LIGHT-HARVESTING_COMPLEX(5)	GO:0030076 light-harvesting complex, GOslim:cellular_component	GO_CC	5	8.05e-11	5.06e-10
ELECTRON_CARRIER_ACTIVITY(1436)	GO:0009055 electron carrier activity, GOslim:molecular_function	GO_MF	25	1.83e-11	5.15e-10
PHOTOSYSTEM_II(101)	GO:0009523 photosystem II, GOslim:cellular_component	GO_CC	9	1.09e-10	6.24e-10
INTEGRAL_TO_MEMBRANE(2631)	GO:0016021 integral to membrane, GOslim:cellular_component	GO_CC	32	2.23e-10	1.17e-09
PROTON_TRANSPORT(67)	GO:0015992 proton transport, GOslim:biological_process	GO_BP	8	1.4e-10	2.03e-09
IRON_ION_BINDING(1186)	GO:0005506 iron ion binding, GOslim:molecular_function	GO_MF	22	9.65e-11	2.44e-09
RRNA_BINDING(65)	GO:0019843 rRNA binding, GOslim:molecular_function	GO_MF	8	1.12e-10	2.58e-09
CHLOROPLAST(86)	GO:0009507 chloroplast, GOslim:cellular_component	GO_CC	8	8.76e-10	4.24e-09
RESPIRATORY_ELECTRON_TRANSPORT_CHAIN(10)	GO:0022904 respiratory electron transport chain, GOslim:biological_process	GO_BP	5	9.46e-10	1.25e-08
CARBON_FIXATION(27)	GO:0015977 carbon fixation, GOslim:biological_process	GO_BP	6	1.05e-09	1.27e-08
CYTOCHROME-C_OXIDASE_ACTIVITY(54)	GO:0004129 cytochrome-c oxidase activity, GOslim:molecular_function	GO_MF	7	1.2e-09	2.53e-08
AEROBIC_RESPIRATION(5)	GO:0009060 aerobic respiration, GOslim:biological_process	GO_BP	4	1.27e-08	1.42e-07
MAGNESIUM_ION_BINDING(377)	GO:0000287 magnesium ion binding, GOslim:molecular_function	GO_MF	11	6.73e-08	1.31e-06
NAD_BINDING(164)	GO:0051287 NAD binding, GOslim:molecular_function	GO_MF	8	1.02e-07	1.84e-06
ACETYL-COA_CARBOXYLASE_COMPLEX(18)	GO:0009317 acetyl-CoA carboxylase complex, GOslim:cellular_component	GO_CC	4	7.16e-07	3.22e-06
ACETYL-COA_CARBOXYLASE_ACTIVITY(23)	GO:0003989 acetyl-CoA carboxylase activity, GOslim:molecular_function	GO_MF	4	1.7e-06	2.86e-05
TRANSFERASE_ACTIVITY(124)	GO:0016740 transferase activity, GOslim:molecular_function	GO_MF	6	4.35e-06	6.87e-05
RIBONUCLEOSIDE_BINDING(31)	GO:0032549 ribonucleoside binding, GOslim:molecular_function	GO_MF	4	4.96e-06	7.37e-05
RNA_BINDING(928)	GO:0003723 RNA binding, GOslim:molecular_function	GO_MF	13	1.37e-05	0.000192
PLASMA_MEMBRANE-DERIVED_THYLAKOID_PHOTOSYSTEM_II(2)	GO:0030096 plasma membrane-derived thylakoid photosystem II, GOslim:cellular_component	GO_CC	2	6.09e-05	0.000255
LIGASE_ACTIVITY(49)	GO:0016874 ligase activity, GOslim:molecular_function	GO_MF	4	2.65e-05	0.000353
SUBSTRATE-SPECIFIC_TRANSMEMBRANE_TRANSPORTER_ACTIVITY(176)	GO:0022891 substrate-specific transmembrane transporter activity, GOslim:molecular_function	GO_MF	6	2.95e-05	0.000373
PHOTOSYSTEM_II_REACTION_CENTER(3)	GO:0009539 photosystem II reaction center, GOslim:cellular_component	GO_CC	2	0.000101	0.000398
PROTEIN_STABILIZATION(2)	GO:0050821 protein stabilization, GOslim:biological_process	GO_BP	2	6.09e-05	0.000589
AEROBIC_ELECTRON_TRANSPORT_CHAIN(2)	GO:0019646 aerobic electron transport chain, GOslim:biological_process	GO_BP	2	6.09e-05	0.000589
PHOSPHATE_ION_BINDING(2)	GO:0042301 phosphate ion binding, GOslim:molecular_function	GO_MF	2	6.09e-05	0.000699
HEME-COPPER_TERMINAL_OXIDASE_ACTIVITY(2)	GO:0015002 heme-copper terminal oxidase activity, GOslim:molecular_function	GO_MF	2	6.09e-05	0.000699
HEME_TRANSPORT(7)	GO:0015886 heme transport, GOslim:biological_process	GO_BP	2	0.000361	0.00328
RESPIRATORY_CHAIN_COMPLEX_IV_ASSEMBLY(8)	GO:0008535 respiratory chain complex IV assembly, GOslim:biological_process	GO_BP	2	0.000451	0.00385
HEME_TRANSPORTER_ACTIVITY(7)	GO:0015232 heme transporter activity, GOslim:molecular_function	GO_MF	2	0.000361	0.00397
TRANSMEMBRANE_TRANSPORTER_ACTIVITY(295)	GO:0022857 transmembrane transporter activity, GOslim:molecular_function	GO_MF	6	0.000455	0.00479
IRON_ION_TRANSPORT(11)	GO:0006826 iron ion transport, GOslim:biological_process	GO_BP	2	0.000776	0.00563
PROTEIN_COMPLEX_ASSEMBLY(11)	GO:0006461 protein complex assembly, GOslim:biological_process	GO_BP	2	0.000776	0.00563
CELLULAR_IRON_ION_HOMEOSTASIS(11)	GO:0006879 cellular iron ion homeostasis, GOslim:biological_process	GO_BP	2	0.000776	0.00563
SULFOTRANSFERASE_ACTIVITY(119)	GO:0008146 sulfotransferase activity, GOslim:molecular_function	GO_MF	4	0.00069	0.00697
RESPIRATORY_GASEOUS_EXCHANGE(13)	GO:0007585 respiratory gaseous exchange, GOslim:biological_process	GO_BP	2	0.00104	0.00719
CYTOCHROME_COMPLEX_ASSEMBLY(14)	GO:0017004 cytochrome complex assembly, GOslim:biological_process	GO_BP	2	0.00119	0.00783
ALTERNATIVE_OXIDASE_ACTIVITY(13)	GO:0009916 alternative oxidase activity, GOslim:molecular_function	GO_MF	2	0.00104	0.0101
FERRIC_IRON_BINDING(14)	GO:0008199 ferric iron binding, GOslim:molecular_function	GO_MF	2	0.00119	0.0111
NUCLEOSIDE-TRIPHOSPHATASE_ACTIVITY(810)	GO:0017111 nucleoside-triphosphatase activity, GOslim:molecular_function	GO_MF	9	0.00144	0.013
ADENYLYLSULFATE_KINASE_ACTIVITY(16)	GO:0004020 adenylylsulfate kinase activity, GOslim:molecular_function	GO_MF	2	0.00151	0.0131
THYLAKOID_MEMBRANE(31)	GO:0042651 thylakoid membrane, GOslim:cellular_component	GO_CC	2	0.00504	0.0186
IRON-SULFUR_CLUSTER_BINDING(174)	GO:0051536 iron-sulfur cluster binding, GOslim:molecular_function	GO_MF	4	0.00268	0.0226
SULFATE_ASSIMILATION(26)	GO:0000103 sulfate assimilation, GOslim:biological_process	GO_BP	2	0.00364	0.023
TRYPTOPHAN_METABOLIC_PROCESS(29)	GO:0006568 tryptophan metabolic process, GOslim:biological_process	GO_BP	2	0.00445	0.0269
METAL_ION_BINDING(759)	GO:0046872 metal ion binding, GOslim:molecular_function	GO_MF	8	0.00357	0.0291
TRYPTOPHAN_SYNTHASE_ACTIVITY(31)	GO:0004834 tryptophan synthase activity, GOslim:molecular_function	GO_MF	2	0.00504	0.0398

## Sheet: C3_53, DOWN, GO analysis result
GO enrichment analysis
Gene Set Name(NO. Genes)	Description	Category	NO. Genes in Overlap (k)	p value	FDR
CATALYTIC_ACTIVITY(3586)	GO:0003824 catalytic activity, GOslim:molecular_function	GO_MF	158	1.27e-51	1.27e-48
PROTEIN_FOLDING(457)	GO:0006457 protein folding, GOslim:biological_process	GO_BP	66	3.98e-50	3.34e-47
UNFOLDED_PROTEIN_BINDING(268)	GO:0051082 unfolded protein binding, GOslim:molecular_function	GO_MF	50	4.65e-43	2.34e-40
ATP_BINDING(6375)	GO:0005524 ATP binding, GOslim:molecular_function	GO_MF	191	2.8e-39	9.39e-37
NUCLEOTIDE_BINDING(3328)	GO:0000166 nucleotide binding, GOslim:molecular_function	GO_MF	127	2.54e-35	6.39e-33
NUCLEOSIDE-TRIPHOSPHATASE_ACTIVITY(810)	GO:0017111 nucleoside-triphosphatase activity, GOslim:molecular_function	GO_MF	61	1.26e-31	2.53e-29
NUTRIENT_RESERVOIR_ACTIVITY(119)	GO:0045735 nutrient reservoir activity, GOslim:molecular_function	GO_MF	29	1.97e-28	3.3e-26
CYTOPLASM(984)	GO:0005737 cytoplasm, GOslim:cellular_component	GO_CC	59	8.22e-26	9.44e-24
PROTEIN_CATABOLIC_PROCESS(67)	GO:0030163 protein catabolic process, GOslim:biological_process	GO_BP	20	1.54e-21	4.36e-19
PROTEIN_METABOLIC_PROCESS(55)	GO:0019538 protein metabolic process, GOslim:biological_process	GO_BP	19	1.56e-21	4.36e-19
METABOLIC_PROCESS(2196)	GO:0008152 metabolic process, GOslim:biological_process	GO_BP	74	5.65e-18	1.19e-15
CARBOHYDRATE_METABOLIC_PROCESS(1504)	GO:0005975 carbohydrate metabolic process, GOslim:biological_process	GO_BP	58	8.88e-17	1.49e-14
METALLOENDOPEPTIDASE_ACTIVITY(129)	GO:0004222 metalloendopeptidase activity, GOslim:molecular_function	GO_MF	20	1.13e-16	1.62e-14
OXIDATION-REDUCTION_PROCESS(3869)	GO:0055114 oxidation-reduction process, GOslim:biological_process	GO_BP	98	1.77e-15	2.47e-13
PROTEIN_REFOLDING(36)	GO:0042026 protein refolding, GOslim:biological_process	GO_BP	13	2.24e-15	2.69e-13
CELLULAR_PROTEIN_METABOLIC_PROCESS(128)	GO:0044267 cellular protein metabolic process, GOslim:biological_process	GO_BP	18	1.73e-14	1.81e-12
RNA_BINDING(928)	GO:0003723 RNA binding, GOslim:molecular_function	GO_MF	41	4.65e-14	5.43e-12
METAL_ION_BINDING(759)	GO:0046872 metal ion binding, GOslim:molecular_function	GO_MF	37	4.86e-14	5.43e-12
PROTEOLYSIS(1579)	GO:0006508 proteolysis, GOslim:biological_process	GO_BP	52	1.23e-12	1.14e-10
MANGANESE_ION_BINDING(109)	GO:0030145 manganese ion binding, GOslim:molecular_function	GO_MF	15	3.45e-12	3.47e-10
MEMBRANE(3619)	GO:0016020 membrane, GOslim:cellular_component	GO_CC	85	6.76e-12	3.88e-10
LIPOXYGENASE_ACTIVITY(28)	GO:0016165 lipoxygenase activity, GOslim:molecular_function	GO_MF	10	4.26e-12	3.89e-10
METALLOEXOPEPTIDASE_ACTIVITY(48)	GO:0008235 metalloexopeptidase activity, GOslim:molecular_function	GO_MF	11	2.11e-11	1.77e-09
CHLOROPHYLL_BIOSYNTHETIC_PROCESS(24)	GO:0015995 chlorophyll biosynthetic process, GOslim:biological_process	GO_BP	9	3.57e-11	2.99e-09
OXIDOREDUCTASE_ACTIVITY(1974)	GO:0016491 oxidoreductase activity, GOslim:molecular_function	GO_MF	56	4.43e-11	3.43e-09
FATTY_ACID_METABOLIC_PROCESS(40)	GO:0006631 fatty acid metabolic process, GOslim:biological_process	GO_BP	10	8.28e-11	6.31e-09
AMINOPEPTIDASE_ACTIVITY(58)	GO:0004177 aminopeptidase activity, GOslim:molecular_function	GO_MF	11	1.25e-10	8.95e-09
NUCLEIC_ACID_BINDING(2512)	GO:0003676 nucleic acid binding, GOslim:molecular_function	GO_MF	64	1.34e-10	8.95e-09
RESPONSE_TO_STRESS(242)	GO:0006950 response to stress, GOslim:biological_process	GO_BP	18	3.1e-10	2.16e-08
PROTON_TRANSPORT(67)	GO:0015992 proton transport, GOslim:biological_process	GO_BP	11	4.92e-10	3.17e-08
TRNA_AMINOACYLATION_FOR_PROTEIN_TRANSLATION(193)	GO:0006418 tRNA aminoacylation for protein translation, GOslim:biological_process	GO_BP	16	6.89e-10	4.13e-08
AMINOACYL-TRNA_LIGASE_ACTIVITY(194)	GO:0004812 aminoacyl-tRNA ligase activity, GOslim:molecular_function	GO_MF	16	7.39e-10	4.64e-08
PYRIDOXAL_PHOSPHATE_BINDING(381)	GO:0030170 pyridoxal phosphate binding, GOslim:molecular_function	GO_MF	21	1.81e-09	1.07e-07
GTPASE_ACTIVITY(552)	GO:0003924 GTPase activity, GOslim:molecular_function	GO_MF	25	2.49e-09	1.39e-07
GTP_BINDING(831)	GO:0005525 GTP binding, GOslim:molecular_function	GO_MF	31	2.78e-09	1.47e-07
GLUTAMATE-5-SEMIALDEHYDE_DEHYDROGENASE_ACTIVITY(10)	GO:0004350 glutamate-5-semialdehyde dehydrogenase activity, GOslim:molecular_function	GO_MF	6	8.14e-09	4.09e-07
TRICARBOXYLIC_ACID_CYCLE(90)	GO:0006099 tricarboxylic acid cycle, GOslim:biological_process	GO_BP	11	8.12e-09	4.54e-07
PHOSPHOENOLPYRUVATE_CARBOXYLASE_ACTIVITY(21)	GO:0008964 phosphoenolpyruvate carboxylase activity, GOslim:molecular_function	GO_MF	7	1.1e-08	5.29e-07
CELLULOSE_SYNTHASE_(UDP-FORMING)_ACTIVITY(77)	GO:0016760 cellulose synthase (UDP-forming) activity, GOslim:molecular_function	GO_MF	10	2.3e-08	1.05e-06
L-THREONINE_AMMONIA-LYASE_ACTIVITY(13)	GO:0004794 L-threonine ammonia-lyase activity, GOslim:molecular_function	GO_MF	6	2.69e-08	1.17e-06
HELICASE_ACTIVITY(411)	GO:0004386 helicase activity, GOslim:molecular_function	GO_MF	20	3.14e-08	1.31e-06
GLUTAMATE_5-KINASE_ACTIVITY(14)	GO:0004349 glutamate 5-kinase activity, GOslim:molecular_function	GO_MF	6	3.8e-08	1.53e-06
RNA-INDUCED_SILENCING_COMPLEX(6)	GO:0016442 RNA-induced silencing complex, GOslim:cellular_component	GO_CC	5	4.8e-08	1.84e-06
CARBON_FIXATION(27)	GO:0015977 carbon fixation, GOslim:biological_process	GO_BP	7	4.76e-08	2.37e-06
GENE_SILENCING_BY_RNA(6)	GO:0031047 gene silencing by RNA, GOslim:biological_process	GO_BP	5	4.8e-08	2.37e-06
GLUTAMATE_BIOSYNTHETIC_PROCESS(16)	GO:0006537 glutamate biosynthetic process, GOslim:biological_process	GO_BP	6	7.2e-08	3.35e-06
NADP_BINDING(176)	GO:0050661 NADP binding, GOslim:molecular_function	GO_MF	13	9.53e-08	3.69e-06
ISOLEUCINE_BIOSYNTHETIC_PROCESS(17)	GO:0009097 isoleucine biosynthetic process, GOslim:biological_process	GO_BP	6	9.65e-08	4.26e-06
PHOSPHORYLATION(48)	GO:0016310 phosphorylation, GOslim:biological_process	GO_BP	8	1.05e-07	4.4e-06
GLUTAMATE_SYNTHASE_ACTIVITY(8)	GO:0015930 glutamate synthase activity, GOslim:molecular_function	GO_MF	5	1.31e-07	4.89e-06
CELLULOSE_BIOSYNTHETIC_PROCESS(100)	GO:0030244 cellulose biosynthetic process, GOslim:biological_process	GO_BP	10	2.18e-07	8.7e-06
ASPARTATE-TRNA_LIGASE_ACTIVITY(10)	GO:0004815 aspartate-tRNA ligase activity, GOslim:molecular_function	GO_MF	5	3.01e-07	1.08e-05
ASPARTYL-TRNA_AMINOACYLATION(10)	GO:0006422 aspartyl-tRNA aminoacylation, GOslim:biological_process	GO_BP	5	3.01e-07	1.15e-05
TRANSITION_METAL_ION_BINDING(40)	GO:0046914 transition metal ion binding, GOslim:molecular_function	GO_MF	7	4.96e-07	1.72e-05
FLAVIN_ADENINE_DINUCLEOTIDE_BINDING(406)	GO:0050660 flavin adenine dinucleotide binding, GOslim:molecular_function	GO_MF	18	5.52e-07	1.85e-05
SIGNAL_RECOGNITION_PARTICLE_RECEPTOR_COMPLEX(4)	GO:0005785 signal recognition particle receptor complex, GOslim:cellular_component	GO_CC	4	7.29e-07	2.09e-05
SIGNAL_RECOGNITION_PARTICLE_BINDING(4)	GO:0005047 signal recognition particle binding, GOslim:molecular_function	GO_MF	4	7.29e-07	2.29e-05
GERANYLGERANYL_REDUCTASE_ACTIVITY(4)	GO:0045550 geranylgeranyl reductase activity, GOslim:molecular_function	GO_MF	4	7.29e-07	2.29e-05
PROLINE_BIOSYNTHETIC_PROCESS(25)	GO:0006561 proline biosynthetic process, GOslim:biological_process	GO_BP	6	6.57e-07	2.39e-05
COFACTOR_BIOSYNTHETIC_PROCESS(4)	GO:0051188 cofactor biosynthetic process, GOslim:biological_process	GO_BP	4	7.29e-07	2.55e-05
2-ISOPROPYLMALATE_SYNTHASE_ACTIVITY(5)	GO:0003852 2-isopropylmalate synthase activity, GOslim:molecular_function	GO_MF	4	1.3e-06	3.96e-05
HYDROGEN-TRANSLOCATING_PYROPHOSPHATASE_ACTIVITY(16)	GO:0009678 hydrogen-translocating pyrophosphatase activity, GOslim:molecular_function	GO_MF	5	1.94e-06	5.58e-05
PROTEIN_SERINE/THREONINE_PHOSPHATASE_ACTIVITY(129)	GO:0004722 protein serine/threonine phosphatase activity, GOslim:molecular_function	GO_MF	10	1.9e-06	5.58e-05
CELLULAR_AMINO_ACID_BIOSYNTHETIC_PROCESS(72)	GO:0008652 cellular amino acid biosynthetic process, GOslim:biological_process	GO_BP	8	1.73e-06	5.79e-05
TRANSKETOLASE_ACTIVITY(6)	GO:0004802 transketolase activity, GOslim:molecular_function	GO_MF	4	2.15e-06	5.84e-05
THREONINE_SYNTHASE_ACTIVITY(6)	GO:0004795 threonine synthase activity, GOslim:molecular_function	GO_MF	4	2.15e-06	5.84e-05
POTASSIUM_ION_BINDING(54)	GO:0030955 potassium ion binding, GOslim:molecular_function	GO_MF	7	3.04e-06	7.83e-05
PYRUVATE_KINASE_ACTIVITY(54)	GO:0004743 pyruvate kinase activity, GOslim:molecular_function	GO_MF	7	3.04e-06	7.83e-05
COFACTOR_BINDING(56)	GO:0048037 cofactor binding, GOslim:molecular_function	GO_MF	7	3.79e-06	9.51e-05
CELLULAR_AMINO_ACID_METABOLIC_PROCESS(136)	GO:0006520 cellular amino acid metabolic process, GOslim:biological_process	GO_BP	10	2.96e-06	9.55e-05
ATP_METABOLIC_PROCESS(34)	GO:0046034 ATP metabolic process, GOslim:biological_process	GO_BP	6	3.17e-06	9.83e-05
GLUTATHIONE-DISULFIDE_REDUCTASE_ACTIVITY(8)	GO:0004362 glutathione-disulfide reductase activity, GOslim:molecular_function	GO_MF	4	4.99e-06	0.000122
PHOSPHOENOLPYRUVATE_CARBOXYKINASE_(ATP)_ACTIVITY(9)	GO:0004612 phosphoenolpyruvate carboxykinase (ATP) activity, GOslim:molecular_function	GO_MF	4	7.14e-06	0.00016
PHOSPHOENOLPYRUVATE_CARBOXYKINASE_ACTIVITY(9)	GO:0004611 phosphoenolpyruvate carboxykinase activity, GOslim:molecular_function	GO_MF	4	7.14e-06	0.00016
PURINE_NUCLEOTIDE_BINDING(9)	GO:0017076 purine nucleotide binding, GOslim:molecular_function	GO_MF	4	7.14e-06	0.00016
ARGININE_DECARBOXYLASE_ACTIVITY(9)	GO:0008792 arginine decarboxylase activity, GOslim:molecular_function	GO_MF	4	7.14e-06	0.00016
ARGININE_CATABOLIC_PROCESS(9)	GO:0006527 arginine catabolic process, GOslim:biological_process	GO_BP	4	7.14e-06	0.000214
3-DEOXY-7-PHOSPHOHEPTULONATE_SYNTHASE_ACTIVITY(10)	GO:0003849 3-deoxy-7-phosphoheptulonate synthase activity, GOslim:molecular_function	GO_MF	4	9.92e-06	0.000217
KINASE_ACTIVITY(95)	GO:0016301 kinase activity, GOslim:molecular_function	GO_MF	8	1.15e-05	0.000247
CARBOXYLIC_ACID_METABOLIC_PROCESS(66)	GO:0019752 carboxylic acid metabolic process, GOslim:biological_process	GO_BP	7	1.02e-05	0.000285
THREONINE_BIOSYNTHETIC_PROCESS(10)	GO:0009088 threonine biosynthetic process, GOslim:biological_process	GO_BP	4	9.92e-06	0.000285
NAD_BINDING(164)	GO:0051287 NAD binding, GOslim:molecular_function	GO_MF	10	1.4e-05	0.000292
NITROGEN_COMPOUND_METABOLIC_PROCESS(70)	GO:0006807 nitrogen compound metabolic process, GOslim:biological_process	GO_BP	7	1.45e-05	0.000393
ATP-DEPENDENT_HELICASE_ACTIVITY(292)	GO:0008026 ATP-dependent helicase activity, GOslim:molecular_function	GO_MF	13	1.92e-05	0.000394
ACYL-[ACYL-CARRIER-PROTEIN]_DESATURASE_ACTIVITY(13)	GO:0045300 acyl-[acyl-carrier-protein] desaturase activity, GOslim:molecular_function	GO_MF	4	2.3e-05	0.000463
3-HYDROXYACYL-COA_DEHYDROGENASE_ACTIVITY(14)	GO:0003857 3-hydroxyacyl-CoA dehydrogenase activity, GOslim:molecular_function	GO_MF	4	2.94e-05	0.000579
MAGNESIUM-PROTOPORPHYRIN_IX_MONOMETHYL_ESTER_(OXIDATIVE)_CYCLASE_ACTIVITY(4)	GO:0048529 magnesium-protoporphyrin IX monomethyl ester (oxidative) cyclase activity, GOslim:molecular_function	GO_MF	3	3.59e-05	0.000681
CALCIUM_ION_BINDING(835)	GO:0005509 calcium ion binding, GOslim:molecular_function	GO_MF	23	3.57e-05	0.000681
NUCLEOSOME_BINDING(5)	GO:0031491 nucleosome binding, GOslim:molecular_function	GO_MF	3	5.7e-05	0.00106
GLUCONEOGENESIS(16)	GO:0006094 gluconeogenesis, GOslim:biological_process	GO_BP	4	4.57e-05	0.00117
REGULATION_OF_TRANSCRIPTION_FROM_RNA_POLYMERASE_II_PROMOTER(57)	GO:0006357 regulation of transcription from RNA polymerase II promoter, GOslim:biological_process	GO_BP	6	4.59e-05	0.00117
CHROMATIN_REMODELING_COMPLEX(5)	GO:0016585 chromatin remodeling complex, GOslim:cellular_component	GO_CC	3	5.7e-05	0.00131
PROTEIN_DEPHOSPHORYLATION(194)	GO:0006470 protein dephosphorylation, GOslim:biological_process	GO_BP	10	5.42e-05	0.00134
ATP-DEPENDENT_CHROMATIN_REMODELING(5)	GO:0043044 ATP-dependent chromatin remodeling, GOslim:biological_process	GO_BP	3	5.7e-05	0.00137
RRNA_PROCESSING(90)	GO:0006364 rRNA processing, GOslim:biological_process	GO_BP	7	6.51e-05	0.00152
STARCH_BINDING(21)	GO:2001070 starch binding, GOslim:molecular_function	GO_MF	4	0.000115	0.00206
TRANSLATION_ELONGATION_FACTOR_ACTIVITY(68)	GO:0003746 translation elongation factor activity, GOslim:molecular_function	GO_MF	6	0.000114	0.00206
ACYL-COA_DEHYDROGENASE_ACTIVITY(22)	GO:0003995 acyl-CoA dehydrogenase activity, GOslim:molecular_function	GO_MF	4	0.000134	0.00237
LEUCINE_BIOSYNTHETIC_PROCESS(21)	GO:0009098 leucine biosynthetic process, GOslim:biological_process	GO_BP	4	0.000115	0.0026
INORGANIC_DIPHOSPHATASE_ACTIVITY(45)	GO:0004427 inorganic diphosphatase activity, GOslim:molecular_function	GO_MF	5	0.000158	0.00274
THIAMINE_PYROPHOSPHATE_BINDING(24)	GO:0030976 thiamine pyrophosphate binding, GOslim:molecular_function	GO_MF	4	0.000181	0.00309
RNA_PROCESSING(185)	GO:0006396 RNA processing, GOslim:biological_process	GO_BP	9	0.000191	0.00412
RNA_METABOLIC_PROCESS(75)	GO:0016070 RNA metabolic process, GOslim:biological_process	GO_BP	6	0.000188	0.00412
RESPONSE_TO_HEAT(25)	GO:0009408 response to heat, GOslim:biological_process	GO_BP	4	0.000208	0.00437
CHLOROPHYLLIDE_A_OXYGENASE_[OVERALL]_ACTIVITY(10)	GO:0010277 chlorophyllide a oxygenase [overall] activity, GOslim:molecular_function	GO_MF	3	0.00028	0.0047
AMINO_ACID_BINDING(83)	GO:0016597 amino acid binding, GOslim:molecular_function	GO_MF	6	0.000314	0.00517
NAD+_ADP-RIBOSYLTRANSFERASE_ACTIVITY(29)	GO:0003950 NAD+ ADP-ribosyltransferase activity, GOslim:molecular_function	GO_MF	4	0.000348	0.00564
PHOSPHOGLYCERATE_DEHYDROGENASE_ACTIVITY(11)	GO:0004617 phosphoglycerate dehydrogenase activity, GOslim:molecular_function	GO_MF	3	0.000354	0.00565
AROMATIC_AMINO_ACID_FAMILY_BIOSYNTHETIC_PROCESS(29)	GO:0009073 aromatic amino acid family biosynthetic process, GOslim:biological_process	GO_BP	4	0.000348	0.00711
BETA-AMYLASE_ACTIVITY(33)	GO:0016161 beta-amylase activity, GOslim:molecular_function	GO_MF	4	0.000543	0.00854
IRON-SULFUR_CLUSTER_BINDING(174)	GO:0051536 iron-sulfur cluster binding, GOslim:molecular_function	GO_MF	8	0.000613	0.00937
GLYCINE_DEHYDROGENASE_(DECARBOXYLATING)_ACTIVITY(2)	GO:0004375 glycine dehydrogenase (decarboxylating) activity, GOslim:molecular_function	GO_MF	2	0.000615	0.00937
ENDOPLASMIC_RETICULUM(212)	GO:0005783 endoplasmic reticulum, GOslim:cellular_component	GO_CC	9	0.000497	0.00952
(1->3)-BETA-D-GLUCAN_BIOSYNTHETIC_PROCESS(32)	GO:0006075 (1->3)-beta-D-glucan biosynthetic process, GOslim:biological_process	GO_BP	4	0.000489	0.00976
GLYCOLYSIS(170)	GO:0006096 glycolysis, GOslim:biological_process	GO_BP	8	0.00053	0.0101
TRANSLATIONAL_ELONGATION(92)	GO:0006414 translational elongation, GOslim:biological_process	GO_BP	6	0.000526	0.0101
POLYSACCHARIDE_CATABOLIC_PROCESS(33)	GO:0000272 polysaccharide catabolic process, GOslim:biological_process	GO_BP	4	0.000543	0.0101
HYDROLASE_ACTIVITY(1033)	GO:0016787 hydrolase activity, GOslim:molecular_function	GO_MF	23	0.000688	0.0103
REGULATION_OF_CELL_SHAPE(2)	GO:0008360 regulation of cell shape, GOslim:biological_process	GO_BP	2	0.000615	0.0107
MOLYBDOPTERIN_COFACTOR_BIOSYNTHETIC_PROCESS(2)	GO:0032324 molybdopterin cofactor biosynthetic process, GOslim:biological_process	GO_BP	2	0.000615	0.0107
PEPTIDOGLYCAN-BASED_CELL_WALL_BIOGENESIS(2)	GO:0009273 peptidoglycan-based cell wall biogenesis, GOslim:biological_process	GO_BP	2	0.000615	0.0107
CHROMATIN_REMODELING(14)	GO:0006338 chromatin remodeling, GOslim:biological_process	GO_BP	3	0.000646	0.0111
SPERMIDINE_BIOSYNTHETIC_PROCESS(35)	GO:0008295 spermidine biosynthetic process, GOslim:biological_process	GO_BP	4	0.000666	0.0112
ATP_SYNTHESIS_COUPLED_PROTON_TRANSPORT(99)	GO:0015986 ATP synthesis coupled proton transport, GOslim:biological_process	GO_BP	6	0.000758	0.0125
GLUTATHIONE_METABOLIC_PROCESS(37)	GO:0006749 glutathione metabolic process, GOslim:biological_process	GO_BP	4	0.000807	0.013
INTEGRAL_TO_MEMBRANE(2631)	GO:0016021 integral to membrane, GOslim:cellular_component	GO_CC	45	0.000932	0.0153
ASPARAGINE-TRNA_LIGASE_ACTIVITY(17)	GO:0004816 asparagine-tRNA ligase activity, GOslim:molecular_function	GO_MF	3	0.00106	0.0157
ATPASE_ACTIVITY(395)	GO:0016887 ATPase activity, GOslim:molecular_function	GO_MF	12	0.00113	0.0164
ASPARAGINYL-TRNA_AMINOACYLATION(17)	GO:0006421 asparaginyl-tRNA aminoacylation, GOslim:biological_process	GO_BP	3	0.00106	0.0168
SPLICEOSOMAL_COMPLEX(42)	GO:0005681 spliceosomal complex, GOslim:cellular_component	GO_CC	4	0.00125	0.0179
ZEAXANTHIN_EPOXIDASE_[OVERALL]_ACTIVITY(4)	GO:0009540 zeaxanthin epoxidase [overall] activity, GOslim:molecular_function	GO_MF	2	0.00152	0.0218
ABSCISIC_ACID_BIOSYNTHETIC_PROCESS(4)	GO:0009688 abscisic acid biosynthetic process, GOslim:biological_process	GO_BP	2	0.00152	0.0231
GLUCOSE_CATABOLIC_PROCESS(4)	GO:0006007 glucose catabolic process, GOslim:biological_process	GO_BP	2	0.00152	0.0231
PSEUDOURIDINE_SYNTHESIS(46)	GO:0001522 pseudouridine synthesis, GOslim:biological_process	GO_BP	4	0.00171	0.0256
L-SERINE_BIOSYNTHETIC_PROCESS(21)	GO:0006564 L-serine biosynthetic process, GOslim:biological_process	GO_BP	3	0.00182	0.0268
PCG_PROTEIN_COMPLEX(5)	GO:0031519 PcG protein complex, GOslim:cellular_component	GO_CC	2	0.00211	0.0269
METALLOPEPTIDASE_ACTIVITY(48)	GO:0008237 metallopeptidase activity, GOslim:molecular_function	GO_MF	4	0.00197	0.028
SRP-DEPENDENT_COTRANSLATIONAL_PROTEIN_TARGETING_TO_MEMBRANE(48)	GO:0006614 SRP-dependent cotranslational protein targeting to membrane, GOslim:biological_process	GO_BP	4	0.00197	0.0285
NUCLEOBASE-CONTAINING_COMPOUND_METABOLIC_PROCESS(121)	GO:0006139 nucleobase-containing compound metabolic process, GOslim:biological_process	GO_BP	6	0.00202	0.0287
PHOSPHOLIPASE_D_ACTIVITY(22)	GO:0004630 phospholipase D activity, GOslim:molecular_function	GO_MF	3	0.00206	0.0287
PHOSPHATIDYLCHOLINE_METABOLIC_PROCESS(22)	GO:0046470 phosphatidylcholine metabolic process, GOslim:biological_process	GO_BP	3	0.00206	0.0288
HISTIDYL-TRNA_AMINOACYLATION(5)	GO:0006427 histidyl-tRNA aminoacylation, GOslim:biological_process	GO_BP	2	0.00211	0.029
HISTIDINE-TRNA_LIGASE_ACTIVITY(5)	GO:0004821 histidine-tRNA ligase activity, GOslim:molecular_function	GO_MF	2	0.00211	0.029
RNA_MODIFICATION(50)	GO:0009451 RNA modification, GOslim:biological_process	GO_BP	4	0.00227	0.0302
ATP_HYDROLYSIS_COUPLED_PROTON_TRANSPORT(124)	GO:0015991 ATP hydrolysis coupled proton transport, GOslim:biological_process	GO_BP	6	0.00227	0.0302
CATION_BINDING(23)	GO:0043169 cation binding, GOslim:molecular_function	GO_MF	3	0.00231	0.0314
REGULATION_OF_CATALYTIC_ACTIVITY(6)	GO:0050790 regulation of catalytic activity, GOslim:biological_process	GO_BP	2	0.00279	0.036
PEPTIDOGLYCAN_BIOSYNTHETIC_PROCESS(6)	GO:0009252 peptidoglycan biosynthetic process, GOslim:biological_process	GO_BP	2	0.00279	0.036
PROTEASOME_COMPLEX(26)	GO:0000502 proteasome complex, GOslim:cellular_component	GO_CC	3	0.00317	0.0364
OXOGLUTARATE_DEHYDROGENASE_(SUCCINYL-TRANSFERRING)_ACTIVITY(6)	GO:0004591 oxoglutarate dehydrogenase (succinyl-transferring) activity, GOslim:molecular_function	GO_MF	2	0.00279	0.0369
AMIDOPHOSPHORIBOSYLTRANSFERASE_ACTIVITY(6)	GO:0004044 amidophosphoribosyltransferase activity, GOslim:molecular_function	GO_MF	2	0.00279	0.0369
NUCLEUS(2286)	GO:0005634 nucleus, GOslim:cellular_component	GO_CC	38	0.00355	0.0371
GLYCOPEPTIDE_ALPHA-N-ACETYLGALACTOSAMINIDASE_ACTIVITY(25)	GO:0033926 glycopeptide alpha-N-acetylgalactosaminidase activity, GOslim:molecular_function	GO_MF	3	0.00286	0.0374
MALATE_METABOLIC_PROCESS(54)	GO:0006108 malate metabolic process, GOslim:biological_process	GO_BP	4	0.00295	0.0375
HEAT_SHOCK_PROTEIN_BINDING(54)	GO:0031072 heat shock protein binding, GOslim:molecular_function	GO_MF	4	0.00295	0.0375
PSEUDOURIDINE_SYNTHASE_ACTIVITY(54)	GO:0009982 pseudouridine synthase activity, GOslim:molecular_function	GO_MF	4	0.00295	0.0375
REGULATION_OF_PROTEIN_CATABOLIC_PROCESS(26)	GO:0042176 regulation of protein catabolic process, GOslim:biological_process	GO_BP	3	0.00317	0.0391
GLUTAMATE_METABOLIC_PROCESS(26)	GO:0006536 glutamate metabolic process, GOslim:biological_process	GO_BP	3	0.00317	0.0391
GLUTAMATE_DECARBOXYLASE_ACTIVITY(26)	GO:0004351 glutamate decarboxylase activity, GOslim:molecular_function	GO_MF	3	0.00317	0.0398
GLUTAMYL-TRNA_AMINOACYLATION(7)	GO:0006424 glutamyl-tRNA aminoacylation, GOslim:biological_process	GO_BP	2	0.00357	0.0434
GLUTAMATE-TRNA_LIGASE_ACTIVITY(7)	GO:0004818 glutamate-tRNA ligase activity, GOslim:molecular_function	GO_MF	2	0.00357	0.0443
GLYCINE_METABOLIC_PROCESS(28)	GO:0006544 glycine metabolic process, GOslim:biological_process	GO_BP	3	0.00384	0.046
CELLULAR_CARBOHYDRATE_METABOLIC_PROCESS(60)	GO:0044262 cellular carbohydrate metabolic process, GOslim:biological_process	GO_BP	4	0.00421	0.0497
