# Supplementary material for: Overexpression of Acyl-ACP Thioesterases, CpFatB4 and CpFatB5, Induce Distinct Gene Expression Reprogramming in Developing Seeds of Brassica napus
Source: Int J Mol Sci. 2019 Jul 6;20(13):3334. doi: 10.3390/ijms20133334 (PMC6651428; doi:10.3390/ijms20133334)
Supplement: Supplementary file 1 [file ijms-20-03334-s001.zip › TableS4.xlsx]

## Sheet: TableS4
Table S4. The list of lipid metabolism genes in rapeseed and their expression changes during pod development. ND: expression not detected. Note that some genes are included in more than one pathway.
B. napus ID	Decription	Arabidopsis ortholog	log2 fold change
Plastidial Fatty Acid Synthesis			C1_C2	C2_C3	41_42	42_43	51_52	52_53	C1_41	C1_51	C2_42	C2_52	C3_43	C3_53
BnaA10g00730D	Pyruvate Dehydrogenase alpha subunit, E1a component of Pyruvate Dehydrogenase Complex	AT1G01090	2.62	-3.06	2.47	-1.05	2.25	-4.17	0.01	0.03	-0.14	-0.35	1.87	-1.45
BnaC05g00810D			2.61	-3.02	2.45	-1.05	2.25	-4.18	0.02	0.03	-0.14	-0.33	1.84	-1.49
BnaA09g51510D			2.81	-3.12	2.77	-1.15	2.55	-4.23	-0.04	-0.04	-0.08	-0.3	1.89	-1.4
BnaC08g46110D			2.86	-3.14	2.83	-1.12	2.54	-4.19	-0.08	-0.02	-0.11	-0.34	1.9	-1.39
BnaA08g17570D	Pyruvate Dehydrogenase beta subunit, E1b component of Pyruvate Dehydrogenase Complex	AT1G30120	1.7	-3.16	1.78	-1.34	1.4	-3.86	-0.32	-0.13	-0.24	-0.43	1.58	-1.12
BnaA09g26420D			2.11	-3.27	2.13	-1.54	1.91	-3.7	-0.22	-0.09	-0.2	-0.28	1.53	-0.71
BnaCnng42420D			1.98	-3.23	1.95	-1.47	1.65	-3.68	-0.19	-0.04	-0.21	-0.37	1.55	-0.82
BnaC04g53940D	Pyruvate dehydrogenase E1 component subunit beta-3, chloroplastic; Transketolase family protein	AT2G34590	1.43	-1.62	1.33	-1.5	0.44	-1.79	0.54	0.95	0.45	-0.04	0.57	-0.21
BnaC04g53960D			1.46	-3.02	1.85	-0.7	1.56	-1.91	-0.82	-1	-0.43	-0.9	1.89	0.21
BnaAnng02240D	Dihydrolipoamide Acetyltransferase, E2 component of Pyruvate Dehydrogenase Complex	AT1G34430	3.02	-3.42	2.82	-1.82	2.72	-4.26	0.01	0.15	-0.19	-0.15	1.42	-0.98
BnaC06g08280D			2.99	-3.5	2.87	-1.86	2.77	-4.13	-0.09	0.06	-0.21	-0.16	1.43	-0.79
BnaA06g33300D	Dihydrolipoamide Acetyltransferase, E2 component of Pyruvate Dehydrogenase Complex	AT3G25860	2.64	-3.35	2.4	-1.54	2.38	-4.14	0.02	-0.05	-0.21	-0.31	1.6	-1.1
BnaC07g23030D			2.65	-3.35	2.42	-1.55	2.38	-4	0.04	-0.04	-0.2	-0.31	1.6	-0.97
BnaA09g19620D			2.43	-3.13	2.12	-1.41	2.19	-3.71	0.05	-0.09	-0.26	-0.34	1.46	-0.92
BnaC09g21610D			2.44	-3.06	2.13	-1.42	2.15	-3.64	0.08	-0.03	-0.24	-0.33	1.41	-0.91
BnaA03g34340D	Dihydrolipoamide Dehydrogenase, E3 component of Pyruvate Dehydrogenase Complex	AT3G16950	3.16	-3.29	2.97	-1.07	2.66	-4.43	-0.04	0.24	-0.22	-0.26	1.99	-1.4
BnaC03g39780D			3.1	-3.26	2.98	-1.08	2.72	-4.4	-0.1	0.11	-0.23	-0.27	1.95	-1.41
BnaA01g17630D	Dihydrolipoamide Dehydrogenase, E3 component of Pyruvate Dehydrogenase Complex	AT4G16155	1.64	-2.42	1.74	-1.38	1.19	-3.46	-0.16	0.14	-0.05	-0.31	0.98	-1.35
BnaC01g21970D			1.73	-2.45	1.79	-1.37	1.24	-3.45	-0.13	0.17	-0.07	-0.32	1	-1.32
BnaA03g42400D			1.52	-2.4	1.72	-1.28	1.11	-3.3	-0.49	0	-0.29	-0.41	0.83	-1.31
BnaC07g33500D			1.42	-2.39	1.49	-1.44	1.27	-3.41	-0.26	-0.16	-0.19	-0.32	0.76	-1.34
BnaA03g17570D	Carboxyltransferase alpha Subunit of Heteromeric ACCase	AT2G38040	2.63	-3.32	2.51	-1.61	2.55	-4.78	-0.12	-0.15	-0.24	-0.23	1.46	-1.7
BnaC03g21010D			2.6	-3.26	2.47	-1.58	2.54	-4.73	-0.11	-0.15	-0.24	-0.21	1.45	-1.67
BnaA05g06620D			2.15	-2.44	2.01	-1.42	2.3	-3.6	-0.14	-0.35	-0.29	-0.2	0.73	-1.36
BnaC04g07230D			2.18	-2.46	2.04	-1.41	2.31	-3.63	-0.16	-0.34	-0.3	-0.2	0.75	-1.37
BnaA10g13960D	Carboxyltransferase beta Subunit of Heteromeric ACCase	ATCG00500	2.47	1.17	0.49	4.97	-2.88	8.52	0.95	2.1	-1.03	-3.25	2.77	4.1
BnaC05g37990D			2.47	1.17	0.49	4.97	-2.88	8.52	0.95	2.1	-1.03	-3.25	2.77	4.1
BnaC09g27620D			2.47	1.17	0.49	4.97	-2.88	8.52	0.95	2.1	-1.03	-3.25	2.77	4.1
BnaC09g27690D			ND	ND	ND	ND	ND	ND	ND	ND	ND	ND	ND	ND
BnaA06g06030D	BC (Subunit of Heteromeric ACCase)	AT5G35360	2.44	-2.73	2.67	-1.16	2.39	-3.86	-0.29	-0.24	-0.06	-0.29	1.51	-1.43
BnaA09g48250D			2.34	-2.92	2.62	-1.22	2.27	-4.14	-0.38	-0.29	-0.1	-0.36	1.6	-1.58
BnaC05g07580D			2.44	-2.74	2.67	-1.16	2.39	-3.88	-0.29	-0.25	-0.06	-0.3	1.52	-1.45
BnaCnng49180D			2.34	-2.87	2.62	-1.2	2.26	-4.12	-0.38	-0.27	-0.1	-0.35	1.57	-1.61
BnaA03g05470D	Biotin Carboxyl Carrier Protein; subunit of Heteromeric ACCase	AT5G15530	4.16	-3.89	4.1	-1.1	4.22	-5.39	0.14	-0.06	0.08	0	2.88	-1.5
BnaC03g07000D			4	-3.96	3.99	-1.01	4.2	-5.39	0.05	-0.26	0.04	-0.05	3	-1.47
BnaA10g18680D			4.32	-4.49	4.54	-1.58	4.66	-5.82	0.14	-0.22	0.36	0.12	3.27	-1.21
BnaC09g42420D			4.31	-4.5	4.6	-1.43	4.48	-5.79	0.04	-0.06	0.32	0.11	3.39	-1.19
BnaAnng22560D	Biotin Carboxyl Carrier Protein; subunit of Heteromeric ACCase	AT5G16390	1.19	-2.15	1.24	-0.72	1.06	-2.24	-0.21	0.02	-0.16	-0.12	1.27	-0.2
BnaC02g06560D			1.22	-2.02	1.25	-0.76	1.04	-2.18	-0.15	0.08	-0.12	-0.1	1.15	-0.25
BnaA03g06000D			0.41	-2.71	0.81	-1.39	0.43	-2.56	-0.57	-0.21	-0.18	-0.19	1.14	-0.05
BnaC03g07750D			0.42	-2.53	0.79	-1.46	0.46	-2.4	-0.48	-0.27	-0.11	-0.23	0.96	-0.1
BnaA03g13780D	Malonyl-CoA : ACP Malonyltransferase	AT2G30200	1.28	-2.75	1.13	-1.6	1.13	-3.13	-0.13	-0.32	-0.29	-0.48	0.87	-0.86
BnaC03g16690D			1.48	-2.7	1.45	-1.61	1.33	-3.51	-0.18	-0.28	-0.2	-0.43	0.89	-1.24
BnaA05g12180D			1.82	-2.9	1.69	-1.54	1.59	-3.49	-0.05	0	-0.18	-0.22	1.18	-0.81
BnaC04g14590D			1.84	-2.9	1.69	-1.56	1.6	-3.42	-0.03	0.01	-0.18	-0.23	1.16	-0.75
BnaA04g17370D			1.66	-2.72	1.7	-1.39	1.45	-3.24	-0.16	-0.13	-0.13	-0.34	1.2	-0.87
BnaC04g41000D			1.79	-2.6	1.87	-1.37	1.52	-3.23	-0.2	-0.1	-0.12	-0.36	1.12	-0.98
BnaA02g24400D	Ketoacyl-ACP Synthase I	AT5G46290	2.89	-3.09	2.68	-1.33	2.62	-4.16	0.18	0.14	-0.04	-0.13	1.72	-1.2
BnaC02g32230D			2.9	-3.15	2.67	-1.33	2.63	-4.19	0.18	0.12	-0.04	-0.15	1.78	-1.18
BnaA06g36060D			2.98	-3.07	2.77	-1.27	2.67	-4.19	0.2	0.17	-0.01	-0.14	1.79	-1.25
BnaC07g19000D			3.01	-3.06	2.78	-1.29	2.72	-4.12	0.21	0.15	-0.02	-0.14	1.76	-1.2
BnaA09g17930D			2.82	-3.04	2.59	-1.21	2.45	-4.08	0.21	0.2	-0.03	-0.18	1.8	-1.22
BnaC09g19280D			2.87	-3.04	2.62	-1.21	2.49	-4.11	0.23	0.22	-0.02	-0.16	1.81	-1.23
BnaA09g10550D	Ketoacyl-ACP Synthase III	AT1G62640	1.87	-2.8	1.53	-1.31	1.26	-2.75	-0.02	0.25	-0.36	-0.36	1.13	-0.31
BnaC09g10800D			1.92	-2.73	1.54	-1.21	1.26	-2.73	0	0.29	-0.38	-0.36	1.14	-0.36
BnaA09g12890D			2.05	-2.97	1.64	-1.48	1.17	-3.01	0.09	0.52	-0.33	-0.37	1.16	-0.41
BnaC09g13240D			2.06	-2.98	1.64	-1.49	1.19	-3.01	0.09	0.51	-0.33	-0.37	1.16	-0.4
BnaA08g19070D	Ketoacyl-ACP Reductase	AT1G24360	1.67	-2.52	1.72	-1.31	1.89	-3.74	-0.12	-0.28	-0.07	-0.06	1.13	-1.29
BnaC03g75820D			1.72	-2.67	1.8	-1.31	1.83	-3.79	-0.17	-0.22	-0.08	-0.1	1.28	-1.23
BnaA09g28100D			1.69	-2.61	1.85	-1.35	1.86	-3.66	-0.2	-0.22	-0.04	-0.06	1.22	-1.11
BnaC05g21140D			1.72	-2.59	1.83	-1.36	1.84	-3.62	-0.16	-0.2	-0.04	-0.08	1.19	-1.1
BnaA07g09030D			1.96	-2.7	1.98	-1.31	2	-3.9	-0.17	-0.17	-0.14	-0.13	1.25	-1.33
BnaC07g11210D			1.94	-2.7	2.04	-1.38	2.03	-3.81	-0.21	-0.22	-0.11	-0.13	1.21	-1.23
BnaA02g04430D	Ketoacyl-ACP Reductase	AT3G55290	0.74	-2.89	0.1	-0.88	0.31	-2.48	0.33	0.28	-0.31	-0.15	1.7	0.25
BnaA06g25540D			1.42	-0.7	1.43	0.3	1.7	-1.82	0.03	-0.48	0.04	-0.2	1.04	-1.32
BnaA09g10000D			1.73	2.24	1.29	3.95	0.13	3.35	0.56	0.13	0.11	-1.47	1.82	-0.36
BnaC03g48080D			1.26	-0.44	0.99	0.38	1.57	-1.46	0.5	-0.4	0.24	-0.09	1.05	-1.12
BnaC05g27730D			0.75	-2.18	0.04	-0.18	0.39	-2.14	0.4	0.27	-0.3	-0.09	1.7	-0.05
BnaC09g10050D			1.41	2.21	0.96	4.11	-0.06	2.88	0.36	0.16	-0.08	-1.3	1.81	-0.63
BnaA04g03710D	Ketoacyl-ACP Reductase	AT3G55310	0.67	-2.92	0.2	-1.33	0.31	-2.18	0.2	0.3	-0.27	-0.06	1.33	0.69
BnaCnng46610D			0.79	-3.74	0.33	-2.11	0.5	-2.67	0.2	0.3	-0.26	0	1.36	1.07
BnaC04g25660D			0.91	-3.47	0.23	-2.21	0.23	-2.22	0.32	0.39	-0.36	-0.29	0.89	0.96
BnaA09g34910D			-0.59	-2.48	-0.76	-1.87	-0.46	-1.72	-0.06	-0.06	-0.23	0.08	0.37	0.83
BnaC08g26120D			0.34	-0.13	-0.09	-0.38	0.01	-0.28	0.52	0.32	0.09	-0.01	-0.16	-0.16
BnaA09g42770D	Hydroxyacyl-ACP Dehydrase	AT2G22230	-2.19	-1.62	-2.06	-0.43	-1.8	-1.87	0.24	-0.35	0.38	0.04	1.57	-0.21
BnaC08g35250D			ND	ND	ND	ND	ND	ND	ND	ND	ND	ND	ND	ND
BnaA04g12710D			-3.75	-2.28	-3.5	-1	-2.99	-1.29	0.27	0.04	0.52	0.81	1.79	1.79
BnaC04g34640D			-3.88	-2.2	-3.6	-0.95	-2.79	-1.29	0.25	0.01	0.54	1.1	1.79	2.02
BnaA02g00390D	Hydroxyacyl-ACP Dehydrase	AT5G10160	1.72	-2.88	1.82	-1.25	1.49	-2.91	0.03	0.05	0.12	-0.18	1.75	-0.21
BnaC02g00470D			1.7	-2.82	1.81	-1.28	1.47	-2.88	0.04	0.03	0.16	-0.19	1.7	-0.25
BnaA03g02830D			1.73	-2.68	1.71	-1.2	1.49	-2.78	0.09	0.1	0.07	-0.14	1.55	-0.24
BnaC03g04180D			1.7	-2.64	1.69	-1.21	1.45	-2.73	0.09	0.08	0.07	-0.17	1.5	-0.27
BnaA03g38220D	Enoyl-ACP Reductase	AT2G05990	2.56	-3.93	2.75	-1.83	2.26	-4.61	-0.27	0.05	-0.08	-0.25	2.02	-0.93
BnaC03g45040D			2.65	-3.96	2.82	-1.9	2.36	-4.63	-0.22	0.06	-0.05	-0.22	2.01	-0.89
BnaA07g04370D			2.34	-3.76	2.61	-1.78	2.05	-4.36	-0.32	0.03	-0.04	-0.26	1.94	-0.86
BnaC07g04330D			2.33	-3.77	2.59	-1.77	2.05	-4.38	-0.31	0.03	-0.04	-0.25	1.95	-0.86
BnaAnng06100D	Lipoate Synthase	AT5G08415	1.3	-2.47	1.1	-1.49	0.61	-2.71	0.1	0.22	-0.1	-0.47	0.88	-0.71
BnaC02g01120D			1.3	-2.47	1.05	-1.51	0.67	-2.84	0.18	0.2	-0.07	-0.43	0.89	-0.8
BnaC03g03580D			1.15	-2.52	1.06	-1.58	0.45	-2.91	-0.03	0.03	-0.12	-0.67	0.82	-1.06
BnaA03g55730D			1.16	-2.52	0.96	-1.52	0.52	-2.96	0.03	0.04	-0.17	-0.6	0.82	-1.04
BnaA08g12720D	Lipoyltransferase	AT4G31050	-0.38	-0.95	-0.04	-0.35	-0.97	-2.35	-0.5	0.19	-0.16	-0.4	0.44	-1.79
BnaA01g06090D			1.13	-0.81	2.1	0.01	1.85	-1.57	-0.68	-0.58	0.29	0.13	1.11	-0.63
BnaC01g07340D			1.09	-0.82	2.11	0.23	1.73	-1.46	-0.83	-0.53	0.19	0.11	1.25	-0.53
BnaC03g77390D			-0.41	-2.2	-0.55	-0.53	-0.77	-0.7	-0.97	0.07	-1.11	-0.29	0.57	1.21
BnaA05g27590D	Holo-ACP Synthase	AT3G11470	-0.2	-0.16	-1.18	0.18	-1.08	-0.51	0.15	0.31	-0.84	-0.58	-0.5	-0.92
BnaCnng31290D			ND	ND	ND	ND	ND	ND	ND	ND	ND	ND	ND	ND
BnaAnng23710D	Acyl Carrier Protein	AT1G54630	1.01	-2.14	0.33	-1.25	1.15	-2.6	0.77	0.31	0.09	0.44	0.98	-0.01
BnaC09g16320D			1.01	-2.13	0.33	-1.24	1.14	-2.56	0.77	0.31	0.09	0.44	0.98	0
BnaA01g14400D	Acyl Carrier Protein	AT4G25050	-1.84	-1.38	-1.84	-0.47	-1.96	-1.12	-0.09	-0.03	-0.1	-0.15	0.81	0.11
BnaC01g16980D			-1.85	-1.34	-1.83	-0.43	-2	-1.24	-0.04	0.01	-0.02	-0.14	0.88	-0.04
BnaA03g47100D			-1.64	-1.09	-1.55	-0.69	-1.86	-1.11	0.01	0.03	0.1	-0.18	0.5	-0.21
BnaC07g39270D			-1.63	-1.17	-1.64	-0.63	-1.87	-1.24	0.03	0.04	0.02	-0.2	0.57	-0.26
BnaA08g14550D			-2.09	-1.04	-1.65	-0.66	-1.89	-0.97	-0.13	0.03	0.31	0.23	0.69	0.31
BnaC08g11960D			-1.86	-1.05	-1.95	-0.33	-1.81	-1.13	0.02	0.09	-0.08	0.13	0.65	0.06
BnaA09g03610D	Acyl Carrier Protein	AT5G27200	4.72	-7.87	4.39	-5.06	4.4	-7.38	0.18	0.21	-0.15	-0.11	2.66	0.38
BnaC09g03000D			3.92	-6.77	3.84	-5.02	4	-5.7	-0.11	-0.36	-0.19	-0.28	1.57	0.79
BnaA06g10760D	AP2-EREBP Transcription Factors(WRI)	AT1G16060	-0.61	0.3	-0.34	0	0.84	-1.08	-0.09	-0.9	0.18	0.54	-0.13	-0.84
BnaC05g12270D			-0.6	-0.09	-0.25	0.3	0.98	-0.65	-0.28	-1.33	0.07	0.25	0.47	-0.31
BnaA07g35130D	AP2-EREBP Transcription Factors(WRI)	AT1G79700	-2.36	-1.32	-3.64	0.53	-2.52	-2.09	0.01	-0.07	-1.27	-0.23	0.57	-1.01
BnaC06g40040D			-2.42	-1.32	-3.41	0.24	-2.56	-2.09	0.01	-0.09	-0.98	-0.23	0.57	-1.01
BnaA07g16350D	AP2/EREBP Transcription Factors	AT3G54320	4.45	-3.1	3.78	-1.17	3.68	-4.65	0.43	0.67	-0.24	-0.1	1.7	-1.65
BnaC06g15140D			4.43	-2.98	4.14	-0.81	3.75	-4.16	0.1	0.36	-0.19	-0.31	1.99	-1.49
BnaA09g34250D			4.1	-3.27	3.29	-1.35	3.45	-4.23	0.53	0.56	-0.28	-0.1	1.64	-1.06
BnaC08g25150D			4.1	-3.31	3.32	-1.36	3.46	-4.24	0.5	0.57	-0.27	-0.07	1.68	-1
BnaA03g26470D	PII/AtGLB1	AT4G01900	3.09	-3.96	2.91	-1.7	3.08	-5.13	0.08	-0.09	-0.1	-0.09	2.16	-1.27
BnaC03g31330D			3.06	-3.91	2.89	-1.71	3.08	-5.05	0.07	-0.15	-0.11	-0.14	2.09	-1.27
BnaCnng78040D			0.82	-3.08	0.01	-3.65	0.91	-3.68	2.36	1.72	1.55	1.81	0.98	1.2
BnaA08g06180D	Acetyl-CoA Carboxylase (Homomeric)	AT1G36180	0.67	0.63	1.16	0.76	1.64	-0.44	-0.54	-0.84	-0.06	0.12	0.08	-0.95
BnaC08g06560D			0.68	0.63	1.16	0.76	1.64	-0.43	-0.54	-0.84	-0.05	0.12	0.08	-0.95
BnaA04g06290D	Acyl-ACP Synthetase	AT4G14070	-0.33	-0.03	-0.19	-0.28	-0.05	-0.68	-0.29	-0.27	-0.15	0.02	-0.4	-0.63
BnaC04g29100D			-0.3	-0.03	-0.2	-0.26	-0.03	-0.68	-0.27	-0.25	-0.17	0.03	-0.39	-0.62
Fatty acid elongation, desaturation, and export from plastid
BnaA03g37700D	Acyl-ACP Thioesterase A	AT3G25110	0.16	-0.9	0.14	-0.79	0.02	-1.33	-0.09	0.01	-0.11	-0.14	0.01	-0.56
BnaC03g74210D			0.28	-0.92	0.28	-0.79	0.14	-1.53	0.04	0.1	0.04	-0.05	0.18	-0.66
BnaA07g05070D			1.15	-2.47	0.83	-0.8	0.68	-3.53	0.27	0.31	-0.05	-0.16	1.62	-1.23
BnaCnng00070D			1.14	-2.38	0.81	-0.81	0.67	-3.26	0.24	0.29	-0.1	-0.19	1.46	-1.07
BnaC06g08830D			-0.59	-0.01	-0.32	-1.19	-0.33	-0.61	-0.11	-0.11	0.15	0.15	-1.03	-0.46
BnaA04g07120D	Acyl-ACP Thioesterase A	AT4G13050	1.79	-3.32	1.79	-1.11	1.56	-3.62	-0.1	0.02	-0.09	-0.21	2.11	-0.51
BnaCnng41490D			1.74	-3.28	1.81	-1.12	1.56	-3.56	-0.15	-0.03	-0.08	-0.21	2.08	-0.5
BnaA06g04900D	Acyl-ACP Thioesterase B	AT1G08510	-0.66	-0.31	-0.36	-0.69	-0.68	-0.87	-0.08	0.08	0.21	0.05	-0.17	-0.52
BnaC05g06160D			-0.62	-0.27	-0.3	-0.75	-0.58	-0.86	-0.11	0.06	0.22	0.1	-0.27	-0.49
BnaA08g26890D			-0.72	-0.49	-0.65	-0.63	-0.64	-1.12	0.07	0.06	0.14	0.14	0	-0.49
BnaC08g13600D			-0.65	-0.5	-0.49	-0.81	-0.69	-1.01	0.03	0.07	0.19	0.03	-0.12	-0.48
BnaAnng26510D			-0.48	-0.65	-0.49	-0.74	-0.65	-1.19	0.08	0.17	0.08	0.01	-0.01	-0.53
BnaC08g43130D			-0.47	-0.66	-0.46	-0.8	-0.65	-1.19	0.08	0.17	0.08	-0.01	-0.06	-0.55
BnaA10g09300D			-0.45	-0.67	-0.46	-0.81	-0.65	-1.19	0.08	0.18	0.07	-0.02	-0.07	-0.55
BnaA02g17050D	Ketoacyl-ACP Synthase II	AT1G74960	2.64	-2.81	2.61	-1.08	2.44	-4.83	0.06	-0.02	0.03	-0.22	1.75	-2.23
BnaCnng08220D			2.52	-2.6	2.56	-1.01	2.22	-4.85	0.05	0.04	0.1	-0.25	1.69	-2.5
BnaA07g31890D			2.43	-2.74	2.48	-1.08	1.92	-4.15	0.06	0.21	0.11	-0.29	1.78	-1.69
BnaC06g35760D			2.35	-2.78	2.43	-1.05	1.84	-4.18	0.03	0.21	0.11	-0.3	1.84	-1.71
BnaA07g21940D			2.37	-2.67	2.47	-0.94	2.02	-4.35	-0.02	0.06	0.08	-0.29	1.81	-1.97
BnaC06g22680D			2.41	-2.66	2.5	-0.98	2.05	-4.44	0.01	0.07	0.1	-0.29	1.78	-2.06
BnaA06g13360D			1.39	-2.22	1.43	-1	1.19	-3.17	-0.07	-0.07	-0.03	-0.26	1.19	-1.22
BnaC05g14920D			1.26	-2.11	1.23	-0.93	1.02	-2.9	-0.06	-0.02	-0.09	-0.27	1.09	-1.07
BnaA03g20420D	Stearoyl-ACP Desaturase	AT2G43710	3.05	-2.96	3.25	-0.33	2.67	-3.34	-0.34	-0.16	-0.13	-0.54	2.5	-0.92
BnaC03g24420D			3.06	-2.89	3.26	-0.31	2.68	-3.29	-0.34	-0.16	-0.14	-0.54	2.43	-0.95
BnaA05g03490D			2.98	-2.13	3.1	0.14	2.58	-2.53	-0.26	-0.17	-0.14	-0.57	2.13	-0.97
BnaC04g03030D			2.97	-2.29	3.14	0.05	2.56	-2.71	-0.31	-0.18	-0.14	-0.58	2.2	-1
BnaA05g33500D	Stearoyl-ACP Desaturase	AT3G02610	10.57	-6.5	9.01	-1.25	10.08	-7.56	1.25	0.29	-0.31	-0.19	4.94	-1.25
BnaC05g48250D			10.49	-6.43	9.42	-1.26	9.99	-7.47	0.76	0.29	-0.31	-0.21	4.85	-1.25
BnaA05g33500D	Stearoyl-ACP Desaturase	AT3G02630	10.57	-6.5	9.01	-1.25	10.08	-7.56	1.25	0.29	-0.31	-0.19	4.94	-1.25
BnaC05g48250D			10.49	-6.43	9.42	-1.26	9.99	-7.47	0.76	0.29	-0.31	-0.21	4.85	-1.25
BnaA03g28050D			3.45	-0.77	3.27	0.21	2.98	-1.75	0.12	0.11	-0.07	-0.36	0.92	-1.34
BnaC03g33080D			3.41	-0.76	3.26	0.22	2.97	-1.72	0.1	0.08	-0.05	-0.36	0.93	-1.32
BnaA01g32860D			4.03	-0.89	3.68	0.03	3.38	-1.84	0.29	0.36	-0.06	-0.29	0.85	-1.24
BnaA10g18090D	Stearoyl-ACP Desaturase	AT5G16230	3.04	-4.22	1.46	-2.3	1.56	-5.53	1.59	1.45	0.01	-0.03	1.93	-1.34
BnaC09g41590D			2.95	-4.29	1.45	-2.31	1.53	-5.53	1.53	1.4	0.03	-0.02	2.01	-1.27
BnaA10g18080D	Stearoyl-ACP Desaturase	AT5G16240	4.41	-3.08	3.63	-0.38	3.59	-4.42	0.45	0.46	-0.32	-0.36	2.38	-1.69
BnaC09g41580D			4.22	-2.81	3.53	-0.21	3.44	-3.86	0.39	0.43	-0.3	-0.35	2.3	-1.41
BnaA07g20920D	Long-Chain Acyl-CoA Synthetase	AT1G77590	2.4	-2.62	2.43	-1.26	2.44	-3.62	-0.17	-0.22	-0.14	-0.17	1.22	-1.18
BnaC06g20910D			2.4	-2.59	2.42	-1.23	2.46	-3.61	-0.17	-0.23	-0.14	-0.17	1.21	-1.18
BnaA03g57930D	Long-Chain Acyl-CoA Synthetase	AT2G04350	-0.24	1.62	0.17	0.19	0.06	0.68	-0.38	-0.29	0.03	0.01	-1.39	-0.92
BnaC03g44430D			-0.23	1.61	0.18	0.2	0.06	0.68	-0.38	-0.29	0.03	0.01	-1.38	-0.92
BnaA01g17550D	ABC Acyl Transporter	AT1G54350	-0.96	0.15	-0.13	0.11	-0.23	0.25	-1	-0.87	-0.17	-0.14	-0.2	-0.04
BnaC01g21900D			-0.98	0.16	-0.17	0.13	-0.24	0.21	-1.01	-0.91	-0.2	-0.17	-0.23	-0.12
Prokaryotic galactolipid, sulfolipid, and phospholipid synthesis
BnaA04g10460D	NAD-dependent Glycerol-3-Phosphate Dehydrogenase	AT5G40610	2.22	-0.32	2.07	0.05	1.94	-0.9	0.22	0.05	0.06	-0.23	0.43	-0.81
BnaC04g32730D			2.14	-0.21	2.06	0.08	1.88	-0.83	0.15	0.04	0.07	-0.21	0.36	-0.84
BnaA07g15060D			2.55	-1	2.37	-0.08	2.29	-1.82	0.25	0.04	0.07	-0.23	0.99	-1.04
BnaC06g42250D			2.54	-1.03	2.37	-0.09	2.33	-1.87	0.22	0.01	0.05	-0.2	1	-1.03
BnaA09g24560D	Glycerol-3-Phosphate Acyltransferase	AT1G32200	-0.74	-0.2	-0.15	-0.28	0.08	-0.4	-0.66	-0.78	-0.06	0.04	-0.14	-0.15
BnaCnng43880D			-0.73	-0.2	-0.16	-0.27	0.04	-0.41	-0.66	-0.75	-0.09	0.02	-0.17	-0.19
BnaA05g16330D			-0.48	-0.34	0.09	-0.3	0.32	-0.74	-0.54	-0.64	0.03	0.16	0.08	-0.25
BnaC05g28890D			-0.49	-0.28	0.02	-0.26	0.3	-0.72	-0.52	-0.63	-0.01	0.16	0.02	-0.28
BnaA08g06960D			-0.43	-0.27	0.01	-0.41	0.27	-0.55	-0.52	-0.71	-0.08	0	-0.22	-0.29
BnaCnng35920D			-0.44	-0.29	0.01	-0.4	0.24	-0.54	-0.53	-0.69	-0.08	0	-0.19	-0.26
BnaA03g50320D	1-Acylglycerol-3-Phosphate Acyltransferase	AT4G30580	-0.75	0.98	-0.54	0.2	-1.03	1.02	-0.19	-0.03	0.02	-0.31	-0.76	-0.26
BnaC07g42750D			-0.76	0.96	-0.53	0.19	-1.03	1.02	-0.23	-0.05	0	-0.32	-0.78	-0.27
BnaC03g77480D			-0.37	1.14	-0.33	0.07	-0.94	1.64	0.09	0.32	0.14	-0.25	-0.93	0.25
BnaA03g21070D	CDP-DAG Synthase	AT2G45150	-0.44	2.2	-0.6	1.59	-0.59	2.22	0.23	0.16	0.06	0.01	-0.55	0.03
BnaC03g25130D			-0.4	2.24	-0.53	1.6	-0.68	2.31	0.23	0.24	0.11	-0.04	-0.53	0.03
BnaA04g01220D			-0.98	-0.41	-1.06	-0.11	-0.02	-0.29	-0.65	-1.29	-0.73	-0.33	-0.43	-0.21
BnaA04g01220D	CDP-DAG Synthase	AT3G60620	-0.98	-0.41	-1.06	-0.11	-0.02	-0.29	-0.65	-1.29	-0.73	-0.33	-0.43	-0.21
BnaA09g38630D			-0.42	-0.13	-0.58	-0.43	-0.41	-0.5	-0.13	-0.2	-0.29	-0.19	-0.58	-0.55
BnaC08g30790D			-0.46	-0.02	-0.63	-0.31	-0.38	-0.61	-0.13	-0.21	-0.3	-0.12	-0.59	-0.7
BnaC04g22090D			1.73	-1.12	1.26	-0.11	0.81	0.89	0.61	0.29	0.14	-0.63	1.15	1.38
BnaA01g15890D	CDP-DAG Synthase	AT4G26770	3.47	-1.27	2.49	0.25	1.03	1.81	0.61	0.88	-0.37	-1.56	1.15	1.53
BnaC01g18980D			3.39	-1.2	2.49	0.25	1.03	1.49	0.61	0.88	-0.3	-1.48	1.15	1.21
BnaA03g18520D	Phosphatidylglycerol-Phosphate Synthase	AT2G39290	0.54	-0.79	0.47	-0.15	0.22	-0.31	-0.12	0.06	-0.19	-0.26	0.45	0.22
BnaC03g22010D			0.47	-0.62	0.56	-0.11	0.33	-0.33	-0.18	0.02	-0.09	-0.13	0.43	0.16
BnaA04g23190D			-0.2	-0.36	-0.05	-0.02	-0.29	0.21	-0.36	-0.27	-0.21	-0.36	0.13	0.21
BnaC04g46200D			-0.03	-0.49	-0.01	-0.05	-0.4	0.05	-0.34	-0.13	-0.32	-0.5	0.12	0.03
BnaA07g07240D			0.09	-0.38	-0.01	0.22	-0.17	0.05	-0.23	0	-0.33	-0.25	0.27	0.17
BnaC04g16500D			-0.27	-0.12	0.26	0.89	0.4	1.3	-0.39	-0.71	0.14	-0.04	1.15	1.38
BnaA09g45250D	Phosphatidate Phosphatase	AT1G15080	-0.86	-1.85	-0.33	-1.63	-0.79	-2.04	-0.63	-0.48	-0.1	-0.42	0.12	-0.61
BnaC08g39060D			-0.97	-1.86	-0.41	-1.54	-0.75	-2.12	-0.57	-0.51	-0.01	-0.28	0.31	-0.54
BnaC07g10420D			-0.93	-1.29	-0.06	-0.89	-1.69	-0.7	-0.9	-0.45	-0.03	-1.21	0.37	-0.62
BnaA06g35100D	Phosphatidate Phosphatase	AT2G01180	-0.73	0.26	-0.82	0.5	-1.34	1.77	0.35	0.24	0.26	-0.37	0.49	1.14
BnaA09g18500D			-1.62	0.41	-1.13	0.16	-1.42	2.31	-0.19	-0.27	0.3	-0.07	0.04	1.83
BnaC09g20440D			-1.39	0.45	-1.01	0.28	-1.32	2.31	-0.09	-0.17	0.28	-0.1	0.11	1.75
BnaC07g48780D			-0.28	-0.02	-0.57	0.32	-1.16	1.35	0.51	0.52	0.22	-0.36	0.57	1.01
BnaA03g28040D	Phosphatidate Phosphatase	AT3G02600	-0.25	-1.12	-0.27	-1.02	-0.43	-1.18	-0.38	-0.18	-0.4	-0.36	-0.3	-0.42
BnaC03g33070D			-0.09	-1.13	-0.16	-1.04	-0.22	-1.17	-0.32	-0.23	-0.39	-0.35	-0.3	-0.39
BnaA05g33490D			-1.04	-1.17	-1.23	-1	-1.33	-1.26	-0.2	-0.11	-0.39	-0.4	-0.22	-0.49
BnaC05g48240D			-0.95	-1.04	-1.06	-1.08	-1.1	-1.21	-0.22	-0.17	-0.33	-0.33	-0.36	-0.5
BnaA05g21920D	Phosphatidate Phosphatase	AT3G18220	1.95	-1.34	-1.06	0.89	-1.19	1.3	1.35	1.29	-1.67	-1.85	0.57	0.79
BnaC05g35130D			1.95	-1.34	-1.06	0.89	-1.19	1.3	1.35	1.29	-1.67	-1.85	0.57	0.79
BnaA03g41050D	Phosphatidate Phosphatase	AT3G50920	-0.84	-0.08	-0.21	-0.36	-0.09	-0.52	-0.19	-0.46	0.43	0.29	0.15	-0.15
BnaC07g31970D			-0.84	0.12	-0.03	-0.34	-0.2	-0.32	-0.27	-0.39	0.54	0.25	0.09	-0.19
BnaA09g31580D			-1.02	0.05	-0.52	0.41	0.98	0.13	0.45	-0.88	0.95	1.13	1.31	1.21
BnaC08g22310D			-0.56	-0.67	-0.39	0.4	0.13	-0.29	0.32	-0.29	0.49	0.41	1.57	0.79
BnaCnng22260D			-0.87	0.29	0.43	-0.48	0.19	-0.33	-0.49	-0.54	0.81	0.52	0.04	-0.1
BnaC01g22010D			-0.94	0.43	0.49	-0.64	0.22	-0.42	-0.51	-0.55	0.91	0.61	-0.16	-0.24
BnaC07g31960D			-0.47	-0.34	-0.72	0.17	0.11	-0.52	0.31	-0.51	0.05	0.07	0.57	-0.11
BnaA07g17850D	Phosphatidate Phosphatase	AT3G58490	-0.77	0.1	-0.34	-0.1	-0.8	0.52	-0.43	-0.15	0	-0.18	-0.2	0.24
BnaC06g16600D			-0.79	0.15	-0.35	-0.07	-0.78	0.52	-0.44	-0.17	0.01	-0.16	-0.21	0.21
BnaA01g12290D	Phosphatidate Phosphatase	AT4G22550	0.39	-1.31	0	-1.04	0.01	-0.64	0.54	0.09	0.15	-0.3	0.42	0.38
BnaC01g14010D			0.42	-1.17	0.11	-1.06	-0.18	-0.71	0.54	0.28	0.24	-0.31	0.35	0.15
BnaC03g65000D			-0.02	-0.95	0.16	-0.6	-0.09	-1.12	0.77	1.03	0.95	0.96	1.3	0.79
BnaAnng00610D	Phosphatidate Phosphatase	AT5G03080	0.32	-0.94	0.28	-0.56	0.49	-1.16	0.09	0.06	0.04	0.23	0.42	0.02
BnaC02g03380D			0.34	-0.95	0.25	-0.57	0.58	-1.21	0.12	0.03	0.03	0.27	0.41	0.01
BnaA10g26780D			0.33	-0.83	0.35	-0.66	0.74	-1.16	0.03	-0.09	0.04	0.32	0.21	-0.01
BnaCnng03060D			0.34	-0.81	0.33	-0.69	0.72	-1.13	0.05	-0.09	0.04	0.3	0.17	-0.01
BnaCnng46570D	Phosphatidate Phosphatase	AT5G66450	-0.6	-0.34	-0.94	-0.41	-0.91	-0.11	0.44	0.55	0.09	0.24	0.02	0.47
BnaA07g12610D			-0.72	-0.16	-1.24	0.28	-1.15	0.24	0.25	0.39	-0.27	-0.04	0.17	0.36
BnaC02g48930D			-0.29	0.21	-0.68	0.19	-0.55	0.42	0.25	0.16	-0.14	-0.1	-0.16	0.11
BnaA09g08200D	Monogalactosyldiacylglycerol Synthase	AT2G11810	0.58	0.48	-1.42	0.89	-0.36	0.97	0.35	0.9	-1.65	-0.04	-1.24	0.44
BnaC09g08430D			0.57	0.53	-1.44	0.89	-0.4	0.91	0.41	0.95	-1.6	-0.02	-1.24	0.36
BnaA01g05080D	Monogalactosyldiacylglycerol Synthase	AT4G31780	-0.15	-0.48	-0.12	-0.6	0.02	-1.18	-0.25	-0.28	-0.22	-0.11	-0.34	-0.82
BnaC01g06700D			-0.13	-0.46	-0.11	-0.5	0.05	-1.23	-0.24	-0.26	-0.22	-0.08	-0.26	-0.85
BnaA03g51720D			-0.21	-0.77	-0.24	-0.49	-0.16	-1.3	-0.2	-0.2	-0.23	-0.16	0.05	-0.69
BnaCnng51890D			-0.2	-0.76	-0.23	-0.47	-0.11	-1.44	-0.16	-0.19	-0.19	-0.09	0.1	-0.77
BnaA08g07530D			-0.11	-0.28	0.02	-0.52	0.17	-1.07	-0.22	-0.23	-0.1	0.04	-0.34	-0.74
BnaA03g00460D	UDP-sulfoquinovose:DAG sulfoquinovosyltransferase	AT5G01220	0.4	0.31	0.79	-0.09	1.54	-1.36	0.21	-0.15	0.6	0.99	0.2	-0.68
BnaC03g00360D			0.37	0.15	0.74	-0.08	1.35	-1.5	0.11	-0.22	0.48	0.77	0.25	-0.88
BnaA10g27550D			0.19	-0.1	0.64	-0.21	1.45	-1.91	0.06	-0.46	0.51	0.79	0.41	-1.02
BnaCnng03870D			0.23	0.13	0.72	-0.02	1.28	-1.19	-0.07	-0.41	0.43	0.63	0.27	-0.69
BnaA10g27560D			0.19	0.2	0.74	0.04	1.25	-1.17	-0.12	-0.41	0.43	0.65	0.27	-0.72
BnaC04g41190D			0.2	0.15	0.69	0	1.26	-1.28	-0.02	-0.35	0.46	0.7	0.31	-0.72
BnaA01g03840D	UDP-Sulfoquinovose Synthase	AT4G33030	0.26	-1.55	0.48	-0.8	0.31	-1.82	-0.45	-0.38	-0.23	-0.33	0.51	-0.6
BnaC01g05200D			0.22	-1.39	0.47	-0.77	0.33	-1.79	-0.44	-0.42	-0.19	-0.32	0.44	-0.72
BnaA03g52320D			0.06	-0.61	0.23	-0.35	-0.09	-0.69	-0.37	-0.25	-0.2	-0.4	0.06	-0.48
BnaC07g44070D			0.09	-0.69	0.24	-0.37	-0.09	-0.73	-0.39	-0.27	-0.24	-0.44	0.08	-0.49
BnaA09g55090D	UDP-Glucose Pyrophosphorylase	AT3G56040	-0.39	-0.52	0.13	-0.39	0.34	-0.95	-0.8	-0.77	-0.29	-0.04	-0.16	-0.48
BnaC08g26960D			-0.37	-0.53	0.19	-0.36	0.35	-0.92	-0.84	-0.8	-0.28	-0.07	-0.11	-0.46
BnaA03g48380D	Kua-ubiquitin conjugating enzyme hybrid localisation domain	AT2G22890	-1.81	0.4	-0.15	-1.08	-2.1	0.67	-0.36	-0.18	1.29	-0.48	-0.19	-0.21
BnaC07g40430D			-1.79	0.33	-0.23	-1.34	-1.94	0.37	-0.39	-0.17	1.17	-0.32	-0.5	-0.28
BnaA01g16090D	FAD4-like Desaturase	AT4G27030	-0.93	0.01	0.35	-1.35	-0.02	0.97	-1.25	-1.29	0.03	-0.38	-1.33	0.59
BnaC01g19180D			-0.99	-0.13	0.21	-0.93	-0.36	1.07	-1.53	-1.29	-0.33	-0.66	-1.13	0.53
BnaA03g48380D			-1.81	0.4	-0.15	-1.08	-2.1	0.67	-0.36	-0.18	1.29	-0.48	-0.19	-0.21
BnaC07g40430D			-1.79	0.33	-0.23	-1.34	-1.94	0.37	-0.39	-0.17	1.17	-0.32	-0.5	-0.28
BnaA08g14190D			-0.88	-0.21	0.22	-1.43	-0.5	1.21	-1.78	-1.33	-0.68	-0.95	-1.91	0.46
BnaCnng57350D			-1.03	0.09	0.73	-1.17	-0.62	1.3	-2.11	-1.06	-0.34	-0.65	-1.6	0.56
BnaA08g14200D			-4.53	-0.54	-5.93	1.89	-5.91	0.71	0.54	0.93	-0.86	-0.46	1.57	0.79
BnaA01g06190D	Oleate Desaturase	AT4G30950	0.64	-1.75	1.05	-1.52	0.8	-2.16	-0.57	-0.52	-0.15	-0.35	0.08	-0.77
BnaC01g07470D			0.65	-1.73	1.06	-1.49	0.78	-2.11	-0.56	-0.47	-0.14	-0.34	0.1	-0.72
BnaA08g12780D			0.56	-1.32	0.86	-1.12	0.57	-1.62	-0.42	-0.36	-0.13	-0.35	0.08	-0.65
BnaC03g67820D			0.56	-1.32	0.85	-1.11	0.59	-1.64	-0.41	-0.35	-0.12	-0.32	0.09	-0.65
BnaC07g43030D			0.15	0.46	0.99	0.15	-0.19	0.71	-0.39	-0.13	0.46	-0.46	0.15	-0.21
BnaA08g12800D			0.47	-1.3	1.12	-1.13	0.3	-1.29	-0.69	-0.37	-0.04	-0.54	0.13	-0.53
BnaA05g15670D			0.07	-0.72	0.58	-0.92	0.58	-2.64	-0.29	-0.24	0.22	0.27	0.02	-1.65
BnaA03g31600D	Linoleate Desaturase	AT3G11170	-1.77	-0.86	-0.88	0.53	-1.57	-0.67	-0.76	-0.61	0.13	-0.41	1.52	-0.23
BnaC03g37090D			-1.78	-0.88	-0.95	0.55	-1.6	-0.64	-0.74	-0.61	0.09	-0.43	1.53	-0.19
BnaA05g27840D			-1.7	-0.72	-0.81	0.7	-1.51	-0.65	-0.7	-0.55	0.19	-0.36	1.61	-0.29
BnaC05g42010D			-1.75	-0.68	-0.82	0.7	-1.56	-0.59	-0.73	-0.58	0.2	-0.4	1.58	-0.31
BnaC09g18650D			-1.8	-0.76	-0.93	0.72	-1.63	-0.67	-0.71	-0.6	0.17	-0.42	1.65	-0.33
BnaA05g27820D			-1.85	-0.93	-1.04	0.64	-1.58	-0.87	-0.58	-0.57	0.23	-0.3	1.81	-0.25
BnaA01g31150D			-1.66	-1.02	-1.12	0.43	-1.6	-0.96	-0.34	-0.54	0.2	-0.48	1.65	-0.42
BnaA01g30980D			-1.86	-0.99	-1.48	0.73	-1.85	-0.74	-0.35	-0.54	0.03	-0.53	1.75	-0.28
BnaAnng01400D	Linoleate Desaturase	AT5G05580	-1.4	-1.11	-0.58	0.38	-1.26	-1.17	-0.88	-0.59	-0.06	-0.45	1.43	-0.51
BnaC02g02240D			-1.57	-1.09	-0.76	0.45	-1.32	-1.06	-0.76	-0.53	0.04	-0.28	1.58	-0.25
BnaC03g39310D	FAD5-like Desaturase	AT3G15850	-0.67	0.37	0.21	0.06	0.15	0.35	-0.91	-0.86	-0.03	-0.04	-0.34	-0.06
BnaA05g23690D			0.1	0.4	0.14	0.48	-0.36	0.24	-0.1	0.09	-0.06	-0.37	0.02	-0.53
BnaC05g37460D			0.12	0.38	0.16	0.49	-0.36	0.21	-0.1	0.1	-0.07	-0.39	0.04	-0.55
BnaA03g57540D			-0.07	0.18	0.07	0.84	-0.24	0.06	-0.44	-0.22	-0.3	-0.39	0.36	-0.51
BnaA01g28430D			1.51	-1.12	0.13	-0.43	0.93	-0.4	0.68	0.07	-0.71	-0.51	-0.02	0.21
BnaA01g32790D	Galactolipid:galactolipid galactosyltransferase	AT3G06510	-0.29	-0.66	-0.09	-0.97	-0.28	-1.18	-0.41	-0.26	-0.21	-0.25	-0.51	-0.76
BnaA05g30850D			-0.26	-0.38	0.05	-0.43	-0.42	-0.63	-0.46	-0.24	-0.16	-0.4	-0.21	-0.66
BnaC05g45310D			-0.25	-0.37	0.04	-0.42	-0.41	-0.68	-0.46	-0.23	-0.17	-0.39	-0.22	-0.7
BnaC05g06270D	Chloroplast J-like domain 1	AT1G08640	0.64	-0.34	0.61	-0.42	0.56	-0.35	-0.05	-0.08	-0.09	-0.16	-0.18	-0.18
BnaA06g05010D			0.68	-0.31	0.57	-0.38	0.59	-0.41	0.03	-0.04	-0.08	-0.13	-0.15	-0.23
BnaCnng27080D			0.63	-0.34	0.85	-0.61	0.78	-0.38	-0.21	-0.5	0.01	-0.36	-0.26	-0.4
BnaCnng65710D			0.54	-0.33	0.41	0.03	0.97	-0.56	-0.45	-0.66	-0.58	-0.23	-0.22	-0.46
BnaCnng14440D			0.29	-0.47	0.96	0	0.32	-0.21	-1.22	-0.38	-0.55	-0.35	-0.08	-0.08
BnaAnng23820D			-0.54	-0.27	1.26	0.47	0.55	0.56	-1.98	-1.13	-0.18	-0.04	0.57	0.79
BnaC08g36330D	GBF\'s pro-rich region-interacting factor 1	AT2G20570	1.15	-2.68	1.24	-1.78	1.51	-2.11	-0.35	-1.06	-0.26	-0.7	0.63	-0.14
BnaA07g00410D			0.97	-2.42	0.51	-2.79	0.1	-1.68	0.19	-0.08	-0.28	-0.95	-0.66	-0.21
BnaC07g00300D			0.83	-2.34	0.48	-2.79	0.12	-1.73	0.14	-0.12	-0.21	-0.82	-0.66	-0.21
BnaC07g17710D	GOLDEN2-like 2	AT5G44190	-0.88	-0.61	-0.01	-1.18	0.09	-3.41	-0.59	-0.67	0.28	0.29	-0.29	-2.51
BnaA06g36250D			-0.9	-0.6	-0.06	-1.19	0.07	-3.51	-0.55	-0.66	0.29	0.31	-0.3	-2.6
BnaA02g22550D			0.67	-1.75	0.98	-1.12	1.1	-1.42	-0.79	-0.51	-0.47	-0.07	0.15	0.25
BnaC02g30900D			1.09	-1.77	1.61	-0.94	0.98	-0.87	-1.09	-0.1	-0.57	-0.21	0.26	0.7
BnaCnng19080D	translocon at the outer envelope membrane of chloroplasts 159	AT4G02510	0.16	0.82	0.52	0.71	1.1	0.29	-0.77	-0.89	-0.41	0.04	-0.51	-0.49
BnaCnng19090D			1.28	0.96	1.42	0.24	2.55	-1.06	-0.14	-0.44	0.01	0.83	-0.72	-1.19
BnaC02g26990D			0.42	-0.39	-0.05	0.27	0.04	0.08	0.37	-0.12	-0.1	-0.51	0.57	-0.04
BnaC03g06340D			-0.77	0.1	-0.48	0.67	0.27	-0.29	-0.52	-0.8	-0.22	0.25	0.34	-0.14
BnaA02g20610D			0.39	-1.79	-0.15	0.3	-0.69	-0.7	0.03	0.38	-0.52	-0.71	1.57	0.38
BnaC03g07430D			-0.27	-0.12	-0.32	0.89	0.23	0.88	-0.39	-0.12	-0.44	0.38	0.57	1.38
BnaA02g20600D			-1.18	0.46	-0.74	1.47	-0.78	1.3	-0.3	-0.44	0.14	-0.04	1.15	0.79
Eukaryotic galactolipid and sulfolipid synthesis
BnaA01g03840D	UDP-Sulfoquinovose Synthase	AT4G33030	0.26	-1.55	0.48	-0.8	0.31	-1.82	-0.45	-0.38	-0.23	-0.33	0.51	-0.6
BnaC01g05200D			0.22	-1.39	0.47	-0.77	0.33	-1.79	-0.44	-0.42	-0.19	-0.32	0.44	-0.72
BnaA03g52320D			0.06	-0.61	0.23	-0.35	-0.09	-0.69	-0.37	-0.25	-0.2	-0.4	0.06	-0.48
BnaC07g44070D			0.09	-0.69	0.24	-0.37	-0.09	-0.73	-0.39	-0.27	-0.24	-0.44	0.08	-0.49
BnaA03g00460D	UDP-sulfoquinovose:DAG sulfoquinovosyltransferase	AT5G01220	0.4	0.31	0.79	-0.09	1.54	-1.36	0.21	-0.15	0.6	0.99	0.2	-0.68
BnaC03g00360D			0.37	0.15	0.74	-0.08	1.35	-1.5	0.11	-0.22	0.48	0.77	0.25	-0.88
BnaA10g27550D			0.19	-0.1	0.64	-0.21	1.45	-1.91	0.06	-0.46	0.51	0.79	0.41	-1.02
BnaCnng03870D			0.23	0.13	0.72	-0.02	1.28	-1.19	-0.07	-0.41	0.43	0.63	0.27	-0.69
BnaA10g27560D			0.19	0.2	0.74	0.04	1.25	-1.17	-0.12	-0.41	0.43	0.65	0.27	-0.72
BnaC04g41190D			0.2	0.15	0.69	0	1.26	-1.28	-0.02	-0.35	0.46	0.7	0.31	-0.72
BnaA03g31600D	Linoleate Desaturase	AT3G11170	-1.77	-0.86	-0.88	0.53	-1.57	-0.67	-0.76	-0.61	0.13	-0.41	1.52	-0.23
BnaC03g37090D			-1.78	-0.88	-0.95	0.55	-1.6	-0.64	-0.74	-0.61	0.09	-0.43	1.53	-0.19
BnaA05g27840D			-1.7	-0.72	-0.81	0.7	-1.51	-0.65	-0.7	-0.55	0.19	-0.36	1.61	-0.29
BnaC05g42010D			-1.75	-0.68	-0.82	0.7	-1.56	-0.59	-0.73	-0.58	0.2	-0.4	1.58	-0.31
BnaC09g18650D			-1.8	-0.76	-0.93	0.72	-1.63	-0.67	-0.71	-0.6	0.17	-0.42	1.65	-0.33
BnaA05g27820D			-1.85	-0.93	-1.04	0.64	-1.58	-0.87	-0.58	-0.57	0.23	-0.3	1.81	-0.25
BnaA01g31150D			-1.66	-1.02	-1.12	0.43	-1.6	-0.96	-0.34	-0.54	0.2	-0.48	1.65	-0.42
BnaA01g30980D			-1.86	-0.99	-1.48	0.73	-1.85	-0.74	-0.35	-0.54	0.03	-0.53	1.75	-0.28
BnaAnng01400D	Linoleate Desaturase	AT5G05580	-1.4	-1.11	-0.58	0.38	-1.26	-1.17	-0.88	-0.59	-0.06	-0.45	1.43	-0.51
BnaC02g02240D			-1.57	-1.09	-0.76	0.45	-1.32	-1.06	-0.76	-0.53	0.04	-0.28	1.58	-0.25
BnaAnng02760D	Phospholipase D zeta	AT3G05630	3.62	1.66	2.87	0.93	2.94	1.47	0.44	0.7	-0.31	0.03	-1.05	-0.17
BnaA05g23110D	Phospholipase D zeta	AT3G16785	-0.31	1.1	-0.36	0.12	-0.31	0.62	0.05	0.07	0	0.07	-0.98	-0.41
BnaC05g36550D			-0.32	1.1	-0.38	0.14	-0.34	0.65	0.04	0.07	-0.01	0.05	-0.97	-0.4
BnaCnng21070D			-0.4	1.42	-0.35	-0.16	-0.12	0.78	0.29	0.15	0.34	0.43	-1.24	-0.22
BnaA09g45250D	Phosphatidate Phosphatase	AT1G15080	-0.86	-1.85	-0.33	-1.63	-0.79	-2.04	-0.63	-0.48	-0.1	-0.42	0.12	-0.61
BnaC08g39060D			-0.97	-1.86	-0.41	-1.54	-0.75	-2.12	-0.57	-0.51	-0.01	-0.28	0.31	-0.54
BnaC07g10420D			-0.93	-1.29	-0.06	-0.89	-1.69	-0.7	-0.9	-0.45	-0.03	-1.21	0.37	-0.62
BnaA06g35100D	Phosphatidate Phosphatase	AT2G01180	-0.73	0.26	-0.82	0.5	-1.34	1.77	0.35	0.24	0.26	-0.37	0.49	1.14
BnaA09g18500D			-1.62	0.41	-1.13	0.16	-1.42	2.31	-0.19	-0.27	0.3	-0.07	0.04	1.83
BnaC09g20440D			-1.39	0.45	-1.01	0.28	-1.32	2.31	-0.09	-0.17	0.28	-0.1	0.11	1.75
BnaC07g48780D			-0.28	-0.02	-0.57	0.32	-1.16	1.35	0.51	0.52	0.22	-0.36	0.57	1.01
BnaA03g28040D	Phosphatidate Phosphatase	AT3G02600	-0.25	-1.12	-0.27	-1.02	-0.43	-1.18	-0.38	-0.18	-0.4	-0.36	-0.3	-0.42
BnaC03g33070D			-0.09	-1.13	-0.16	-1.04	-0.22	-1.17	-0.32	-0.23	-0.39	-0.35	-0.3	-0.39
BnaA05g33490D			-1.04	-1.17	-1.23	-1	-1.33	-1.26	-0.2	-0.11	-0.39	-0.4	-0.22	-0.49
BnaC05g48240D			-0.95	-1.04	-1.06	-1.08	-1.1	-1.21	-0.22	-0.17	-0.33	-0.33	-0.36	-0.5
BnaA05g21920D	Phosphatidate Phosphatase	AT3G18220	1.95	-1.34	-1.06	0.89	-1.19	1.3	1.35	1.29	-1.67	-1.85	0.57	0.79
BnaC05g35130D			1.95	-1.34	-1.06	0.89	-1.19	1.3	1.35	1.29	-1.67	-1.85	0.57	0.79
BnaA03g41050D	Phosphatidate Phosphatase	AT3G50920	-0.84	-0.08	-0.21	-0.36	-0.09	-0.52	-0.19	-0.46	0.43	0.29	0.15	-0.15
BnaC07g31970D			-0.84	0.12	-0.03	-0.34	-0.2	-0.32	-0.27	-0.39	0.54	0.25	0.09	-0.19
BnaA09g31580D			-1.02	0.05	-0.52	0.41	0.98	0.13	0.45	-0.88	0.95	1.13	1.31	1.21
BnaC08g22310D			-0.56	-0.67	-0.39	0.4	0.13	-0.29	0.32	-0.29	0.49	0.41	1.57	0.79
BnaCnng22260D			-0.87	0.29	0.43	-0.48	0.19	-0.33	-0.49	-0.54	0.81	0.52	0.04	-0.1
BnaC01g22010D			-0.94	0.43	0.49	-0.64	0.22	-0.42	-0.51	-0.55	0.91	0.61	-0.16	-0.24
BnaC07g31960D			-0.47	-0.34	-0.72	0.17	0.11	-0.52	0.31	-0.51	0.05	0.07	0.57	-0.11
BnaA07g17850D	Phosphatidate Phosphatase	AT3G58490	-0.77	0.1	-0.34	-0.1	-0.8	0.52	-0.43	-0.15	0	-0.18	-0.2	0.24
BnaC06g16600D			-0.79	0.15	-0.35	-0.07	-0.78	0.52	-0.44	-0.17	0.01	-0.16	-0.21	0.21
BnaA01g12290D	Phosphatidate Phosphatase	AT4G22550	0.39	-1.31	0	-1.04	0.01	-0.64	0.54	0.09	0.15	-0.3	0.42	0.38
BnaC01g14010D			0.42	-1.17	0.11	-1.06	-0.18	-0.71	0.54	0.28	0.24	-0.31	0.35	0.15
BnaC03g65000D			-0.02	-0.95	0.16	-0.6	-0.09	-1.12	0.77	1.03	0.95	0.96	1.3	0.79
BnaAnng00610D	Phosphatidate Phosphatase	AT5G03080	0.32	-0.94	0.28	-0.56	0.49	-1.16	0.09	0.06	0.04	0.23	0.42	0.02
BnaC02g03380D			0.34	-0.95	0.25	-0.57	0.58	-1.21	0.12	0.03	0.03	0.27	0.41	0.01
BnaA10g26780D			0.33	-0.83	0.35	-0.66	0.74	-1.16	0.03	-0.09	0.04	0.32	0.21	-0.01
BnaCnng03060D			0.34	-0.81	0.33	-0.69	0.72	-1.13	0.05	-0.09	0.04	0.3	0.17	-0.01
BnaCnng46570D	Phosphatidate Phosphatase	AT5G66450	-0.6	-0.34	-0.94	-0.41	-0.91	-0.11	0.44	0.55	0.09	0.24	0.02	0.47
BnaA07g12610D			-0.72	-0.16	-1.24	0.28	-1.15	0.24	0.25	0.39	-0.27	-0.04	0.17	0.36
BnaC02g48930D			-0.29	0.21	-0.68	0.19	-0.55	0.42	0.25	0.16	-0.14	-0.1	-0.16	0.11
BnaA10g04680D	Phospholipase C (Non specific)	AT1G07230	2.08	-0.53	2.45	0.2	2.2	-0.99	-0.32	-0.19	0.05	-0.07	0.79	-0.53
BnaC05g05030D			2.08	-0.52	2.44	0.2	2.17	-1.03	-0.31	-0.16	0.05	-0.07	0.76	-0.58
BnaA04g15510D	Phospholipase C (Non specific)	AT2G26870	6.42	-3.64	5.72	-1.47	5.55	-5.11	0.61	0.88	-0.09	0.01	2.08	-1.46
BnaC04g38510D			6.42	-3.64	5.74	-1.46	5.52	-5.07	0.58	0.91	-0.09	0	2.08	-1.42
BnaA09g23040D			6.42	-3.64	5.72	-1.47	5.52	-5.07	0.61	0.91	-0.09	0.01	2.08	-1.42
BnaC05g48190D	Phospholipase C (Non specific)	AT3G03520	-2.48	0.44	-2.06	-0.06	-2.16	-0.78	0.22	0.26	0.63	0.58	0.13	-0.64
BnaA05g32880D			-2.58	0.46	-2.06	-0.13	-2.22	-0.86	0.2	0.27	0.71	0.62	0.12	-0.7
BnaCnng18570D	Phospholipase C (Non specific)	AT3G03530	2.32	3.37	-0.98	4.6	0.01	2.83	2.49	1.8	-0.81	-0.51	0.43	-1.05
BnaA01g34350D			1.98	3.49	-0.98	4.58	0.31	2.58	2.26	1.57	-0.69	-0.1	0.4	-1
BnaA01g34350D	Phospholipase C (Non specific)	AT3G03540	1.98	3.49	-0.98	4.58	0.31	2.58	2.26	1.57	-0.69	-0.1	0.4	-1
BnaCnng18570D			2.32	3.37	-0.98	4.6	0.01	2.83	2.49	1.8	-0.81	-0.51	0.43	-1.05
BnaA05g32880D			-2.58	0.46	-2.06	-0.13	-2.22	-0.86	0.2	0.27	0.71	0.62	0.12	-0.7
BnaC05g48190D			-2.48	0.44	-2.06	-0.06	-2.16	-0.78	0.22	0.26	0.63	0.58	0.13	-0.64
BnaA01g20420D	Phospholipase C (Non specific)	AT3G48610	-1.34	-1.06	-1.06	-0.68	-1.07	-0.91	-0.26	-0.27	0.02	0	0.4	0.14
BnaA06g16410D			-1.1	-1.58	-0.79	-0.43	-1.01	-1.24	-0.38	-0.36	-0.07	-0.26	1.08	0.09
BnaC08g20350D			-1.16	-1.46	-0.85	-0.46	-0.97	-1.16	-0.41	-0.34	-0.09	-0.15	0.92	0.15
BnaAnng16500D			-1.36	-1.07	-1.09	-0.76	-1.06	-0.86	-0.23	-0.28	0.03	0.01	0.34	0.22
BnaA09g08200D	Monogalactosyldiacylglycerol Synthase	AT2G11810	0.58	0.48	-1.42	0.89	-0.36	0.97	0.35	0.9	-1.65	-0.04	-1.24	0.44
BnaC09g08430D			0.57	0.53	-1.44	0.89	-0.4	0.91	0.41	0.95	-1.6	-0.02	-1.24	0.36
BnaA01g05080D	Monogalactosyldiacylglycerol Synthase	AT4G31780	-0.15	-0.48	-0.12	-0.6	0.02	-1.18	-0.25	-0.28	-0.22	-0.11	-0.34	-0.82
BnaC01g06700D			-0.13	-0.46	-0.11	-0.5	0.05	-1.23	-0.24	-0.26	-0.22	-0.08	-0.26	-0.85
BnaA03g51720D			-0.21	-0.77	-0.24	-0.49	-0.16	-1.3	-0.2	-0.2	-0.23	-0.16	0.05	-0.69
BnaCnng51890D			-0.2	-0.76	-0.23	-0.47	-0.11	-1.44	-0.16	-0.19	-0.19	-0.09	0.1	-0.77
BnaA08g07530D			-0.11	-0.28	0.02	-0.52	0.17	-1.07	-0.22	-0.23	-0.1	0.04	-0.34	-0.74
BnaA05g27410D	Digalactosyldiacylglycerol Synthase	AT3G11670	0.8	0.57	0.74	0.33	1.01	0.1	-0.34	-0.36	-0.4	-0.15	-0.65	-0.61
BnaC05g41530D			0.76	0.58	0.72	0.32	0.99	0.11	-0.36	-0.39	-0.4	-0.16	-0.66	-0.63
BnaA09g51870D	Digalactosyldiacylglycerol Synthase	AT4G00550	0.16	0.41	0.24	0.52	0.65	0.33	0.32	0.04	0.41	0.53	0.52	0.45
BnaCnng02250D			0.18	0.37	0.25	0.5	0.63	0.31	0.42	0.13	0.48	0.57	0.61	0.52
BnaA06g38530D	Permease-like Protein of Inner Chloroplast Envelope	AT1G19800	0.23	-0.92	0.09	-0.48	-0.52	-0.47	-0.06	0.29	-0.2	-0.46	0.25	-0.01
BnaCnng52870D			0.19	-0.86	0.06	-0.4	-0.52	-0.43	-0.08	0.31	-0.21	-0.39	0.26	0.03
BnaA08g21940D			2.26	0.81	1.56	0.51	2.09	1.34	1.16	0.43	0.46	0.26	0.17	0.79
BnaC08g19190D			0.98	0.34	0.82	0.46	0.94	0.98	0.19	-0.03	0.03	-0.07	0.15	0.58
BnaA05g18740D	Phosphatidic Acid-Binding Protein	AT3G20320	0.25	-1.21	0.2	-0.98	0.18	-1.36	0.05	-0.02	0	-0.09	0.24	-0.24
BnaC05g31720D			0.22	-1.2	0.22	-0.97	0.17	-1.45	0.01	-0.03	0	-0.08	0.24	-0.33
BnaA02g12080D	ATPase	AT1G65410	0.18	0.01	-0.27	-0.34	-0.03	0.73	0.38	0.24	-0.08	0.03	-0.43	0.74
BnaC02g45210D			0.16	0.05	-0.26	-0.32	-0.02	0.72	0.38	0.22	-0.04	0.04	-0.41	0.71
BnaAnng40880D	Protein Involved in Lipid Transport	AT3G06960	0.15	0.02	-0.44	0.39	0.11	0.47	0.4	0.08	-0.18	0.05	0.2	0.5
BnaA01g32790D	Galactolipid:galactolipid galactosyltransferase	AT3G06510	-0.29	-0.66	-0.09	-0.97	-0.28	-1.18	-0.41	-0.26	-0.21	-0.25	-0.51	-0.76
BnaA05g30850D			-0.26	-0.38	0.05	-0.43	-0.42	-0.63	-0.46	-0.24	-0.16	-0.4	-0.21	-0.66
BnaC05g45310D			-0.25	-0.37	0.04	-0.42	-0.41	-0.68	-0.46	-0.23	-0.17	-0.39	-0.22	-0.7
Triacylglycerol biosynthesis
BnaA03g19520D	NAD-dependent Glycerol-3-Phosphate Dehydrogenase	AT2G41540	-0.37	-1.18	-0.23	-0.45	-0.77	-1.67	-0.18	0.22	-0.04	-0.17	0.69	-0.66
BnaC03g23410D			-0.27	-1.07	-0.11	-0.4	-0.71	-1.66	-0.19	0.26	-0.03	-0.17	0.64	-0.76
BnaA05g02270D			-0.25	-1.08	-0.15	-0.18	-0.75	-1.69	-0.13	0.34	-0.02	-0.16	0.88	-0.77
BnaC04g01960D			-0.29	-1.08	-0.17	-0.22	-0.78	-1.73	-0.14	0.33	-0.02	-0.17	0.84	-0.81
BnaA05g29950D	NAD-dependent Glycerol-3-Phosphate Dehydrogenase	AT3G07690	1.5	-1.96	1.4	-1.15	1.11	-2.43	0.02	0.19	-0.08	-0.2	0.74	-0.67
BnaC05g44270D			1.5	-1.99	1.39	-1.19	1.1	-2.4	0.04	0.18	-0.07	-0.21	0.74	-0.62
BnaA10g13450D	Glycerol-3-Phosphate Acyltransferase	AT5G60620	0.42	-0.86	0.93	-0.47	0.28	-0.89	-0.4	-0.14	0.11	-0.28	0.5	-0.31
BnaC01g03300D			0.65	-0.22	0.97	-0.26	0.05	-0.49	-0.17	0.29	0.15	-0.31	0.11	-0.58
BnaA01g02170D			0.65	-0.27	1	-0.29	0.05	-0.5	-0.19	0.26	0.15	-0.35	0.13	-0.58
BnaC09g53950D			0.45	-0.82	0.99	-0.59	0.3	-0.92	-0.4	-0.12	0.14	-0.26	0.37	-0.37
BnaA08g29540D	1-Acylglycerol-3-Phosphate Acyltransferase	AT1G51260	0.15	0.46	0.26	0.89	-0.19	1.88	0.03	0.29	0.14	-0.04	0.57	1.38
BnaC03g68900D			0.73	-0.12	1.26	-0.11	-0.77	1.3	0.03	0.87	0.56	-0.62	0.57	0.79
BnaA05g15450D			1.45	-1.75	1.19	-1.04	1.05	-0.98	-0.08	-0.01	-0.35	-0.41	0.37	0.36
BnaC05g27180D			1.44	-1.75	1.2	-1.03	1.08	-0.99	-0.11	-0.04	-0.36	-0.41	0.37	0.36
BnaA02g17090D	1-Acylglycerol-3-Phosphate Acyltransferase	AT1G75020	-0.35	1.36	0.23	0.74	-0.31	2.29	0.07	0.22	0.64	0.26	0.03	1.19
BnaCnng08180D			-0.2	1.26	0.29	0.63	-0.27	2.18	0.12	0.39	0.61	0.31	-0.02	1.23
BnaA07g21920D			-0.2	1.94	0.06	1.4	0.06	2.88	0.01	0.05	0.26	0.3	-0.28	1.24
BnaC06g22630D			-0.67	2.19	-0.23	1.47	-0.45	3.4	-0.15	-0.13	0.29	0.08	-0.42	1.29
BnaA02g17170D			0.41	0.58	0.71	-0.7	-0.6	2.3	0.17	0.56	0.46	-0.46	-0.81	1.26
BnaC01g33800D	1-Acylglycerol-3-Phosphate Acyltransferase	AT3G18850	-0.98	-0.88	-0.31	-0.88	-0.83	-0.99	-0.55	-0.43	0.12	-0.28	0.11	-0.39
BnaA05g21250D			-0.98	-0.35	-0.24	-0.55	-0.75	-0.75	-0.51	-0.37	0.23	-0.15	0.02	-0.56
BnaC05g34170D			-1.02	-0.23	-0.24	-0.56	-0.75	-0.64	-0.53	-0.4	0.24	-0.13	-0.09	-0.55
BnaCnng66630D			-1.07	-0.74	-0.3	-0.73	-1.06	-0.77	-0.59	-0.36	0.18	-0.34	0.19	-0.37
BnaA06g17420D			-0.44	-1.95	0.18	-0.96	-0.65	-1.7	-0.31	0.17	0.31	-0.04	1.31	0.21
BnaC07g05060D			-1.36	0.88	-1.83	0.47	-1.19	2.88	0.02	-0.21	-0.44	-0.04	-0.85	1.96
BnaC07g47940D			-1.36	0.88	-1.83	0.47	-1.19	2.88	0.02	-0.21	-0.44	-0.04	-0.85	1.96
BnaA04g02290D	1-Acylglycerol-3-Phosphate Acyltransferase	AT3G57650	0.83	-0.38	0.97	-0.49	0.7	-0.61	-0.01	0.08	0.13	-0.05	0.03	-0.28
BnaA07g17400D			0.76	-0.52	0.93	-0.45	0.69	-0.73	-0.09	0.01	0.08	-0.06	0.15	-0.28
BnaCnng07280D			0.77	-0.49	0.93	-0.42	0.7	-0.71	-0.1	0.01	0.06	-0.06	0.13	-0.28
BnaA09g36950D			0.86	-0.68	0.98	-0.54	0.74	-0.93	-0.01	0.1	0.11	-0.03	0.24	-0.28
BnaC08g28660D			0.86	-0.65	0.96	-0.52	0.74	-0.91	-0.01	0.08	0.09	-0.04	0.22	-0.3
BnaC04g55420D			0.82	-0.4	1.09	-0.66	0.6	-0.5	-0.22	0.08	0.05	-0.14	-0.21	-0.24
BnaA01g32210D	Phosphatidate Phosphatase	AT3G09560	1.09	-0.67	1.01	0.05	1.19	-0.97	-0.26	-0.35	-0.35	-0.26	0.38	-0.56
BnaA05g28920D			1.28	0.28	1.47	0.23	1.64	-0.12	-0.41	-0.53	-0.21	-0.17	-0.26	-0.57
BnaC05g43390D			1.34	0.27	1.45	0.22	1.61	-0.07	-0.33	-0.5	-0.21	-0.23	-0.26	-0.57
BnaCnng70470D			0.78	-0.69	0.65	0.32	1.01	-0.13	-0.38	-0.7	-0.52	-0.47	0.5	0.09
BnaAnng38160D			0.77	-0.6	0.66	0.21	1.02	-0.19	-0.24	-0.61	-0.35	-0.35	0.46	0.06
BnaC02g14100D			0.76	-0.83	0.81	0.18	0.84	-0.07	-0.39	-0.56	-0.33	-0.48	0.67	0.28
BnaA06g37030D	Phosphatidate Phosphatase	AT5G42870	0.12	1.2	0.38	0.68	0.81	0.35	-0.27	-0.34	-0.01	0.35	-0.54	-0.51
BnaC04g17600D			-0.01	1.13	0.32	0.73	0.63	0.37	-0.36	-0.34	-0.03	0.3	-0.43	-0.47
BnaC09g17210D			0.18	0.53	0.09	0.45	0.1	0.04	-0.06	0.03	-0.15	-0.04	-0.23	-0.53
BnaA09g15750D			0.18	0.51	0.1	0.44	0.11	0.03	-0.1	0.03	-0.18	-0.04	-0.25	-0.53
BnaC05g37480D	Phosphatidylcholine:diacylglycerol cholinephosphotransferase	AT3G15820	-0.64	-1.82	-0.64	-1.32	-0.85	-2.04	-0.22	0.01	-0.21	-0.21	0.29	-0.43
BnaA05g23710D			-0.64	-1.86	-0.63	-1.32	-0.88	-2	-0.21	-0.02	-0.21	-0.27	0.33	-0.41
BnaA03g57520D			-0.11	-1.91	-0.22	-1.58	-0.2	-2.48	-0.12	0.06	-0.23	-0.02	0.1	-0.6
BnaC03g39290D			-0.14	-1.97	-0.24	-1.61	-0.26	-2.64	-0.12	0.09	-0.22	-0.03	0.15	-0.69
BnaA01g28480D			-0.51	-2.29	-0.24	-1.18	-0.76	-0.97	-0.37	-0.27	-0.09	-0.52	1.01	0.79
BnaCnng55290D			-0.44	-1.78	-0.12	-1.43	-0.72	-1.87	-0.37	-0.1	-0.05	-0.38	0.3	-0.47
BnaC02g13150D			-0.51	-2.12	-1.06	-0.11	-1.02	0.13	-0.31	0.05	-0.86	-0.46	1.15	1.8
BnaA02g09120D			-1.23	-0.86	-0.74	-0.43	-1.32	0.98	-0.35	0.05	0.14	-0.04	0.57	1.8
BnaA02g27520D	Diacylglycerol Cholinephosphotransferase	AT3G25585	-0.08	-0.14	-0.19	-0.06	-0.59	-0.15	0.16	0.36	0.05	-0.15	0.13	-0.16
BnaC02g35520D			-0.1	-0.09	-0.23	-0.02	-0.58	-0.14	0.22	0.39	0.1	-0.08	0.16	-0.14
BnaA06g33540D			-0.13	0.22	-0.07	0.14	-0.63	0.29	0.09	0.3	0.15	-0.19	0.07	-0.13
BnaC07g22750D			-0.13	0.23	-0.11	0.22	-0.65	0.31	0.09	0.31	0.1	-0.21	0.09	-0.13
BnaA06g08020D	1-Acylglycerol-3-Phosphocholine Acyltransferase	AT1G12640	0.68	-0.2	0.95	0.14	0.52	-0.81	-0.18	0.12	0.09	-0.04	0.42	-0.65
BnaCnng31560D			0.7	-0.23	0.96	0.12	0.51	-0.82	-0.18	0.15	0.08	-0.04	0.43	-0.63
BnaA09g12940D	1-Acylglycerol-3-Phosphocholine Acyltransferase	AT1G63050	-0.17	-1.69	0.08	-1.24	-0.39	-1.68	-0.16	0.15	0.09	-0.07	0.55	-0.05
BnaCnng41640D			-0.17	-1.83	0.08	-1.38	-0.39	-2	-0.15	0.2	0.1	-0.02	0.55	-0.2
BnaC03g74130D			-0.73	-0.81	-1.02	-0.86	-0.83	-0.18	0.24	0.15	-0.06	0.04	-0.12	0.67
BnaCnng44390D			-0.52	-1.25	-0.45	-0.72	-0.61	-0.33	-0.05	0	0.02	-0.1	0.54	0.82
BnaA05g26900D	Oleate Desaturase	AT3G12120	1.57	-1.62	1.87	-0.69	1.39	-2.2	-0.13	0.1	0.18	-0.08	1.11	-0.67
BnaC05g40970D			1.2	-1.31	1.36	-0.65	1.06	-1.8	0.03	0.17	0.19	0.03	0.86	-0.46
BnaAnng09250D			1.81	-1.82	1.91	-0.61	1.42	-2.19	-0.07	0.17	0.04	-0.22	1.25	-0.59
BnaA03g13590D	Linoleate Desaturase	AT2G29980	0.9	-2.65	0.93	0.02	0.22	-3.99	-0.03	0.2	-0.01	-0.48	2.65	-1.83
BnaC03g16520D			0.9	-2.61	0.95	0.02	0.23	-4	-0.05	0.19	0	-0.48	2.62	-1.88
BnaA05g12360D			0.98	-2.47	1.13	-0.04	0.37	-3.89	-0.1	0.27	0.05	-0.34	2.48	-1.76
BnaC04g14820D			0.91	-2.52	0.98	0.02	0.26	-3.89	-0.08	0.19	0	-0.46	2.54	-1.83
BnaA04g17150D			1.1	-2.78	1.14	0	0.37	-4.26	-0.03	0.23	0.01	-0.5	2.79	-1.98
BnaC04g40760D			1.09	-2.75	1.12	0.01	0.35	-4.21	-0.02	0.24	0.01	-0.51	2.77	-1.97
BnaC03g53830D	Phospholipid : Diacylglycerol Acyltransferase	AT3G44830	1.15	-0.54	0.26	0.89	-0.19	1.3	0.03	0.29	-0.86	-1.04	0.57	0.79
BnaA02g01770D	Phospholipid : Diacylglycerol Acyltransferase	AT5G13640	-0.09	0.47	0.24	-0.02	0.22	-0.61	-0.23	-0.2	0.09	0.11	-0.4	-0.96
BnaC02g04910D			-0.13	0.47	0.19	0	0.23	-0.72	-0.24	-0.23	0.08	0.12	-0.38	-1.06
BnaA10g29880D			-0.29	-0.16	0.07	-0.3	0.24	-1.31	-0.36	-0.42	0	0.11	-0.14	-1.04
BnaC09g43460D			-0.31	-0.27	0.01	-0.35	0.25	-1.39	-0.35	-0.45	-0.02	0.11	-0.1	-1.01
BnaA08g03400D	Acyl-CoA : Diacylglycerol Acyltransferase	AT1G48300	0.07	0.3	0.22	0.58	0.6	-0.95	-0.56	-0.55	-0.41	-0.02	-0.13	-1.27
BnaC08g46660D			0.07	0.32	0.21	0.6	0.64	-0.98	-0.55	-0.54	-0.41	0.03	-0.12	-1.27
BnaA07g36000D	Acyl-CoA : Diacylglycerol Acyltransferase	AT2G19450	1.8	1.73	1.67	1.56	0.84	1.72	0.21	0.64	0.08	-0.32	-0.09	-0.34
BnaCnng52810D			1.82	1.74	1.68	1.56	0.79	1.72	0.22	0.69	0.08	-0.33	-0.1	-0.35
BnaAnng30990D			1.6	1.34	1.46	1.21	0.67	1.47	0.18	0.53	0.04	-0.4	-0.09	-0.27
BnaA01g19390D	Acyl-CoA : Diacylglycerol Acyltransferase	AT3G51520	1.01	-0.97	0.9	-0.05	0.52	-0.65	0.09	0.27	-0.02	-0.22	0.9	0.11
BnaC01g23350D			0.99	-0.94	0.86	-0.05	0.58	-0.7	0.11	0.24	-0.02	-0.16	0.87	0.08
BnaA03g41350D			2.96	-0.43	2.96	-0.07	1.71	0.19	0.03	0.79	0.03	-0.45	0.39	0.16
BnaC07g32270D			3.07	-0.45	3.07	0.01	1.91	0.21	0.03	0.67	0.03	-0.49	0.49	0.16
BnaC07g07520D			0.79	-1.3	0.81	0.01	0.37	-0.35	-0.02	0.06	0.01	-0.35	1.32	0.6
BnaA07g29470D	Choline Kinase	AT1G71697	-0.33	0.94	-0.26	0.66	-0.43	1.21	-0.11	-0.22	-0.04	-0.32	-0.32	-0.05
BnaC06g32670D			-0.31	0.93	-0.28	0.65	-0.37	1.2	-0.1	-0.25	-0.07	-0.31	-0.35	-0.04
BnaAnng12880D			0.15	-0.28	-0.06	0.47	-0.78	1.3	0.03	-0.44	-0.18	-1.37	0.57	0.21
BnaA07g31430D	Choline Kinase	AT1G74320	0.94	0.65	1.24	0.47	0.83	0.21	-0.25	-0.14	0.05	-0.25	-0.13	-0.69
BnaC06g35230D			0.96	0.63	1.25	0.46	0.83	0.19	-0.25	-0.13	0.05	-0.25	-0.12	-0.69
BnaA09g23300D	Choline Kinase	AT4G09760	1.21	-1.25	0.65	-0.61	0.64	-0.67	0.43	0.27	-0.13	-0.29	0.5	0.29
BnaC06g07990D			0.87	-0.36	0.3	0.07	0.22	-0.09	0.42	0.3	-0.15	-0.35	0.28	-0.08
BnaA09g22870D			-0.26	1.17	-0.62	1.26	-0.58	1.12	0.42	0.47	0.06	0.16	0.15	0.11
BnaC09g25860D			-0.26	1.18	-0.61	1.26	-0.57	1.12	0.41	0.47	0.06	0.16	0.15	0.11
BnaA09g23320D			1.15	-1.1	0.56	-0.46	0.71	-0.77	0.51	0.14	-0.07	-0.3	0.57	0.04
BnaA03g14860D	Choline-Phosphate Cytidylyltransferase	AT2G32260	0.51	0.41	0.58	0.03	0.72	-0.37	-0.04	-0.1	0.03	0.1	-0.35	-0.67
BnaA05g10750D			0.46	0.4	0.56	0.08	0.73	-0.33	-0.02	-0.16	0.08	0.11	-0.24	-0.61
BnaC04g12520D			0.49	0.39	0.56	0.07	0.73	-0.37	-0.01	-0.11	0.06	0.13	-0.26	-0.63
BnaC03g71920D			0.5	0.42	0.58	0.06	0.73	-0.33	-0.06	-0.11	0.02	0.12	-0.33	-0.63
BnaC08g44190D			0.01	0.06	0.26	-0.24	0.65	-0.65	-0.15	-0.45	0.1	0.19	-0.19	-0.52
BnaAnng16260D			-0.01	-0.12	0.23	-0.31	0.65	-0.71	-0.16	-0.49	0.08	0.17	-0.1	-0.41
BnaC04g15390D			-0.35	0.41	-1.04	0.21	0.88	0.04	0.74	-0.88	0.05	0.35	-0.14	-0.01
BnaC09g17640D			-0.05	0.46	-0.27	0.23	1.22	-0.38	0.22	-0.77	0	0.5	-0.24	-0.35
BnaA05g36580D			-0.65	0.89	-0.76	0.29	0.61	0.24	0.47	-0.68	0.37	0.58	-0.23	-0.06
BnaA01g35200D			-0.56	0.71	-0.54	0.23	0.68	0.21	0.32	-0.65	0.35	0.59	-0.13	0.09
BnaA01g18750D	Choline-Phosphate Cytidylyltransferase	AT4G15130	-2.09	0.46	-2.3	0.89	-0.28	0.66	-0.65	-2.21	-0.86	-0.4	-0.43	-0.21
BnaC01g22510D			-2.19	0.73	-1.88	0.57	-0.18	0.4	-0.76	-2.26	-0.44	-0.25	-0.6	-0.57
BnaC06g11440D			-1.62	-0.05	-2.09	0.53	-0.19	-0.29	-0.54	-2.21	-1.01	-0.78	-0.43	-1.01
BnaA05g35390D			-1.5	0.05	-2.06	1.47	-0.19	0.56	-1.29	-2.03	-1.86	-0.72	-0.43	-0.21
BnaC06g11420D			-1.55	-0.21	-2.44	1.47	-0.18	-0.02	-0.97	-2.09	-1.86	-0.72	-0.17	-0.53
BnaA07g10770D	Transcriptional activator of genes required for both embryo maturation and cellular differentiation	AT1G21970	10.23	-8.3	9.95	-4.55	9.71	-7.01	0.03	0.29	-0.25	-0.23	3.49	1.06
BnaC07g14150D			10.24	-8.31	9.96	-4.52	9.72	-7.02	0.03	0.29	-0.26	-0.23	3.53	1.06
BnaAnng04140D			9.08	-7.89	8.73	-3.83	8.33	-6.21	0.03	0.29	-0.32	-0.46	3.74	1.21
BnaCnng59920D			8.98	-7.78	8.6	-3.87	8.19	-6.07	0.03	0.29	-0.34	-0.5	3.57	1.21
BnaA08g21060D			0.73	-0.12	0.26	0.89	0.4	0.71	0.03	0.29	-0.44	-0.04	0.57	0.79
BnaC08g20060D			3.47	-2.86	3.35	-2.2	3.06	-1.95	0.03	0.29	-0.09	-0.12	0.57	0.79
BnaA09g27380D	Transcription factor that contains a B3 domain	AT1G28300	2.99	-3.96	3.54	-2.97	3.98	-2.87	-0.98	-1.3	-0.43	-0.3	0.57	0.79
BnaC05g50460D			3.08	-4.06	3.72	-3.15	4.06	-2.95	-0.98	-1.3	-0.34	-0.32	0.57	0.79
BnaA07g08500D			5.49	-4.47	4.17	-3.02	4.84	-4.72	0.44	0.7	-0.88	0.05	0.57	-0.21
BnaC07g10500D			5.48	-4.46	4.17	-3.02	4.84	-4.72	0.44	0.7	-0.87	0.06	0.57	-0.21
BnaA02g28280D	Transcriptional factor with high similarity to the B3 region of the VP1/ABI3-like proteins	AT3G26790	8.85	-0.74	8.44	0.79	7.6	-0.9	0.03	0.88	-0.39	-0.38	1.15	-0.53
BnaC02g36350D			8.85	-0.74	8.43	0.81	7.58	-0.84	0.03	0.88	-0.39	-0.4	1.16	-0.5
BnaA06g32660D			8.02	-1.36	7.89	0.07	6.96	-1.8	0.03	0.88	-0.11	-0.18	1.33	-0.62
BnaC07g48930D			8.15	-1.41	7.93	0.17	6.94	-1.86	0.03	0.88	-0.19	-0.33	1.39	-0.78
BnaA03g37510D	Homologous to the maize transcription factor Viviparous-1	AT3G24650	10.5	1.63	10.43	1.95	10.16	0.69	0.03	0.29	-0.04	-0.05	0.28	-0.99
BnaC03g44820D			10.33	1.63	10.26	1.95	9.97	0.67	0.03	0.29	-0.05	-0.06	0.27	-1.03
BnaCnng27900D	Abscisic Acid Insensitive (ABI) transcription factors	AT2G40220	5.56	1.54	5.93	1.37	4.46	1.3	-0.56	0.7	-0.19	-0.4	-0.36	-0.64
BnaC03g72510D			5.95	1.19	5.7	0.6	4.89	1.03	0.03	0.87	-0.22	-0.19	-0.81	-0.35
BnaA03g18970D			2.58	0.92	1.5	0.38	1.24	0.25	1.07	1.65	-0.01	0.31	-0.55	-0.35
BnaA07g16350D	AP2/EREBP Transcription Factors	AT3G54320	4.45	-3.1	3.78	-1.17	3.68	-4.65	0.43	0.67	-0.24	-0.1	1.7	-1.65
BnaC06g15140D			4.43	-2.98	4.14	-0.81	3.75	-4.16	0.1	0.36	-0.19	-0.31	1.99	-1.49
BnaA09g34250D			4.1	-3.27	3.29	-1.35	3.45	-4.23	0.53	0.56	-0.28	-0.1	1.64	-1.06
BnaC08g25150D			4.1	-3.31	3.32	-1.36	3.46	-4.24	0.5	0.57	-0.27	-0.07	1.68	-1
BnaA03g13980D	a member of a novel family of B3 domain proteins	AT2G30470	1.63	0.18	1.16	0.3	1.54	-0.83	0.31	0.13	-0.15	0.05	-0.04	-0.96
BnaC03g16940D			1.47	0.23	1.04	0.39	1.5	-0.89	0.24	0.03	-0.19	0.07	-0.03	-1.06
BnaA05g11980D			0.76	0.98	0.8	0.75	1.11	-0.08	-0.15	-0.23	-0.11	0.12	-0.33	-0.93
BnaC04g14350D			0.73	0.96	0.76	0.75	1.12	-0.12	-0.14	-0.24	-0.12	0.15	-0.32	-0.92
BnaA04g17550D			1.84	-0.27	1.75	-0.12	2.08	-1.32	-0.08	-0.04	-0.17	0.2	-0.02	-0.86
BnaC04g41110D			1.99	-0.3	1.85	-0.22	2.14	-1.23	0	0.08	-0.15	0.22	-0.07	-0.71
BnaC01g06440D	a member of a novel family of B3 domain proteins	AT4G32010	0.19	0.46	1.52	0.16	1.75	-0.63	-0.89	-0.8	0.44	0.76	0.14	-0.33
BnaA03g51860D			0.91	0.29	1.47	-0.37	1.64	-0.49	-0.32	-0.37	0.24	0.36	-0.42	-0.43
BnaC07g43620D			0.84	0.3	1.45	-0.36	1.52	-0.42	-0.37	-0.34	0.23	0.34	-0.43	-0.39
BnaA08g00940D	Trihelix DNA Binding Family	AT1G54060	-0.2	-0.29	-0.43	-0.33	0.32	-1.09	-0.05	-0.4	-0.28	0.11	-0.32	-0.69
BnaA05g14030D			0.14	-0.26	-0.13	-0.18	0.54	-1.88	0.07	-0.19	-0.2	0.21	-0.12	-1.41
BnaC06g10480D			0.1	-0.24	-0.14	-0.14	0.54	-1.8	0.03	-0.22	-0.22	0.22	-0.11	-1.34
BnaC03g78260D			-0.13	-0.1	-0.33	-0.24	0.3	-1.37	-0.02	-0.3	-0.22	0.12	-0.37	-1.15
BnaC06g06860D			-0.67	-0.36	-0.5	-0.27	0.13	-1.09	-0.28	-0.63	-0.11	0.17	-0.02	-0.56
BnaC08g33530D	a SWI/SWF nuclear-localized chromatin remodeling factor of the CHD3 group	AT2G25170	-0.09	1.26	0.09	0.33	0.74	0.26	-0.29	-0.48	-0.1	0.36	-1.03	-0.64
BnaA09g55820D			-0.12	1.26	0.07	0.34	0.71	0.25	-0.3	-0.49	-0.11	0.34	-1.02	-0.67
BnaC01g06510D			2.05	-0.41	2.35	-0.51	2.01	-1.51	-0.49	-0.03	-0.19	-0.07	-0.3	-1.17
BnaA01g04940D			2.38	-0.64	2.35	-0.63	2.1	-1.8	-0.17	0.14	-0.2	-0.13	-0.2	-1.29
BnaA03g51810D			3.99	-0.29	3.04	-1.31	4.81	-1.29	0.44	-0.71	-0.5	0.12	-1.52	-0.88
BnaC07g43570D			3.94	-0.33	2.99	-1.25	4.75	-1.42	0.44	-0.71	-0.51	0.11	-1.43	-0.99
BnaC01g06530D			3.53	-1.02	2.99	-1.83	2.62	-1.51	0.34	0.61	-0.21	-0.3	-1.02	-0.79
BnaA01g04960D			3.27	-0.76	2.96	-1.49	2.54	-1.42	0.02	0.61	-0.29	-0.13	-1.02	-0.79
BnaC07g33280D	Steroleosin	AT3G47350	5.15	-3.73	5.47	-1.15	4.24	-3.55	-0.97	0.29	-0.65	-0.62	1.93	-0.43
BnaA03g42210D			5.15	-3.73	5.47	-1.15	4.24	-3.55	-0.97	0.29	-0.65	-0.62	1.93	-0.43
BnaA01g20130D	Steroleosin	AT3G47360	0.15	1.05	0.26	0.89	-0.19	1.3	0.03	0.29	0.14	-0.04	-0.02	0.21
BnaA03g24220D	Steroleosin	AT4G10020	6.71	6.72	6.2	4.87	4.84	7.87	1.61	0.29	1.1	-1.58	-0.76	-0.44
BnaC03g28790D			6.76	6.7	7	4.89	4.51	7.89	0.83	0.61	1.07	-1.64	-0.75	-0.45
BnaC02g29370D			0.15	0.46	0.26	1.47	-0.19	1.3	0.03	0.29	0.14	-0.04	1.15	0.79
BnaC09g27030D	Steroleosin	AT5G50590	0.15	0.46	1.26	-0.11	0.4	0.71	0.03	0.29	1.14	0.54	0.57	0.79
BnaCnng57830D	Steroleosin	AT5G50600	5.14	8.75	8.2	5.75	1.76	12.08	-0.97	0.1	2.1	-3.28	-0.9	0.05
BnaA02g11570D			5.12	8.76	8.24	5.72	1.81	12.01	-0.97	0.1	2.15	-3.21	-0.88	0.05
BnaC03g27860D			5.56	8.91	7.98	5.93	1.81	11.75	-0.39	0.88	2.02	-2.87	-0.95	-0.03
BnaA03g23490D			5.39	8.93	7.28	6.06	1.4	11.55	0.02	1.29	1.91	-2.7	-0.96	-0.09
BnaA02g11570D	Steroleosin	AT5G50700	5.12	8.76	8.24	5.72	1.81	12.01	-0.97	0.1	2.15	-3.21	-0.88	0.05
BnaCnng57830D			5.14	8.75	8.2	5.75	1.76	12.08	-0.97	0.1	2.1	-3.28	-0.9	0.05
BnaA02g11550D	Steroleosin	AT5G50770	6.83	-0.15	6.82	1.84	5.81	-0.53	0.03	0.29	0.02	-0.72	2.01	-1.1
BnaC02g16030D			6.56	-0.09	6.64	1.77	5.54	-0.34	0.03	0.29	0.11	-0.72	1.96	-0.98
BnaA03g23490D			5.39	8.93	7.28	6.06	1.4	11.55	0.02	1.29	1.91	-2.7	-0.96	-0.09
BnaC03g27860D			5.56	8.91	7.98	5.93	1.81	11.75	-0.39	0.88	2.02	-2.87	-0.95	-0.03
BnaA10g06020D			ND	ND	ND	ND	ND	ND	ND	ND	ND	ND	ND	ND
BnaC09g27030D			0.15	0.46	1.26	-0.11	0.4	0.71	0.03	0.29	1.14	0.54	0.57	0.79
BnaA06g03370D	Oil-Body Oleosin	AT1G48990	5.86	0.93	6.61	1.53	6.31	0.73	-0.46	-0.51	0.29	-0.07	0.89	-0.27
BnaC06g02430D			5.85	0.95	6.35	1.52	6.71	0.75	-0.19	-0.93	0.31	-0.07	0.88	-0.26
BnaC08g03140D			4.43	0.26	5.13	1.13	5.58	0.43	-0.65	-1.39	0.05	-0.23	0.93	-0.05
BnaA04g15210D	Oil-Body Oleosin	AT2G25890	7.31	0.22	7.24	0.64	6.99	0.83	0.03	0.29	-0.05	-0.03	0.38	0.58
BnaC04g38160D			7.37	0.29	7.26	0.66	7	0.88	0.03	0.29	-0.09	-0.08	0.28	0.51
BnaA01g26680D	Oil-Body Oleosin	AT3G18570	3.9	3.37	4.88	3.2	1.81	4.09	0.03	1.29	1	-0.8	0.83	-0.08
BnaC01g34070D			3.85	3.08	3.26	3.65	0.81	4.64	0.61	1.29	0.03	-1.74	0.59	-0.19
BnaA03g34830D			7.1	3.56	7.29	3.62	5.09	4.4	0.03	1.29	0.22	-0.72	0.28	0.12
BnaC03g40520D			7.07	3.56	7.23	3.66	5.4	4.51	0.03	0.87	0.18	-0.8	0.28	0.15
BnaA05g21590D			6.83	3.65	7.47	3.62	5.22	4.15	0.03	0.88	0.66	-0.73	0.64	-0.22
BnaC05g34600D			6.77	3.61	7.42	3.61	5.17	4.11	0.03	0.88	0.68	-0.72	0.67	-0.22
BnaA10g05240D			3.85	3.08	3.26	3.65	0.81	4.64	0.61	1.29	0.03	-1.74	0.59	-0.19
BnaA02g29000D	Oil-Body Oleosin	AT3G27660	8.96	3.47	9.33	3.22	7.88	4.18	0.08	0.02	0.45	-1.07	0.19	-0.36
BnaC02g37030D			9.25	3.66	10.52	3.31	7.96	4.43	-0.73	0.29	0.54	-1	0.18	-0.22
BnaA09g02110D			9.48	3.71	10.3	3.15	7.45	4.47	-0.22	0.94	0.6	-1.1	0.04	-0.35
BnaA01g14480D	Oil-Body Oleosin	AT4G25140	11.38	2.91	11.43	2.78	9.74	3.27	0.57	1.05	0.62	-0.59	0.49	-0.23
BnaC01g17050D			11.49	2.86	11.67	2.71	10.02	3.3	0.41	0.84	0.6	-0.62	0.46	-0.18
BnaA03g47170D			11.49	2.91	12.19	3.01	9.5	3.54	-0.14	1.03	0.55	-0.96	0.64	-0.33
BnaC07g39370D			11.67	2.81	11.88	2.92	9.6	3.49	0.32	1.12	0.53	-0.95	0.63	-0.27
BnaA08g14540D			11.58	2.7	11.37	2.6	9.87	3.09	0.8	1.2	0.59	-0.5	0.48	-0.12
BnaC08g11970D			11.47	2.68	11.37	2.57	9.96	3.08	0.69	1.01	0.59	-0.5	0.48	-0.1
BnaC04g32530D	Oil-Body Oleosin	AT5G40420	11.24	3.82	10.44	3.5	9.37	4.47	1.25	1.03	0.45	-0.84	0.14	-0.19
BnaA07g14960D			11.89	3.05	10.45	2.8	9.79	3.28	1.83	1.62	0.39	-0.48	0.14	-0.25
BnaC06g12930D			11.88	3.04	10.43	2.78	9.79	3.26	1.83	1.62	0.39	-0.47	0.14	-0.25
BnaA07g14970D			8.23	2.62	8.48	2.8	7.53	2.93	0.03	0.29	0.28	-0.41	0.46	-0.1
BnaA10g05760D	Oil-Body Oleosin	AT5G51210	9.14	2.6	10.12	3.08	8.55	3.58	-0.56	-0.3	0.41	-0.89	0.89	0.08
BnaC09g27370D			9.13	2.6	10.11	3.09	8.51	3.59	-0.56	-0.3	0.42	-0.91	0.9	0.08
BnaA07g10050D	Caleosin	AT1G23240	-0.44	0.46	-1.16	0.31	-0.19	1.3	1.44	-0.29	0.72	-0.04	0.57	0.79
BnaC07g13170D			-0.44	0.46	-1.16	0.31	-0.19	1.3	1.44	-0.29	0.72	-0.04	0.57	0.79
BnaA07g10050D	Caleosin	AT1G23250	-0.44	0.46	-1.16	0.31	-0.19	1.3	1.44	-0.29	0.72	-0.04	0.57	0.79
BnaC07g13170D			-0.44	0.46	-1.16	0.31	-0.19	1.3	1.44	-0.29	0.72	-0.04	0.57	0.79
BnaA07g23760D	Caleosin	AT1G70670	1.19	-0.38	0.78	-0.52	1.13	-0.94	0.55	0.38	0.14	0.32	0.01	-0.23
BnaC06g24570D			1.11	-0.25	0.84	-0.44	1.03	-0.71	0.42	0.3	0.15	0.22	-0.04	-0.24
BnaC02g20100D			1.29	1.17	1.08	1.07	1.12	1.08	0.4	0.33	0.19	0.16	0.1	0.07
BnaA02g15090D			1.37	1.18	1.07	1.07	1.11	1.09	0.5	0.42	0.2	0.16	0.08	0.07
BnaA07g28790D			0.17	0.33	-0.39	0.36	-0.11	0.26	0.69	0.39	0.13	0.11	0.16	0.04
BnaC06g31770D			0.18	-0.1	-0.4	0.02	-0.38	0	0.69	0.42	0.11	-0.14	0.23	-0.04
BnaA02g15090D	Caleosin	AT1G70680	1.37	1.18	1.07	1.07	1.11	1.09	0.5	0.42	0.2	0.16	0.08	0.07
BnaC02g20100D			1.29	1.17	1.08	1.07	1.12	1.08	0.4	0.33	0.19	0.16	0.1	0.07
BnaA07g28790D			0.17	0.33	-0.39	0.36	-0.11	0.26	0.69	0.39	0.13	0.11	0.16	0.04
BnaC06g31770D			0.18	-0.1	-0.4	0.02	-0.38	0	0.69	0.42	0.11	-0.14	0.23	-0.04
BnaA07g23760D			1.19	-0.38	0.78	-0.52	1.13	-0.94	0.55	0.38	0.14	0.32	0.01	-0.23
BnaC06g24570D			1.11	-0.25	0.84	-0.44	1.03	-0.71	0.42	0.3	0.15	0.22	-0.04	-0.24
BnaA05g10200D	Caleosin	AT2G33380	-1.07	-0.23	-0.83	0.11	-0.55	-0.61	-0.42	-0.7	-0.18	-0.18	0.16	-0.56
BnaC04g11110D			-1.12	-0.21	-0.87	0.13	-0.57	-0.63	-0.41	-0.69	-0.16	-0.14	0.18	-0.56
BnaA03g15390D			-0.94	-0.25	-0.59	0.1	-0.29	-0.74	-0.46	-0.72	-0.11	-0.08	0.24	-0.57
BnaC03g18600D			-0.93	-0.27	-0.59	0.15	-0.3	-0.69	-0.48	-0.76	-0.15	-0.14	0.27	-0.56
BnaA04g19410D			-0.63	-0.23	-0.49	0.17	-0.14	-0.76	-0.29	-0.59	-0.15	-0.11	0.25	-0.63
BnaC04g43780D			-0.62	-0.23	-0.49	0.17	-0.15	-0.76	-0.28	-0.59	-0.15	-0.11	0.25	-0.63
BnaA01g15860D	Caleosin	AT4G26740	9.08	3.77	12.02	3.4	7.47	4.98	-2.43	0.42	0.5	-1.19	0.13	0.02
BnaC01g18950D			9.06	3.77	11.99	3.4	7.44	4.99	-2.43	0.42	0.5	-1.2	0.13	0.02
BnaC08g12280D			9.23	3.76	11.54	3.38	7.1	4.94	-1.78	0.94	0.52	-1.19	0.15	-0.01
BnaC07g27360D	Caleosin	AT5G29560	1.95	4.49	0.26	4.06	-1.19	6	0.03	1.3	-1.67	-1.85	-2.1	-0.34
BnaA02g30970D			1.73	5.94	0.26	5.5	-1.51	7.35	0.03	1.62	-1.44	-1.63	-1.88	-0.21
BnaC02g39270D			1.73	5.94	0.26	5.53	-1.51	7.34	0.03	1.62	-1.44	-1.63	-1.85	-0.23
BnaA10g09480D	Caleosin	AT5G55240	3.23	5.12	5.53	4.18	4.02	5.64	-1.56	-1.29	0.74	-0.5	-0.21	0.01
BnaC09g31660D			2.88	5.31	5.22	4.22	3.2	6.38	-1.56	-1.29	0.77	-0.97	-0.32	0.1
BnaA03g40390D	Pollen-surface Oleosin	AT5G61610	1.15	4.19	-0.33	3.21	0.81	4.65	0.61	0.29	-0.86	-0.04	-1.84	0.42
BnaC07g31360D			1.15	4.16	-0.33	3.06	0.81	4.62	0.61	0.29	-0.86	-0.04	-1.96	0.41
BnaA10g23970D	Pollen-surface Oleosin	AT5G07530	4.19	-1.77	4.75	-3.6	3.44	-3.91	0.03	1.87	0.59	1.12	-1.24	-1.01
BnaA08g22860D			3.95	-3.35	2.85	0.63	2.55	-2.02	0.03	0.87	-1.08	-0.53	2.89	0.79
BnaA10g23960D			3.39	-2.78	4.12	-2.97	3.9	-2.79	0.03	0.29	0.75	0.8	0.57	0.79
BnaCnng60890D			3.61	-2	3.9	-2.75	2.57	-3.46	0.03	2.29	0.32	1.25	-0.43	-0.21
BnaA10g23950D			2.15	-1.54	1.26	-0.11	0.81	0.3	0.03	0.29	-0.86	-1.04	0.57	0.79
BnaC09g47930D			2.15	-1.54	1.26	-0.11	0.81	0.3	0.03	0.29	-0.86	-1.04	0.57	0.79
BnaA03g02110D			1.15	-0.54	1.26	-0.11	2.81	-1.7	0.03	0.29	0.14	1.96	0.57	0.79
BnaC03g03140D			1.15	-0.54	1.58	-0.43	2.81	-1.7	0.03	0.29	0.46	1.96	0.57	0.79
BnaA03g02100D			-0.44	0.46	0.26	0.89	-1.19	1.3	-0.56	0.71	0.14	-0.04	0.57	0.79
BnaAnng13740D	Pollen-surface Oleosin	AT5G07540	ND	ND	ND	ND	ND	ND	ND	ND	ND	ND	ND	ND
BnaC02g01570D			ND	ND	ND	ND	ND	ND	ND	ND	ND	ND	ND	ND
BnaA03g02100D			-0.44	0.46	0.26	0.89	-1.19	1.3	-0.56	0.71	0.14	-0.04	0.57	0.79
BnaA10g30180D			-0.44	0.46	0.26	0.89	-0.19	1.3	-0.56	-0.29	0.14	-0.04	0.57	0.79
BnaCnng36370D			-0.85	0.46	0.26	0.89	-0.19	1.3	-0.97	-0.71	0.14	-0.04	0.57	0.79
BnaA03g02120D	Pollen-surface Oleosin	AT5G07550	ND	ND	ND	ND	ND	ND	ND	ND	ND	ND	ND	ND
BnaC03g03150D			ND	ND	ND	ND	ND	ND	ND	ND	ND	ND	ND	ND
BnaA10g30190D			ND	ND	ND	ND	ND	ND	ND	ND	ND	ND	ND	ND
BnaCnng36380D			ND	ND	ND	ND	ND	ND	ND	ND	ND	ND	ND	ND
BnaAnng06440D	Pollen-surface Oleosin	AT5G07560	3.9	-1.97	4.47	-1	4.51	-2.82	0.03	0.29	0.6	0.9	1.57	0.06
BnaC02g01560D			4.15	-2.22	4.65	-1.04	4.62	-2.51	0.03	0.29	0.53	0.76	1.7	0.47
BnaA03g02130D			3.05	-2.45	2.85	-1.7	4.14	-3.02	0.03	0.29	-0.18	1.37	0.57	0.79
BnaC03g03160D			3.54	-2.93	2.85	-1.69	4.57	-3.46	0.03	0.29	-0.67	1.32	0.57	0.79
BnaAnng06430D			4.98	-3.05	5.57	-1.51	5.26	-3.56	0.03	0.29	0.61	0.57	2.15	0.06
BnaC02g01550D			4.93	-3	5.49	-1.43	5.19	-3.49	0.03	0.29	0.59	0.55	2.15	0.06
BnaA03g02140D			4.61	-4	4.07	-1.92	5.26	-4.15	0.03	0.29	-0.51	0.94	1.57	0.79
BnaC03g03170D			4.32	-3.71	3.78	-2.63	5.02	-3.91	0.03	0.29	-0.51	1	0.57	0.79
BnaAnng13730D	Pollen-surface Oleosin	AT5G07600	ND	ND	ND	ND	ND	ND	ND	ND	ND	ND	ND	ND
BnaA03g02110D			1.15	-0.54	1.26	-0.11	2.81	-1.7	0.03	0.29	0.14	1.96	0.57	0.79
BnaC03g03140D			1.15	-0.54	1.58	-0.43	2.81	-1.7	0.03	0.29	0.46	1.96	0.57	0.79
BnaA10g23950D			2.15	-1.54	1.26	-0.11	0.81	0.3	0.03	0.29	-0.86	-1.04	0.57	0.79
BnaC03g54810D	Basic-leucine zipper (bZIP) transcription factor family protein	AT3G44460	8.37	-0.72	7.4	0.4	8.23	-2.08	0.83	-0.13	-0.14	-0.26	0.98	-1.62
BnaCnng04010D			8.36	-0.73	7.39	0.39	8.22	-2.06	0.83	-0.13	-0.14	-0.26	0.99	-1.59
BnaA09g22810D	basic helix-loop-helix (bHLH) DNA-binding superfamily protein	AT4G09820	0.68	-1.64	0.55	-0.16	1.19	-3.1	0.1	-0.55	-0.04	-0.04	1.45	-1.5
BnaC09g24870D			0.68	-1.68	0.54	-0.16	1.2	-3.26	0.11	-0.57	-0.04	-0.05	1.47	-1.63
BnaC09g24860D			0.73	-1.71	1.14	0.29	1.1	-2.31	-0.35	-0.65	0.06	-0.28	2.06	-0.89
BnaA08g29930D	Duplicated homeodomain-like superfamily protein	AT5G35550	4.69	-3.49	3.16	-1.18	4.78	-4.93	1.2	0.29	-0.33	0.39	1.98	-1.06
BnaC08g07960D			4.69	-3.5	3.16	-1.15	4.78	-4.93	1.2	0.29	-0.33	0.38	2.01	-1.06
Eukaryotic phospholipid synthesis and editing
BnaA02g21860D	Long-Chain Acyl-CoA Synthetase	AT4G11030	0.96	-0.5	1.32	-0.22	1.31	-1.03	-0.36	-0.49	0	-0.14	0.28	-0.67
BnaC02g28920D			0.96	-0.41	1.33	-0.2	1.43	-0.94	-0.39	-0.57	-0.02	-0.1	0.19	-0.63
BnaA09g22150D			0.96	0	1.42	-0.54	1.46	-0.53	-0.33	-0.12	0.14	0.39	-0.4	-0.14
BnaC09g26090D			0.88	-0.08	1.34	-0.71	1.68	-0.7	-0.44	-0.32	0.02	0.47	-0.61	-0.15
BnaA01g13470D	Long-Chain Acyl-CoA Synthetase	AT4G23850	1.03	-0.9	1.28	-0.48	1.26	-1.78	-0.09	-0.22	0.16	0.01	0.58	-0.88
BnaC01g15670D			1.03	-0.9	1.28	-0.48	1.26	-1.79	-0.09	-0.22	0.16	0.01	0.58	-0.88
BnaA04g23450D	NAD-dependent Glycerol-3-Phosphate Dehydrogenase	AT2G40690	-0.07	0.2	-0.38	-0.28	-0.15	0.2	0.06	0.06	-0.25	-0.02	-0.73	-0.01
BnaC04g47330D			-0.03	0.19	-0.34	-0.24	-0.13	0.24	0.07	0.08	-0.24	-0.02	-0.67	0.04
BnaA03g19520D	NAD-dependent Glycerol-3-Phosphate Dehydrogenase	AT2G41540	-0.37	-1.18	-0.23	-0.45	-0.77	-1.67	-0.18	0.22	-0.04	-0.17	0.69	-0.66
BnaC03g23410D			-0.27	-1.07	-0.11	-0.4	-0.71	-1.66	-0.19	0.26	-0.03	-0.17	0.64	-0.76
BnaA05g02270D			-0.25	-1.08	-0.15	-0.18	-0.75	-1.69	-0.13	0.34	-0.02	-0.16	0.88	-0.77
BnaC04g01960D			-0.29	-1.08	-0.17	-0.22	-0.78	-1.73	-0.14	0.33	-0.02	-0.17	0.84	-0.81
BnaA05g29950D	NAD-dependent Glycerol-3-Phosphate Dehydrogenase	AT3G07690	1.5	-1.96	1.4	-1.15	1.11	-2.43	0.02	0.19	-0.08	-0.2	0.74	-0.67
BnaC05g44270D			1.5	-1.99	1.39	-1.19	1.1	-2.4	0.04	0.18	-0.07	-0.21	0.74	-0.62
BnaA10g13450D	Glycerol-3-Phosphate Acyltransferase	AT5G60620	0.42	-0.86	0.93	-0.47	0.28	-0.89	-0.4	-0.14	0.11	-0.28	0.5	-0.31
BnaC01g03300D			0.65	-0.22	0.97	-0.26	0.05	-0.49	-0.17	0.29	0.15	-0.31	0.11	-0.58
BnaA01g02170D			0.65	-0.27	1	-0.29	0.05	-0.5	-0.19	0.26	0.15	-0.35	0.13	-0.58
BnaC09g53950D			0.45	-0.82	0.99	-0.59	0.3	-0.92	-0.4	-0.12	0.14	-0.26	0.37	-0.37
BnaA08g29540D	1-Acylglycerol-3-Phosphate Acyltransferase	AT1G51260	0.15	0.46	0.26	0.89	-0.19	1.88	0.03	0.29	0.14	-0.04	0.57	1.38
BnaC03g68900D			0.73	-0.12	1.26	-0.11	-0.77	1.3	0.03	0.87	0.56	-0.62	0.57	0.79
BnaA05g15450D			1.45	-1.75	1.19	-1.04	1.05	-0.98	-0.08	-0.01	-0.35	-0.41	0.37	0.36
BnaC05g27180D			1.44	-1.75	1.2	-1.03	1.08	-0.99	-0.11	-0.04	-0.36	-0.41	0.37	0.36
BnaA02g17090D	1-Acylglycerol-3-Phosphate Acyltransferase	AT1G75020	-0.35	1.36	0.23	0.74	-0.31	2.29	0.07	0.22	0.64	0.26	0.03	1.19
BnaCnng08180D			-0.2	1.26	0.29	0.63	-0.27	2.18	0.12	0.39	0.61	0.31	-0.02	1.23
BnaA07g21920D			-0.2	1.94	0.06	1.4	0.06	2.88	0.01	0.05	0.26	0.3	-0.28	1.24
BnaC06g22630D			-0.67	2.19	-0.23	1.47	-0.45	3.4	-0.15	-0.13	0.29	0.08	-0.42	1.29
BnaA02g17170D			0.41	0.58	0.71	-0.7	-0.6	2.3	0.17	0.56	0.46	-0.46	-0.81	1.26
BnaC01g33800D	1-Acylglycerol-3-Phosphate Acyltransferase	AT3G18850	-0.98	-0.88	-0.31	-0.88	-0.83	-0.99	-0.55	-0.43	0.12	-0.28	0.11	-0.39
BnaA05g21250D			-0.98	-0.35	-0.24	-0.55	-0.75	-0.75	-0.51	-0.37	0.23	-0.15	0.02	-0.56
BnaC05g34170D			-1.02	-0.23	-0.24	-0.56	-0.75	-0.64	-0.53	-0.4	0.24	-0.13	-0.09	-0.55
BnaCnng66630D			-1.07	-0.74	-0.3	-0.73	-1.06	-0.77	-0.59	-0.36	0.18	-0.34	0.19	-0.37
BnaA06g17420D			-0.44	-1.95	0.18	-0.96	-0.65	-1.7	-0.31	0.17	0.31	-0.04	1.31	0.21
BnaC07g05060D			-1.36	0.88	-1.83	0.47	-1.19	2.88	0.02	-0.21	-0.44	-0.04	-0.85	1.96
BnaC07g47940D			-1.36	0.88	-1.83	0.47	-1.19	2.88	0.02	-0.21	-0.44	-0.04	-0.85	1.96
BnaA04g02290D	1-Acylglycerol-3-Phosphate Acyltransferase	AT3G57650	0.83	-0.38	0.97	-0.49	0.7	-0.61	-0.01	0.08	0.13	-0.05	0.03	-0.28
BnaA07g17400D			0.76	-0.52	0.93	-0.45	0.69	-0.73	-0.09	0.01	0.08	-0.06	0.15	-0.28
BnaCnng07280D			0.77	-0.49	0.93	-0.42	0.7	-0.71	-0.1	0.01	0.06	-0.06	0.13	-0.28
BnaA09g36950D			0.86	-0.68	0.98	-0.54	0.74	-0.93	-0.01	0.1	0.11	-0.03	0.24	-0.28
BnaC08g28660D			0.86	-0.65	0.96	-0.52	0.74	-0.91	-0.01	0.08	0.09	-0.04	0.22	-0.3
BnaC04g55420D			0.82	-0.4	1.09	-0.66	0.6	-0.5	-0.22	0.08	0.05	-0.14	-0.21	-0.24
BnaAnng24000D	N-methylphospholipid methyltransferase	AT1G80860	-1.34	0.22	-0.76	-0.53	-0.96	-0.57	-0.01	-0.14	0.58	0.24	-0.18	-0.55
BnaC02g26020D			-1.35	0.2	-0.68	-0.53	-0.86	-0.62	-0.04	-0.15	0.63	0.35	-0.1	-0.47
BnaA07g35240D			-1.44	0.46	-1.06	0.89	0.22	0.3	-0.23	-0.7	0.14	0.96	0.57	0.79
BnaA01g10270D	Phospholipid : Acyl acceptor Acyltransferase	AT4G19860	0.27	0.69	0.81	0.49	0.43	0.25	-0.62	-0.39	-0.08	-0.23	-0.27	-0.67
BnaC01g41270D			0.31	0.68	0.84	0.49	0.45	0.23	-0.59	-0.38	-0.06	-0.23	-0.25	-0.68
BnaA03g44190D			0.19	0.84	0.75	0.64	0.35	0.46	-0.64	-0.48	-0.08	-0.31	-0.28	-0.7
BnaC07g36060D			0.26	0.79	0.78	0.63	0.38	0.41	-0.62	-0.42	-0.1	-0.3	-0.26	-0.68
BnaA03g44270D			0.49	0.8	0.96	0.66	0.49	0.54	-0.57	-0.25	-0.1	-0.25	-0.24	-0.5
BnaA06g08020D	1-Acylglycerol-3-Phosphocholine Acyltransferase	AT1G12640	0.68	-0.2	0.95	0.14	0.52	-0.81	-0.18	0.12	0.09	-0.04	0.42	-0.65
BnaCnng31560D			0.7	-0.23	0.96	0.12	0.51	-0.82	-0.18	0.15	0.08	-0.04	0.43	-0.63
BnaA09g12940D	1-Acylglycerol-3-Phosphocholine Acyltransferase	AT1G63050	-0.17	-1.69	0.08	-1.24	-0.39	-1.68	-0.16	0.15	0.09	-0.07	0.55	-0.05
BnaCnng41640D			-0.17	-1.83	0.08	-1.38	-0.39	-2	-0.15	0.2	0.1	-0.02	0.55	-0.2
BnaC03g74130D			-0.73	-0.81	-1.02	-0.86	-0.83	-0.18	0.24	0.15	-0.06	0.04	-0.12	0.67
BnaCnng44390D			-0.52	-1.25	-0.45	-0.72	-0.61	-0.33	-0.05	0	0.02	-0.1	0.54	0.82
BnaA07g34320D	lysophospholipid acyltransferase	AT1G78690	-1.71	0.53	-1.72	-0.95	-1.58	0.26	-0.23	-0.39	-0.25	-0.26	-1.73	-0.54
BnaC06g39090D			-1.79	0.66	-1.83	-0.91	-1.78	0.45	-0.29	-0.41	-0.33	-0.4	-1.9	-0.61
BnaA02g19010D			-2.2	0.7	-2.11	-0.61	-2.05	0.7	-0.34	-0.44	-0.25	-0.3	-1.57	-0.3
BnaC02g25190D			-2.03	0.63	-1.83	-0.82	-1.92	0.35	-0.5	-0.41	-0.31	-0.3	-1.75	-0.58
BnaA07g35160D	lysophospholipid acyltransferase	AT1G80950	0.66	0.76	0.56	0.96	0.54	0.46	0.39	0.06	0.3	-0.05	0.5	-0.35
BnaC06g40070D			0.64	0.89	0.69	0.96	0.59	0.56	0.32	0.06	0.37	0.01	0.44	-0.31
BnaA07g20190D			0.07	0.43	0.23	0.43	0.41	-0.22	0.39	0.06	0.55	0.4	0.55	-0.25
BnaC06g19640D			0.04	0.42	0.19	0.45	0.42	-0.24	0.39	0.05	0.54	0.43	0.57	-0.23
BnaA03g56890D	lysophospholipid acyltransferase	AT2G45670	-1.25	0.95	-0.38	-0.05	-0.55	1.16	-0.63	-0.46	0.24	0.23	-0.76	0.45
BnaC03g25360D			-1.21	0.93	-0.33	-0.04	-0.48	1.25	-0.64	-0.5	0.24	0.23	-0.72	0.55
BnaA04g26330D			-1.31	-0.09	-0.84	-0.34	-0.85	-0.14	-0.55	-0.3	-0.07	0.16	-0.32	0.11
BnaC04g50380D			-1.26	-0.21	-0.87	-0.37	-0.89	-0.1	-0.54	-0.28	-0.15	0.09	-0.31	0.2
BnaA06g03670D	Phosphoethanolamine N-Methyltransferase	AT1G48600	1.07	-1.65	0.98	-1.07	0.7	-2.48	-0.08	-0.21	-0.17	-0.58	0.41	-1.41
BnaC06g02100D			1.04	-1.69	0.96	-1.06	0.59	-2.44	-0.09	-0.14	-0.17	-0.59	0.46	-1.35
BnaC09g37790D			1.85	-1.46	2.21	-1.06	2.11	-2.52	-0.34	-0.8	0.02	-0.53	0.42	-1.59
BnaC03g35710D			1.9	-1.5	2.1	-1.09	2.26	-2.36	-0.18	-1.01	0.01	-0.65	0.43	-1.51
BnaA04g08170D			1.73	-1.53	2.14	-1.25	2.58	-2.73	-0.33	-1.23	0.08	-0.39	0.36	-1.59
BnaA07g30960D	Phosphoethanolamine N-Methyltransferase	AT1G73600	3.3	-3.56	3.26	-2.98	4.67	-5.3	0.22	-0.64	0.19	0.74	0.77	-1
BnaC06g34400D			3.35	-3.63	3.2	-2.84	4.35	-5.24	0.13	-0.56	-0.01	0.44	0.78	-1.17
BnaA07g22620D			3.23	-3.59	3.16	-3.08	3.85	-5.11	0.04	-0.43	-0.03	0.18	0.47	-1.34
BnaC06g23520D			3.3	-3.6	3.21	-3.07	3.95	-5.09	0.06	-0.47	-0.03	0.18	0.5	-1.32
BnaC01g34540D	Phosphoethanolamine N-Methyltransferase	AT3G18000	-0.82	-1.21	-1.19	-1.27	-1.11	-2.96	-0.09	0.02	-0.46	-0.27	-0.52	-2.03
BnaA05g22260D			-0.82	-1.32	-1.16	-1.06	-1.1	-2.34	-0.15	-0.06	-0.49	-0.34	-0.23	-1.36
BnaC05g35500D			-0.83	-1.32	-1.17	-1.09	-1.1	-2.33	-0.17	-0.08	-0.5	-0.35	-0.27	-1.35
BnaA03g18010D	CTP:phosphorylethanolamine cytidyltransferase	AT2G38670	-0.17	-0.4	-0.08	-0.35	-0.57	-0.63	-0.1	0.07	-0.01	-0.33	0.03	-0.56
BnaC03g21530D			-0.2	-0.37	-0.12	-0.33	-0.59	-0.53	-0.08	0.06	-0.01	-0.33	0.04	-0.49
BnaA05g06400D			-0.23	0.06	-0.02	-0.01	-0.49	-0.08	-0.14	0.05	0.07	-0.2	0.01	-0.34
BnaC04g06660D			-0.21	0.04	0.01	-0.02	-0.52	-0.06	-0.16	0.07	0.06	-0.24	0.01	-0.33
BnaA04g22130D			-0.05	-0.46	0.02	-0.37	-0.49	-0.74	-0.13	0.07	-0.06	-0.37	0.03	-0.64
BnaC04g45860D			-0.06	-0.47	0.03	-0.41	-0.53	-0.66	-0.14	0.09	-0.04	-0.38	0.02	-0.57
BnaC08g07750D			-0.37	-0.1	-0.06	-0.19	-0.57	-0.08	-0.21	0.06	0.1	-0.14	0.01	-0.12
BnaC07g27560D			-1.65	1.32	-1.6	-0.49	-1.42	1.19	-0.06	0.18	0	0.41	-1.81	0.28
BnaC07g26380D			-2.07	1.91	-2.02	-0.57	-1.62	1.37	-0.14	0.13	-0.09	0.58	-2.58	0.04
BnaA06g39580D			-2.11	1.98	-1.91	-0.81	-1.47	1.69	-0.04	0.28	0.16	0.91	-2.62	0.63
BnaC07g49370D			-1.59	1.22	-1.8	-0.24	-1.44	1.14	-0.06	0.17	-0.27	0.32	-1.73	0.25
BnaC07g26390D			-1.98	1.81	-1.88	-0.78	-1.4	1.8	0.14	0.37	0.24	0.95	-2.35	0.94
BnaA03g14860D	Choline-Phosphate Cytidylyltransferase	AT2G32260	0.51	0.41	0.58	0.03	0.72	-0.37	-0.04	-0.1	0.03	0.1	-0.35	-0.67
BnaA05g10750D			0.46	0.4	0.56	0.08	0.73	-0.33	-0.02	-0.16	0.08	0.11	-0.24	-0.61
BnaC04g12520D			0.49	0.39	0.56	0.07	0.73	-0.37	-0.01	-0.11	0.06	0.13	-0.26	-0.63
BnaC03g71920D			0.5	0.42	0.58	0.06	0.73	-0.33	-0.06	-0.11	0.02	0.12	-0.33	-0.63
BnaC08g44190D			0.01	0.06	0.26	-0.24	0.65	-0.65	-0.15	-0.45	0.1	0.19	-0.19	-0.52
BnaAnng16260D			-0.01	-0.12	0.23	-0.31	0.65	-0.71	-0.16	-0.49	0.08	0.17	-0.1	-0.41
BnaC04g15390D			-0.35	0.41	-1.04	0.21	0.88	0.04	0.74	-0.88	0.05	0.35	-0.14	-0.01
BnaC09g17640D			-0.05	0.46	-0.27	0.23	1.22	-0.38	0.22	-0.77	0	0.5	-0.24	-0.35
BnaA05g36580D			-0.65	0.89	-0.76	0.29	0.61	0.24	0.47	-0.68	0.37	0.58	-0.23	-0.06
BnaA01g35200D			-0.56	0.71	-0.54	0.23	0.68	0.21	0.32	-0.65	0.35	0.59	-0.13	0.09
BnaA01g18750D	Choline-Phosphate Cytidylyltransferase	AT4G15130	-2.09	0.46	-2.3	0.89	-0.28	0.66	-0.65	-2.21	-0.86	-0.4	-0.43	-0.21
BnaC01g22510D			-2.19	0.73	-1.88	0.57	-0.18	0.4	-0.76	-2.26	-0.44	-0.25	-0.6	-0.57
BnaC06g11440D			-1.62	-0.05	-2.09	0.53	-0.19	-0.29	-0.54	-2.21	-1.01	-0.78	-0.43	-1.01
BnaA05g35390D			-1.5	0.05	-2.06	1.47	-0.19	0.56	-1.29	-2.03	-1.86	-0.72	-0.43	-0.21
BnaC06g11420D			-1.55	-0.21	-2.44	1.47	-0.18	-0.02	-0.97	-2.09	-1.86	-0.72	-0.17	-0.53
BnaA07g29470D	Choline Kinase	AT1G71697	-0.33	0.94	-0.26	0.66	-0.43	1.21	-0.11	-0.22	-0.04	-0.32	-0.32	-0.05
BnaC06g32670D			-0.31	0.93	-0.28	0.65	-0.37	1.2	-0.1	-0.25	-0.07	-0.31	-0.35	-0.04
BnaAnng12880D			0.15	-0.28	-0.06	0.47	-0.78	1.3	0.03	-0.44	-0.18	-1.37	0.57	0.21
BnaA07g31430D	Choline Kinase	AT1G74320	0.94	0.65	1.24	0.47	0.83	0.21	-0.25	-0.14	0.05	-0.25	-0.13	-0.69
BnaC06g35230D			0.96	0.63	1.25	0.46	0.83	0.19	-0.25	-0.13	0.05	-0.25	-0.12	-0.69
BnaA09g23300D	Choline Kinase	AT4G09760	1.21	-1.25	0.65	-0.61	0.64	-0.67	0.43	0.27	-0.13	-0.29	0.5	0.29
BnaC06g07990D			0.87	-0.36	0.3	0.07	0.22	-0.09	0.42	0.3	-0.15	-0.35	0.28	-0.08
BnaA09g22870D			-0.26	1.17	-0.62	1.26	-0.58	1.12	0.42	0.47	0.06	0.16	0.15	0.11
BnaC09g25860D			-0.26	1.18	-0.61	1.26	-0.57	1.12	0.41	0.47	0.06	0.16	0.15	0.11
BnaA09g23320D			1.15	-1.1	0.56	-0.46	0.71	-0.77	0.51	0.14	-0.07	-0.3	0.57	0.04
BnaA07g12860D	Ethanolamine Kinase	AT2G26830	-0.62	0.17	-0.74	-0.09	-0.98	1.09	-0.04	-0.06	-0.16	-0.42	-0.41	0.49
BnaC04g17290D			-0.59	0.18	-0.76	-0.09	-0.94	1	0	-0.02	-0.17	-0.36	-0.44	0.47
BnaA06g08550D	Diacylglycerol Cholinephosphotransferase	AT1G13560	-0.02	-0.06	-0.24	-0.3	-0.43	-0.04	0.26	0.36	0.03	-0.05	-0.21	-0.03
BnaC05g09920D			0.02	-0.08	-0.23	-0.34	-0.44	-0.05	0.28	0.38	0.04	-0.07	-0.23	-0.05
BnaA09g46210D			0.14	-0.14	-0.11	-0.3	-0.3	-0.07	0.29	0.4	0.04	-0.04	-0.13	0.03
BnaC08g40270D			0.11	-0.12	-0.13	-0.31	-0.34	-0.09	0.27	0.41	0.03	-0.04	-0.15	-0.01
BnaA02g27520D	Diacylglycerol Cholinephosphotransferase	AT3G25585	-0.08	-0.14	-0.19	-0.06	-0.59	-0.15	0.16	0.36	0.05	-0.15	0.13	-0.16
BnaC02g35520D			-0.1	-0.09	-0.23	-0.02	-0.58	-0.14	0.22	0.39	0.1	-0.08	0.16	-0.14
BnaA06g33540D			-0.13	0.22	-0.07	0.14	-0.63	0.29	0.09	0.3	0.15	-0.19	0.07	-0.13
BnaC07g22750D			-0.13	0.23	-0.11	0.22	-0.65	0.31	0.09	0.31	0.1	-0.21	0.09	-0.13
BnaA01g32210D	Phosphatidate Phosphatase	AT3G09560	1.09	-0.67	1.01	0.05	1.19	-0.97	-0.26	-0.35	-0.35	-0.26	0.38	-0.56
BnaA05g28920D			1.28	0.28	1.47	0.23	1.64	-0.12	-0.41	-0.53	-0.21	-0.17	-0.26	-0.57
BnaC05g43390D			1.34	0.27	1.45	0.22	1.61	-0.07	-0.33	-0.5	-0.21	-0.23	-0.26	-0.57
BnaCnng70470D			0.78	-0.69	0.65	0.32	1.01	-0.13	-0.38	-0.7	-0.52	-0.47	0.5	0.09
BnaAnng38160D			0.77	-0.6	0.66	0.21	1.02	-0.19	-0.24	-0.61	-0.35	-0.35	0.46	0.06
BnaC02g14100D			0.76	-0.83	0.81	0.18	0.84	-0.07	-0.39	-0.56	-0.33	-0.48	0.67	0.28
BnaA06g37030D	Phosphatidate Phosphatase	AT5G42870	0.12	1.2	0.38	0.68	0.81	0.35	-0.27	-0.34	-0.01	0.35	-0.54	-0.51
BnaC04g17600D			-0.01	1.13	0.32	0.73	0.63	0.37	-0.36	-0.34	-0.03	0.3	-0.43	-0.47
BnaC09g17210D			0.18	0.53	0.09	0.45	0.1	0.04	-0.06	0.03	-0.15	-0.04	-0.23	-0.53
BnaA09g15750D			0.18	0.51	0.1	0.44	0.11	0.03	-0.1	0.03	-0.18	-0.04	-0.25	-0.53
BnaC09g10710D	CDP-DAG Synthase	AT1G62430	1.21	-0.89	0.94	-0.02	-0.27	-0.42	0.38	0.97	0.11	-0.52	0.98	-0.05
BnaA09g13270D			1.22	-0.89	1.11	-0.11	0.82	-0.25	-0.11	0.03	-0.22	-0.36	0.56	0.28
BnaC09g13540D			1.16	-0.89	1.06	-0.1	0.83	-0.28	-0.14	-0.01	-0.24	-0.34	0.55	0.26
BnaA03g60440D			0.95	-0.92	0.91	-0.13	0.67	-0.24	-0.26	-0.12	-0.3	-0.4	0.48	0.27
BnaC04g19700D			0.98	-0.91	0.95	-0.09	0.67	-0.23	-0.23	-0.08	-0.26	-0.4	0.55	0.28
BnaA01g12150D	CDP-DAG Synthase	AT4G22340	1.19	0.69	1.39	-0.05	1.56	1.47	-0.25	-0.63	-0.05	-0.26	-0.79	0.53
BnaC01g13840D			1.11	0.74	1.35	-0.06	1.52	1.48	-0.27	-0.64	-0.02	-0.23	-0.82	0.51
BnaA07g26760D	Phosphatidylinositol Synthase	AT1G68000	-0.01	-0.88	-0.21	-0.53	-0.61	-0.66	0.06	0.17	-0.15	-0.43	0.21	-0.22
BnaA02g13510D			-0.06	-0.92	-0.23	-0.48	-0.6	-0.6	0.05	0.17	-0.12	-0.37	0.32	-0.05
BnaCnng60250D			-0.07	-0.9	-0.23	-0.5	-0.59	-0.68	0.05	0.15	-0.12	-0.37	0.28	-0.15
BnaA07g24850D			-0.07	-0.77	-0.26	-0.54	-0.55	-0.69	0.07	0.13	-0.13	-0.35	0.11	-0.27
BnaC06g26180D			-0.08	-0.8	-0.25	-0.56	-0.58	-0.75	0	0.11	-0.17	-0.38	0.07	-0.32
BnaA08g17030D	Phosphatidylinositol Synthase	AT4G38570	-0.6	0	-0.91	-0.37	0.34	0.4	0.09	-0.55	-0.22	0.39	-0.6	0.79
BnaC03g60040D			-0.77	0.03	-1.06	-0.39	0.26	0.59	0.05	-0.63	-0.23	0.41	-0.66	0.96
BnaC03g21520D			-0.84	-0.09	-0.99	-0.11	0.21	0.2	-0.08	-0.6	-0.23	0.45	-0.25	0.74
BnaA04g12720D	myo-inositol-3-phosphate synthase	AT2G22240	-0.87	0.4	-0.08	0.75	-0.07	0.3	-0.92	-1.23	-0.12	-0.42	0.22	-0.52
BnaC04g34650D			-0.89	0.43	-0.06	0.74	-0.07	0.32	-0.95	-1.23	-0.12	-0.41	0.19	-0.52
BnaC08g35240D			-1.36	0.79	-0.58	0.6	-0.42	0.76	-1.01	-1.31	-0.22	-0.36	-0.42	-0.4
BnaA09g42760D			-1.36	0.69	-0.58	0.48	-0.4	0.65	-1.04	-1.31	-0.26	-0.35	-0.47	-0.39
BnaA01g34710D	myo-inositol-3-phosphate synthase	AT4G39800	1.16	-2.37	1.95	-1.08	2.11	-2.66	-1.12	-1.34	-0.34	-0.39	0.96	-0.67
BnaC01g00680D			1.09	-2.36	1.85	-0.99	2.06	-2.61	-1.11	-1.38	-0.35	-0.41	1.03	-0.66
BnaA10g22070D	myo-inositol-3-phosphate synthase	AT5G10170	-0.51	0.57	0.13	1.02	-0.62	-0.44	-0.81	-0.31	-0.16	-0.42	0.28	-1.43
BnaC09g46450D			-1.43	0.59	0.21	0.52	-0.16	-0.84	-1.13	-0.97	0.51	0.3	0.45	-1.12
BnaA02g00400D			-0.68	0.4	0.83	0.46	-0.06	-0.36	-1.2	-0.85	0.31	-0.23	0.37	-0.99
BnaC02g00460D			-0.67	0.48	0.82	0.46	-0.1	-0.35	-1.15	-0.83	0.35	-0.25	0.34	-1.08
BnaA07g16610D	Phosphatidylglycerol-Phosphate Synthase	AT3G55030	-0.26	-1.26	-0.19	-1.37	-0.36	-1.68	-0.03	0.02	0.04	-0.09	-0.07	-0.51
BnaC06g15590D			-0.21	-1.25	-0.22	-1.38	-0.31	-1.61	0	0	-0.01	-0.1	-0.14	-0.46
BnaA04g03890D			0.04	-1.09	-0.26	-1.07	-0.11	-1.42	0.22	0.06	-0.08	-0.09	-0.06	-0.41
BnaC04g25830D			0.05	-1.08	-0.24	-1.07	-0.16	-1.43	0.24	0.12	-0.05	-0.09	-0.04	-0.44
BnaA09g54840D			-0.4	-1.9	-0.14	-1.74	-0.16	-2.37	-0.14	-0.22	0.12	0.02	0.27	-0.45
BnaC08g25880D			-0.22	-1.6	-0.15	-1.57	-0.28	-2.11	-0.04	-0.07	0.03	-0.13	0.06	-0.64
BnaAnng13400D	Phosphatidylserine Decarboxylase	AT4G16700	-0.17	-0.19	-0.48	-0.25	-0.17	-0.25	0.21	0.17	-0.1	0.16	-0.16	0.1
BnaC01g20050D			-0.23	-0.21	-0.47	-0.06	-0.21	-0.3	0.09	0.08	-0.16	0.09	-0.01	0
BnaC04g27550D			0.37	-0.02	0.09	0.47	-1	-0.12	0.61	1.52	0.33	0.15	0.83	0.06
BnaC09g30650D			-0.12	0.46	0.84	0.3	-1	-0.12	0.03	1.52	0.99	0.64	0.83	0.06
BnaCnng14450D			-0.18	1.05	-0.48	0.89	-0.99	0.3	0.03	0.78	-0.27	-0.04	-0.43	-0.79
BnaC04g27560D			1.15	-0.54	0.26	0.31	-0.19	1.3	0.61	0.29	-0.28	-1.04	0.57	0.79
BnaC09g30660D			1.15	-0.54	0.26	0.31	-0.19	1.3	0.61	0.29	-0.28	-1.04	0.57	0.79
BnaA01g15140D	Phosphatidylserine Decarboxylase	AT4G25970	0.57	1.15	0.6	0.38	0.38	0.8	-0.06	0.14	-0.03	-0.05	-0.8	-0.4
BnaC01g17900D			0.56	1.15	0.61	0.39	0.38	0.8	-0.07	0.13	-0.03	-0.05	-0.8	-0.4
BnaA10g11230D	Phosphatidylserine Decarboxylase	AT5G57190	0.5	1.25	0.14	0.46	-0.11	0.23	0.25	0.5	-0.11	-0.1	-0.9	-1.12
BnaC09g53330D			0.3	1.02	-0.27	0.51	-0.3	0.6	0.28	0.26	-0.29	-0.34	-0.8	-0.76
BnaC09g14000D			0.41	0.25	-0.54	-0.05	-0.31	0.23	0.71	0.29	-0.24	-0.42	-0.55	-0.45
BnaC09g13990D			0.15	1.46	-0.74	0.3	-0.77	0.89	1.03	1.29	0.14	0.37	-1.02	-0.2
BnaA06g38300D	Base-Exchange-type Phosphatidylserine Synthase	AT1G15110	-0.81	2.03	-0.93	1.36	-1.22	2.43	0.17	0.08	0.05	-0.33	-0.62	0.07
BnaC05g11410D			-0.85	2.04	-0.96	1.35	-1.25	2.47	0.16	0.06	0.05	-0.34	-0.64	0.08
BnaAnng23770D			-0.57	1.82	-0.98	1.26	-1.1	2.31	0.29	0.22	-0.12	-0.3	-0.68	0.18
BnaC08g39040D			-0.57	1.86	-1	1.3	-1.12	2.37	0.3	0.23	-0.13	-0.32	-0.69	0.19
BnaCnng55530D			-1.59	1.88	-1.06	2.21	-1.51	3.1	-0.97	-0.7	-0.45	-0.63	-0.11	0.6
BnaC05g24040D			-1.59	1.88	-1.32	1.89	-0.93	2.71	-0.71	-0.7	-0.45	-0.04	-0.43	0.79
BnaC07g12120D			-0.27	0.87	-0.32	1.47	-1.19	3.29	-0.39	0.3	-0.45	-0.63	0.15	1.79
BnaA05g26900D	Oleate Desaturase	AT3G12120	1.57	-1.62	1.87	-0.69	1.39	-2.2	-0.13	0.1	0.18	-0.08	1.11	-0.67
BnaC05g40970D			1.2	-1.31	1.36	-0.65	1.06	-1.8	0.03	0.17	0.19	0.03	0.86	-0.46
BnaAnng09250D			1.81	-1.82	1.91	-0.61	1.42	-2.19	-0.07	0.17	0.04	-0.22	1.25	-0.59
BnaA03g13590D	Linoleate Desaturase	AT2G29980	0.9	-2.65	0.93	0.02	0.22	-3.99	-0.03	0.2	-0.01	-0.48	2.65	-1.83
BnaC03g16520D			0.9	-2.61	0.95	0.02	0.23	-4	-0.05	0.19	0	-0.48	2.62	-1.88
BnaA05g12360D			0.98	-2.47	1.13	-0.04	0.37	-3.89	-0.1	0.27	0.05	-0.34	2.48	-1.76
BnaC04g14820D			0.91	-2.52	0.98	0.02	0.26	-3.89	-0.08	0.19	0	-0.46	2.54	-1.83
BnaA04g17150D			1.1	-2.78	1.14	0	0.37	-4.26	-0.03	0.23	0.01	-0.5	2.79	-1.98
BnaC04g40760D			1.09	-2.75	1.12	0.01	0.35	-4.21	-0.02	0.24	0.01	-0.51	2.77	-1.97
BnaA05g36060D	Acyl CoA Binding Protein	AT1G31812	0.73	-1.3	0.29	-0.65	0.58	-1.76	0.69	0.47	0.25	0.33	0.9	-0.13
BnaCnng15340D			0.75	-1.28	0.3	-0.63	0.61	-1.76	0.69	0.47	0.25	0.33	0.9	-0.14
BnaA08g07670D			0.61	-1.25	0.13	-0.69	0.11	-1.38	0.7	0.46	0.22	-0.05	0.78	-0.18
BnaA09g24910D			0.45	-1.48	-0.08	-0.75	0.2	-1.96	0.79	0.56	0.26	0.31	1	-0.17
BnaAnng25690D			0.44	-1.49	-0.06	-0.75	0.28	-2.02	0.76	0.53	0.26	0.37	0.99	-0.16
BnaA03g29000D	Acyl CoA Binding Protein	AT3G05420	0.54	0.01	0.78	-0.35	0.78	-0.5	-0.14	-0.21	0.09	0.03	-0.28	-0.48
BnaC03g34240D			0.48	0.01	0.75	-0.4	0.78	-0.63	-0.12	-0.19	0.15	0.11	-0.26	-0.52
BnaA05g31780D			0.55	-0.43	0.79	-0.5	0.9	-1.31	-0.07	-0.14	0.17	0.21	0.1	-0.68
BnaC05g46370D			0.55	-0.43	0.81	-0.48	0.89	-1.31	-0.09	-0.15	0.17	0.2	0.12	-0.68
BnaAnng02420D			0.42	0.2	0.72	-0.17	0.67	-0.37	-0.23	-0.15	0.08	0.09	-0.3	-0.48
BnaAnng02620D			0.43	0.11	0.68	-0.22	0.71	-0.51	-0.17	-0.14	0.08	0.13	-0.24	-0.49
BnaA01g13710D	Acyl CoA Binding Protein	AT4G24230	-0.44	-1.25	0.74	-0.74	0.91	-2.44	-1.13	-0.9	0.05	0.45	0.55	-0.74
BnaC01g16110D			-0.49	-1.63	0.85	-1.03	0.92	-2.97	-1.17	-1.08	0.16	0.33	0.76	-1.01
BnaA03g46540D			0.06	-1.97	0.86	-1.38	1.2	-3.81	-0.72	-0.65	0.08	0.49	0.67	-1.34
BnaC07g38820D			-0.09	-2.23	0.92	-1.54	1.16	-4.08	-0.76	-0.65	0.25	0.59	0.94	-1.26
BnaA01g16660D	Acyl CoA Binding Protein	AT4G27780	-0.28	1.45	0.49	1.64	0.07	1.37	-0.62	-0.74	0.15	-0.39	0.34	-0.46
BnaC01g20440D			-0.31	1.46	0.47	1.69	0.07	1.31	-0.65	-0.73	0.13	-0.35	0.36	-0.5
BnaA03g48810D			-0.82	1.9	1.01	1.57	0.48	1.13	-1.32	-1.31	0.5	-0.01	0.17	-0.78
BnaC07g40970D			-0.74	1.81	0.94	1.29	-0.06	1.6	-0.96	-1.16	0.73	-0.48	0.21	-0.69
BnaA02g31230D	Acyl CoA Binding Protein	AT5G27630	-0.83	0.39	0.22	0.52	0.45	-0.51	-1.25	-1.34	-0.2	-0.06	-0.08	-0.97
BnaC02g39790D			-0.96	0.5	-0.01	0.65	0.27	-0.46	-1.23	-1.26	-0.28	-0.03	-0.13	-1
BnaA02g10270D	Acyl CoA Binding Protein	AT5G53470	0.58	0.18	0.62	-0.11	0.23	0.05	0.02	0.14	0.06	-0.21	-0.23	-0.34
BnaC02g44810D			0.66	0.1	0.63	-0.11	0.27	-0.02	0.05	0.18	0.01	-0.21	-0.2	-0.33
BnaA02g19720D	Glycerol Kinase	AT1G80460	0.21	0.65	0.62	0.42	0.53	-0.41	-0.55	-0.46	-0.14	-0.14	-0.37	-1.2
BnaA07g35620D			0.16	0.54	0.64	0.28	0.38	-0.47	-0.62	-0.44	-0.14	-0.23	-0.4	-1.24
BnaC06g40550D			0.07	0.51	0.53	0.32	0.2	-0.34	-0.61	-0.5	-0.15	-0.37	-0.34	-1.22
BnaA07g19880D			0.21	0.13	0.59	-0.01	0.62	-1.06	-0.43	-0.43	-0.05	-0.02	-0.19	-1.22
BnaC06g19180D			0.2	0.04	0.57	-0.04	0.69	-1.11	-0.41	-0.46	-0.04	0.03	-0.11	-1.12
BnaC02g37100D			-0.1	0.16	0.18	0.02	0.47	-0.6	-0.39	-0.82	-0.11	-0.25	-0.25	-1.01
BnaCnng77930D			-0.23	0.36	0.17	0.11	0.59	-0.65	-0.51	-1.05	-0.12	-0.23	-0.37	-1.24
BnaC07g11180D			-0.36	0.41	0.07	0.01	0.18	-0.52	-0.54	-0.7	-0.12	-0.17	-0.52	-1.1
BnaC09g21940D			0.07	0.88	0.78	-0.14	-0.23	-0.08	-0.91	-0.49	-0.2	-0.79	-1.23	-1.75
BnaC02g37120D			0.09	0.73	0.85	0.24	0.5	-0.29	-1.08	-0.98	-0.32	-0.57	-0.81	-1.58
BnaC07g11190D			-0.2	0.95	0.61	0.73	0.25	0.34	-1.35	-1.02	-0.54	-0.58	-0.77	-1.19
BnaC02g37110D			-0.31	0.92	0.15	0.05	-1.19	0.51	-0.92	-0.16	-0.46	-1.04	-1.33	-1.45
BnaA01g18610D			-0.07	0.77	0.38	0.7	0.38	0.51	-0.91	-0.78	-0.46	-0.34	-0.53	-0.59
Triacylglycerol and fatty acid degradation
BnaA08g25590D	Triacylglycerol Lipase (TAGL)	AT1G10740	-2.6	-1.7	-2.8	-2.13	-3.16	-1.66	0.12	0.4	-0.08	-0.16	-0.52	-0.13
BnaC08g14510D			-2.67	-1.71	-2.85	-2.53	-3.19	-1.6	0.15	0.37	-0.03	-0.15	-0.85	-0.04
BnaAnng17510D			-2.47	-2.02	-2.74	-2.04	-3.23	-2.08	-0.39	0.18	-0.66	-0.58	-0.68	-0.65
BnaC08g49970D			-2.38	-2.24	-2.78	-1.58	-3.3	-1.68	-0.33	0.23	-0.72	-0.69	-0.06	-0.12
BnaA09g31130D	Triacylglycerol Lipase (TAGL)	AT1G23330	0.6	-1.9	0.61	-1.18	0.97	-2.79	-0.35	-0.45	-0.34	-0.08	0.39	-0.97
BnaCnng45270D			0.57	-2.07	0.6	-1.28	0.94	-2.91	-0.36	-0.45	-0.34	-0.08	0.45	-0.93
BnaA08g20530D			0.95	-0.13	0.95	-0.05	1.32	-1.32	-0.15	-0.38	-0.16	-0.01	-0.07	-1.2
BnaC08g06280D			0.96	-0.03	1.03	-0.02	1.39	-1.26	-0.14	-0.38	-0.08	0.05	-0.07	-1.18
BnaC05g26310D			0.71	-0.54	0.62	-0.27	1.22	-1.68	-0.14	-0.51	-0.23	0	0.04	-1.14
BnaA10g28500D	Triacylglycerol Lipase (TAGL)	AT1G45201	-1.63	-1.34	-2.58	-0.7	-1.77	-0.51	0.87	0.1	-0.08	-0.04	0.57	0.79
BnaA08g04230D			-2.5	-3.34	-2.65	-2.54	-1.94	-4.33	-0.09	0.22	-0.24	0.78	0.57	-0.21
BnaC08g04910D			-2.48	-3.34	-2.64	-2.54	-1.91	-4.35	-0.08	0.23	-0.24	0.79	0.57	-0.21
BnaA10g28190D			-1.59	0.46	-0.88	-0.43	-1.19	-0.02	0.17	0.29	0.88	0.69	-0.02	0.21
BnaC07g04860D	Triacylglycerol Lipase (TAGL)	AT2G15230	-0.89	-0.6	-0.18	-0.84	-0.51	-0.57	-0.78	-0.68	-0.07	-0.3	-0.31	-0.27
BnaA07g03890D			-0.89	-0.6	-0.15	-0.86	-0.49	-0.58	-0.79	-0.67	-0.05	-0.27	-0.31	-0.25
BnaC04g12960D	Triacylglycerol Lipase (TAGL)	AT2G31690	-0.86	-0.12	-1.55	0.89	-0.6	0.71	0.25	-0.29	-0.44	-0.04	0.57	0.79
BnaA03g14670D			-0.44	0.46	0.26	0.89	-0.78	1.3	-0.56	0.29	0.14	-0.04	0.57	0.79
BnaC03g17670D			0.14	0.47	-0.33	1.47	-1.19	1.3	0.03	0.7	-0.44	-0.62	0.57	0.21
BnaA05g35290D			-0.85	0.46	-1.55	0.89	-0.19	1.3	0.83	-0.71	0.14	-0.04	0.57	0.79
BnaA05g25110D	Triacylglycerol Lipase (TAGL)	AT3G14360	3.93	-0.85	4.16	0.75	3.7	-1.99	0.04	-0.32	0.28	-0.55	1.88	-1.68
BnaC05g39290D			3.96	-0.84	4.2	0.77	3.69	-1.96	0.02	-0.31	0.26	-0.58	1.87	-1.69
BnaA07g17190D	Triacylglycerol Lipase (TAGL)	AT3G57140	5.26	2.57	6.49	1.36	5.41	1.64	-1.11	-0.17	0.12	-0.03	-1.09	-0.95
BnaCnng07580D			5.12	2.64	6.5	1.38	5.63	1.64	-1.24	-0.49	0.15	0.03	-1.1	-0.97
BnaA03g01150D	Triacylglycerol Lipase (TAGL)	AT5G04040	0.24	1.62	0.65	0.73	0.7	-0.08	-0.12	-0.21	0.29	0.25	-0.6	-1.45
BnaC03g01520D			0.15	1.63	0.8	0.62	0.59	0.02	-0.35	-0.41	0.3	0.03	-0.71	-1.58
BnaAnng00900D			0.56	1.75	1.12	0.97	0.94	0.17	-0.73	-0.59	-0.17	-0.22	-0.95	-1.79
BnaC02g02780D			0.84	1.8	1.29	0.9	0.81	0.46	-0.57	-0.29	-0.11	-0.31	-1.01	-1.66
BnaA10g26130D			-0.38	1.65	0.73	0.88	0.66	0.13	-0.92	-0.92	0.18	0.12	-0.58	-1.4
BnaCnng10420D			-0.4	1.62	0.72	0.83	0.57	0.2	-0.95	-0.92	0.17	0.05	-0.62	-1.37
BnaA10g19480D	Triacylglycerol Lipase (TAGL)	AT5G14180	4.61	4.22	5.77	1.1	5.11	4.16	-0.97	-0.71	0.19	-0.21	-2.93	-0.26
BnaC09g54530D			4.58	4.23	5.66	1.15	4.99	4.25	-0.97	-0.71	0.11	-0.3	-2.97	-0.28
BnaC03g06650D	Triacylglycerol Lipase (TAGL)	AT5G14930	-2.44	0.33	-1.48	0.42	-2.43	0.95	-0.11	0.29	0.85	0.31	0.94	0.93
BnaA03g05120D			-1.92	-0.54	-1.69	0.4	-1.84	0.2	0.14	0.2	0.37	0.28	1.31	1.02
BnaC03g06660D			-1.01	-1.59	-1.26	-0.35	-1.08	-1.64	0.52	0.39	0.27	0.31	1.51	0.26
BnaA03g05130D			-3.53	-1.48	-3.54	-0.43	-4.41	0.27	0.64	0.81	0.63	-0.07	1.67	1.68
BnaC03g06680D			-2.67	1.05	-2.71	1.46	-2.91	1.99	0.24	0.48	0.19	0.24	0.6	1.18
BnaAnng32240D			-2.1	0.59	-1.95	0.5	-1.8	-0.17	-0.23	-0.19	-0.09	0.11	-0.17	-0.66
BnaC09g42620D			-2.03	0.49	-1.95	0.52	-1.81	-0.04	-0.15	-0.11	-0.08	0.1	-0.04	-0.42
BnaC09g42600D			-2.1	0.47	-2.24	1.31	-2.51	1.56	-0.13	0.69	-0.27	0.28	0.57	1.37
BnaA10g16330D	Triacylglycerol Lipase (TAGL)	AT5G18630	0.14	0.56	0.52	0.25	0.74	0.2	-0.64	-0.73	-0.26	-0.14	-0.58	-0.5
BnaC09g39180D			0.13	0.6	0.64	0.23	0.64	0.36	-0.72	-0.69	-0.21	-0.19	-0.58	-0.42
BnaAnng08480D			0.22	0.36	0.5	0.15	0.49	0.43	-0.52	-0.64	-0.25	-0.38	-0.46	-0.31
BnaC02g08280D			0.16	0.43	0.52	0.03	0.41	0.24	-0.55	-0.53	-0.19	-0.28	-0.58	-0.47
BnaAnng08490D	Triacylglycerol Lipase (TAGL)	AT5G18640	0.02	1.23	0.7	0.76	0.4	1.22	-0.88	-0.7	-0.2	-0.33	-0.67	-0.33
BnaC02g08290D			0.04	1.11	0.54	0.76	0.26	1.35	-0.78	-0.69	-0.28	-0.46	-0.62	-0.22
BnaAnng08480D			0.22	0.36	0.5	0.15	0.49	0.43	-0.52	-0.64	-0.25	-0.38	-0.46	-0.31
BnaC02g08280D			0.16	0.43	0.52	0.03	0.41	0.24	-0.55	-0.53	-0.19	-0.28	-0.58	-0.47
BnaA10g16330D			0.14	0.56	0.52	0.25	0.74	0.2	-0.64	-0.73	-0.26	-0.14	-0.58	-0.5
BnaC09g39180D			0.13	0.6	0.64	0.23	0.64	0.36	-0.72	-0.69	-0.21	-0.19	-0.58	-0.42
BnaAnng30760D	Triacylglycerol Lipase (TAGL)	AT5G42930	2.83	-2.22	2.64	-0.71	2.7	-1.23	-0.05	0.22	-0.24	0.08	1.27	1.07
BnaC04g17650D			2.75	-2.33	2.33	-1.02	2.99	-1.58	0.09	-0.21	-0.33	0.04	0.98	0.79
BnaAnng31610D			0.03	-2.57	-1.01	0.03	-0.99	-0.66	0.43	0.65	-0.62	-0.37	1.98	1.53
BnaC09g17280D			-0.57	-2.49	-1.72	0.42	-1.4	-0.97	0.5	0.68	-0.64	-0.14	2.27	1.38
BnaA09g07600D	Lipid Acylhydrolase-like	AT5G67050	-3.08	-1.12	-4.78	0.89	-4.27	0.3	0.26	0.57	-1.44	-0.63	0.57	0.79
BnaC09g07540D			-3.05	-1.12	-4.76	0.89	-4.3	0.3	0.27	0.62	-1.44	-0.63	0.57	0.79
BnaA06g06830D	Monoacylglycerol Lipase (MAGL)	AT1G11090	-0.85	0.46	-0.47	1.3	-0.18	0.71	0.35	-0.12	0.73	0.54	1.57	0.79
BnaC05g08480D			-1.44	2.05	0.84	-0.7	-0.19	0.08	0.03	0.52	2.31	1.76	-0.43	-0.21
BnaA08g25460D			-0.43	-0.25	-0.67	-0.39	-1	-0.24	0.5	0.47	0.26	-0.1	0.12	-0.1
BnaC08g14710D			-0.39	-0.24	-0.65	-0.42	-1	-0.25	0.51	0.48	0.26	-0.12	0.08	-0.12
BnaA08g22650D	Monoacylglycerol Lipase (MAGL)	AT1G18360	-0.63	-3.62	-0.53	-1.38	-0.61	-2.66	-0.59	-0.62	-0.49	-0.59	1.76	0.37
BnaC08g17930D			-0.65	-3.13	-0.58	-1.46	-0.51	-2.5	-0.6	-0.74	-0.53	-0.6	1.14	0.04
BnaA05g35650D	Monoacylglycerol Lipase (MAGL)	AT1G52760	1.5	-2.31	1.16	-1.11	0.72	-0.7	-0.07	0.19	-0.41	-0.59	0.79	1.01
BnaA06g01500D			1.09	-2.45	1.17	-1.11	1	-3.1	-0.11	-0.11	-0.03	-0.21	1.31	-0.85
BnaC06g05630D			1.05	-2.33	1.12	-1	0.86	-2.88	-0.11	-0.12	-0.04	-0.3	1.29	-0.86
BnaCnng76370D			1.09	-2.44	1.17	-1.1	0.98	-3.07	-0.12	-0.11	-0.03	-0.21	1.3	-0.84
BnaA07g30890D	Monoacylglycerol Lipase (MAGL)	AT1G73480	-1.86	0.53	-1.1	0.12	-0.75	0.28	-1.24	-1.44	-0.48	-0.33	-0.89	-0.57
BnaC06g34390D			-1.94	0.71	-0.87	0.34	-0.78	0.42	-1.19	-1.37	-0.12	-0.21	-0.49	-0.51
BnaA07g22650D			-1.76	0.07	-0.36	-0.91	-0.56	0.47	-2.05	-1.82	-0.64	-0.62	-1.63	-0.22
BnaC06g23560D			-1.87	0.01	-0.37	-0.89	-0.63	0.42	-2.1	-1.87	-0.6	-0.62	-1.5	-0.21
BnaA02g18410D	Monoacylglycerol Lipase (MAGL)	AT1G77420	-0.6	-0.61	-0.7	-0.22	-0.55	-0.64	0.36	0.21	0.26	0.27	0.64	0.23
BnaCnng09810D			-0.61	-0.6	-0.72	-0.22	-0.55	-0.64	0.37	0.22	0.26	0.27	0.64	0.23
BnaA07g20990D			-0.08	-1.12	-1.74	0.08	-0.67	0.3	1.02	0.29	-0.64	-0.3	0.57	1.12
BnaC06g21010D			-0.24	-0.65	-1.6	0.21	-0.77	-0.7	0.8	0.37	-0.56	-0.16	0.3	-0.21
BnaCnng09790D			-0.62	-0.55	-0.75	-0.19	-0.57	-0.64	0.37	0.22	0.25	0.27	0.62	0.18
BnaA04g23090D	Monoacylglycerol Lipase (MAGL)	AT2G39400	1.25	-2.79	0.05	-2.48	0.7	-2.52	1	0.41	-0.21	-0.14	0.1	0.13
BnaC04g46310D			1.31	-2.66	0.13	-2.23	0.72	-2.46	0.96	0.42	-0.22	-0.17	0.2	0.03
BnaC04g46310D	Monoacylglycerol Lipase (MAGL)	AT2G39410	1.31	-2.66	0.13	-2.23	0.72	-2.46	0.96	0.42	-0.22	-0.17	0.2	0.03
BnaA04g23080D			-0.2	-0.67	0.26	-0.49	0.27	0.16	-0.08	-0.52	0.38	-0.04	0.57	0.79
BnaCnng76320D			3.64	-2.03	1.92	-0.62	2.62	-0.98	1.27	0.47	-0.44	-0.56	0.96	0.49
BnaA03g18600D	Monoacylglycerol Lipase (MAGL)	AT2G39420	3.93	-2.03	3.31	-0.94	4.28	-2.98	0.53	-0.19	-0.1	0.16	1	-0.79
BnaC03g22090D			4.09	-2.07	3.35	-0.95	4.28	-3.04	0.65	-0.02	-0.1	0.16	1.02	-0.8
BnaA04g23070D			4.93	-3.01	3.26	-1.76	4.02	-3.51	1.51	0.94	-0.16	0.04	1.1	-0.46
BnaC04g46320D			4.49	-3.04	3.3	-1.71	4.01	-3.47	1.03	0.52	-0.16	0.04	1.17	-0.39
BnaA03g21830D	Monoacylglycerol Lipase (MAGL)	AT2G47630	-0.03	-1.7	-0.19	-0.43	-0.09	-1.89	-0.26	-0.33	-0.43	-0.4	0.84	-0.59
BnaC03g26100D			-0.03	-1.87	-0.23	-0.42	-0.12	-1.94	-0.25	-0.32	-0.45	-0.41	1	-0.48
BnaA04g29600D			0.17	-1.99	0.07	-0.3	0.22	-1.95	-0.26	-0.48	-0.37	-0.43	1.32	-0.4
BnaC04g51170D			0.18	-1.97	0.09	-0.31	0.24	-1.83	-0.28	-0.47	-0.36	-0.41	1.3	-0.28
BnaA09g34870D	Monoacylglycerol Lipase (MAGL)	AT3G55180	1.15	-0.54	0.26	0.89	-0.19	1.3	0.03	0.29	-0.86	-1.04	0.57	0.79
BnaC08g26060D			1.15	-0.54	0.26	0.89	-0.19	1.3	0.03	0.29	-0.86	-1.04	0.57	0.79
BnaA04g03800D	Monoacylglycerol Lipase (MAGL)	AT3G55190	ND	ND	ND	ND	ND	ND	ND	ND	ND	ND	ND	ND
BnaC04g25690D			ND	ND	ND	ND	ND	ND	ND	ND	ND	ND	ND	ND
BnaA09g34870D			1.15	-0.54	0.26	0.89	-0.19	1.3	0.03	0.29	-0.86	-1.04	0.57	0.79
BnaC08g26060D			1.15	-0.54	0.26	0.89	-0.19	1.3	0.03	0.29	-0.86	-1.04	0.57	0.79
BnaA04g00340D	Monoacylglycerol Lipase (MAGL)	AT3G62860	-1.11	2.25	-0.48	0.72	-0.61	2.7	-0.38	-0.67	0.25	-0.18	-1.28	0.27
BnaC04g21160D			-1.28	2.51	-0.59	0.68	-0.76	2.71	-0.33	-0.68	0.35	-0.16	-1.48	0.03
BnaA09g40180D			-0.04	0.79	-0.37	-0.06	0.2	0.46	0.57	0.25	0.25	0.49	-0.6	0.15
BnaC08g32530D			-0.33	2.61	0.08	1.06	0.37	2.77	-0.17	-0.56	0.24	0.14	-1.31	0.3
BnaA10g20920D	Monoacylglycerol Lipase (MAGL)	AT5G11650	-0.98	-1.6	-1.14	-0.12	-1.22	-0.95	-0.25	-0.3	-0.41	-0.54	1.08	0.11
BnaC09g44950D			-0.98	-1.58	-1.16	-0.11	-1.21	-0.95	-0.23	-0.3	-0.41	-0.54	1.06	0.1
BnaA02g02420D	Monoacylglycerol Lipase (MAGL)	AT5G14980	1.86	-2.41	2.27	-2.39	2.31	-2.94	-0.25	-0.25	0.17	0.21	0.19	-0.32
BnaA10g18180D	Monoacylglycerol Lipase (MAGL)	AT5G16120	-1.64	0.16	-1.47	-0.32	-1.6	-0.43	0.02	0.03	0.2	0.07	-0.28	-0.51
BnaC09g41690D			-1.67	0.44	-1.5	-0.26	-1.53	-0.24	0.04	-0.01	0.21	0.13	-0.49	-0.55
BnaC02g06410D			-0.18	-0.01	-0.12	-0.7	-0.36	-0.21	0.1	0.15	0.17	-0.02	-0.52	-0.22
BnaA02g02990D			-0.24	0.02	-0.13	-0.66	-0.39	-0.16	0.07	0.14	0.18	-0.02	-0.5	-0.2
BnaA02g04130D	Lysophospholipase	AT5G19290	1.07	-3.85	0.78	-1.79	0.81	-4.26	0.1	0.04	-0.19	-0.21	1.88	-0.61
BnaCnng65700D			0.99	-3.91	0.72	-1.84	0.73	-4.17	0.09	0.03	-0.18	-0.23	1.89	-0.49
BnaA10g15820D			1.77	-3.43	1.49	-1.93	1.41	-3.99	0.12	0.07	-0.16	-0.29	1.35	-0.84
BnaC09g38400D			1.66	-3.39	1.39	-1.97	1.34	-4.04	0.16	0.01	-0.11	-0.31	1.31	-0.96
BnaA08g16170D	ABC Acyl Transporter	AT4G39850	0.44	1.7	0.63	0.88	0.75	0.75	-0.12	-0.17	0.07	0.15	-0.76	-0.8
BnaC03g60720D			0.42	1.7	0.61	0.89	0.72	0.77	-0.14	-0.17	0.05	0.13	-0.77	-0.81
BnaC07g46830D			0.31	1.78	0.53	0.91	0.64	0.95	-0.2	-0.24	0.02	0.09	-0.85	-0.74
BnaA03g29320D	Long-Chain Acyl-CoA Synthetase	AT3G05970	0.03	1.32	0.09	0.49	0.38	0.84	0.22	0.11	0.28	0.47	-0.55	-0.01
BnaC03g34500D			0.04	1.33	0.11	0.5	0.39	0.86	0.22	0.12	0.29	0.47	-0.54	-0.01
BnaA05g31340D			-0.05	1.29	0	0.38	0.26	0.83	0.26	0.11	0.3	0.42	-0.61	-0.04
BnaC05g45860D			-0.08	1.26	0.03	0.37	0.36	0.72	0.23	0.07	0.34	0.51	-0.55	-0.03
BnaC07g41010D			-0.16	0.75	-0.64	0.68	-0.24	-0.39	0.34	0.27	-0.14	0.19	-0.21	-0.95
BnaC07g50530D			-0.14	0.83	-0.54	0.42	-0.39	0.13	0.43	0.29	0.02	0.04	-0.39	-0.66
BnaA06g28680D	Long-Chain Acyl-CoA Synthetase	AT5G27600	-1.9	7.44	-0.04	4.73	-1.33	7.45	-1.21	-1.11	0.66	-0.53	-2.05	-0.51
BnaC07g28060D			-1.94	7.43	-0.27	4.87	-1.41	7.46	-1.16	-1.05	0.5	-0.53	-2.06	-0.5
BnaA10g00290D	Acyl-CoA Thioesterase	AT1G01710	-0.94	0.31	-0.59	-0.19	-1	0.88	-0.41	-0.11	-0.06	-0.17	-0.56	0.41
BnaC05g00380D			-0.98	0.34	-0.59	-0.22	-1.03	0.92	-0.46	-0.15	-0.06	-0.2	-0.62	0.38
BnaA02g36400D	Acyl-CoA Thioesterase	AT4G00520	-1.76	-0.13	-1.96	0.32	-1.94	0.45	-0.48	-0.17	-0.68	-0.36	-0.23	0.23
BnaC02g27480D			-1.74	-0.09	-1.88	0.33	-1.85	0.43	-0.51	-0.19	-0.65	-0.31	-0.22	0.21
BnaA03g27090D			-1.7	1.04	-0.91	0.12	-0.83	0.85	-0.54	-0.57	0.25	0.3	-0.67	0.12
BnaC03g32070D			-1.77	1.05	-0.96	0.14	-0.95	0.91	-0.57	-0.53	0.24	0.29	-0.67	0.14
BnaC05g04350D	Acyl-CoA Oxidase	AT1G06290	-0.85	2.18	0.02	1.2	-0.88	1.57	-0.85	-0.34	0.03	-0.37	-0.95	-0.97
BnaA10g28060D			-0.85	2.15	-0.01	1.21	-0.9	1.58	-0.85	-0.35	-0.01	-0.41	-0.95	-0.98
BnaC05g04370D	Acyl-CoA Oxidase	AT1G06310	-0.52	2	-0.08	1.29	-0.66	1.41	-0.7	-0.44	-0.26	-0.58	-0.97	-1.17
BnaA10g28090D			-0.6	1.85	-0.08	1.49	-0.71	1.44	-1.02	-0.57	-0.49	-0.68	-0.85	-1.08
BnaA10g28070D			-1.44	1.7	0.68	0.11	-1.99	2.3	-1.85	-0.95	0.27	-1.5	-1.32	-0.91
BnaA03g16270D	Acyl-CoA Oxidase	AT2G35690	0.37	0.43	0.58	-0.13	0.34	-0.66	-0.01	0.09	0.2	0.07	-0.36	-1.03
BnaC03g19540D			0.3	0.28	0.51	-0.16	0.46	-1.11	0.05	0.13	0.25	0.28	-0.18	-1.11
BnaA04g05950D	Acyl-CoA Oxidase	AT3G51840	1.02	0.41	1.12	0.42	0.59	-0.09	-0.1	0.17	0	-0.26	0.01	-0.75
BnaC04g28570D			1.04	0.42	1.12	0.4	0.63	-0.02	-0.06	0.2	0.02	-0.22	-0.01	-0.66
BnaA09g32380D			0.97	0.6	1.02	0.42	0.41	0.28	-0.01	0.32	0.04	-0.23	-0.13	-0.55
BnaC08g23150D			0.94	0.62	1.02	0.44	0.41	0.27	-0.04	0.31	0.05	-0.22	-0.13	-0.57
BnaA01g18160D	Acyl-CoA Oxidase	AT4G16760	-0.2	0.44	0.17	-0.01	-0.21	-0.61	-0.28	0.02	0.08	0.01	-0.36	-1.04
BnaCnng35000D			-0.2	0.44	0.16	0	-0.21	-0.62	-0.28	0.02	0.09	0.01	-0.36	-1.05
BnaA06g24040D	Acyl-CoA Oxidase	AT5G65110	-0.34	1.86	-0.2	0.88	-0.14	1.35	-0.24	-0.23	-0.09	-0.03	-1.08	-0.53
BnaC03g49190D			-0.39	1.84	-0.22	0.89	-0.2	1.4	-0.23	-0.24	-0.07	-0.05	-1.02	-0.49
BnaA09g07080D			-0.36	2.84	0.17	1.18	-0.19	2.45	-0.56	-0.17	-0.03	0	-1.69	-0.39
BnaC09g06780D			-0.3	2.87	0.15	1.26	-0.17	2.44	-0.55	-0.14	-0.09	0	-1.7	-0.42
BnaA01g32550D	Multifunctional Protein	AT3G06860	0.69	2.1	1	1.16	0.82	1.11	-0.19	-0.16	0.11	-0.03	-0.83	-1.02
BnaA03g29710D			0.85	2.29	1.09	1.36	0.88	1.43	-0.14	-0.11	0.1	-0.08	-0.82	-0.93
BnaC03g34950D			0.85	2.34	1.11	1.41	0.91	1.49	-0.16	-0.15	0.1	-0.09	-0.82	-0.94
BnaA05g30610D			0.69	2.16	0.94	1.21	0.78	1.21	-0.17	-0.16	0.09	-0.07	-0.86	-1.01
BnaC05g45070D			0.68	2.15	0.93	1.22	0.76	1.21	-0.16	-0.17	0.08	-0.09	-0.85	-1.03
BnaA01g07910D	Multifunctional Protein	AT4G29010	0.04	0.81	0.42	0.41	0	0.03	-0.36	-0.09	0.02	-0.14	-0.37	-0.91
BnaC01g09510D			0.05	0.81	0.42	0.43	-0.01	0.05	-0.35	-0.09	0.01	-0.14	-0.38	-0.9
BnaC07g41660D			-0.07	0.63	0.27	0.29	-0.15	-0.16	-0.37	-0.16	-0.03	-0.25	-0.37	-1.04
BnaA08g30740D			0.03	0.65	0.44	0.25	-0.09	-0.16	-0.4	-0.05	0.02	-0.17	-0.39	-0.97
BnaC08g13270D			0.04	0.63	0.41	0.29	-0.11	-0.12	-0.4	-0.03	-0.03	-0.18	-0.36	-0.93
BnaCnng62430D			-0.08	0.7	0.32	0.25	-0.09	-0.04	-0.36	-0.17	0.04	-0.17	-0.41	-0.91
BnaA08g28040D	Ketoacyl-CoA Thiolase	AT1G04710	-0.1	1.3	-0.07	0.71	-0.01	1.13	-0.07	-0.3	-0.04	-0.2	-0.63	-0.37
BnaC08g00920D			0.18	1.44	0.3	0.96	0.31	1.01	-0.15	-0.34	-0.03	-0.21	-0.52	-0.64
BnaA03g15290D	Ketoacyl-CoA Thiolase	AT2G33150	1.04	1.59	1.26	1.16	0.96	1.01	-0.2	-0.08	0.03	-0.16	-0.4	-0.75
BnaC03g18470D			1.06	1.63	1.27	1.18	0.97	1.03	-0.19	-0.07	0.02	-0.16	-0.43	-0.76
BnaA05g10480D			1.08	1.81	1.35	1.2	0.94	1.26	-0.24	-0.05	0.03	-0.19	-0.58	-0.74
BnaC04g11470D			1.08	1.85	1.36	1.23	0.95	1.31	-0.25	-0.08	0.03	-0.2	-0.59	-0.74
BnaA04g19180D			1.04	1.65	1.29	1.17	0.95	1.07	-0.23	-0.11	0.01	-0.2	-0.47	-0.79
BnaC04g43560D			1.05	1.62	1.26	1.18	0.99	1.04	-0.2	-0.11	0.01	-0.17	-0.43	-0.75
BnaA02g30470D	Ketoacyl-CoA Thiolase	AT5G48880	0.65	-5.13	1.08	-3.48	1.09	-6.93	-0.44	-0.35	-0.01	0.09	1.65	-1.71
BnaC02g38800D			0.53	-5.12	1	-3.5	0.96	-6.78	-0.49	-0.37	-0.02	0.06	1.59	-1.6
BnaA07g32390D	Peroxisomal Enoyl-CoA Hydratase 2	AT1G76150	-0.2	0.69	0.34	0.42	-0.22	1.03	-0.3	0.04	0.24	0.02	-0.03	0.36
BnaC06g36850D			-0.07	0.78	0.25	0.56	-0.22	1.25	-0.21	0.06	0.11	-0.09	-0.11	0.37
BnaA02g12140D	Enoyl CoA isomerase	AT1G65520	-0.46	0.16	-0.4	0.44	-0.94	0.53	-0.03	0.19	0.03	-0.28	0.31	0.08
BnaC02g45280D			-0.5	0.12	-0.43	0.43	-1.04	0.62	-0.07	0.22	0	-0.32	0.3	0.18
BnaA09g02820D			0.15	0.13	-0.17	0.14	-0.33	-0.08	0.16	0.16	-0.16	-0.33	-0.15	-0.53
BnaCnng54360D			-0.07	0.1	-0.41	0.23	-0.76	0.19	0.07	0.17	-0.27	-0.52	-0.14	-0.43
BnaC08g09570D	Enoyl CoA isomerase	AT4G14430	-0.18	1.39	0.68	0.62	0.01	1.3	-0.57	-0.26	0.29	-0.07	-0.48	-0.17
BnaA08g05310D			-0.22	1.38	0.69	0.6	0.01	1.3	-0.6	-0.29	0.31	-0.06	-0.48	-0.15
BnaA04g06040D	Enoyl CoA isomerase	AT4G14440	0.54	-2.66	0.61	-0.74	0.74	-2.4	-0.4	-0.52	-0.33	-0.33	1.59	-0.07
BnaC04g28680D			0.64	-2.55	0.68	-0.72	0.83	-2.31	-0.4	-0.54	-0.36	-0.35	1.46	-0.12
BnaA08g05310D			-0.22	1.38	0.69	0.6	0.01	1.3	-0.6	-0.29	0.31	-0.06	-0.48	-0.15
BnaC08g09570D			-0.18	1.39	0.68	0.62	0.01	1.3	-0.57	-0.26	0.29	-0.07	-0.48	-0.17
BnaA09g16350D	Dienoyl CoA Isomerase	AT5G43280	0.3	0.11	0.02	0.23	-0.2	0.81	0.14	0.15	-0.13	-0.35	-0.02	0.35
BnaC09g17440D			0.19	0.05	-0.02	0.08	-0.35	0.87	0.1	0.07	-0.11	-0.48	-0.09	0.34
BnaA03g32450D	Dienoyl-CoA Reductase	AT3G12800	-0.1	0.28	-0.26	0.2	0.01	-0.07	0.04	0.07	-0.12	0.19	-0.2	-0.17
BnaC03g37830D			-0.07	0.24	-0.26	0.24	-0.19	0.09	0	0.11	-0.2	-0.02	-0.2	-0.17
BnaA05g26380D			0.15	0.65	-0.04	0.41	0.07	0.41	0.13	0.2	-0.06	0.12	-0.3	-0.12
BnaA01g13630D	Lysophosphatidic acid acyltransferase	AT4G24160	-0.16	0.44	-0.15	0.13	-0.36	0.48	-0.05	0.13	-0.05	-0.07	-0.36	-0.03
BnaC01g15980D			-0.2	0.49	-0.06	0.15	-0.34	0.57	-0.12	0.09	0.01	-0.05	-0.33	0.03
BnaA03g46490D			-0.03	0.89	0	0.26	-0.38	1.16	0.03	0.19	0.06	-0.17	-0.57	0.1
BnaC07g38760D			0.1	1.03	0.19	0.19	-0.46	1.35	0.03	0.34	0.12	-0.22	-0.72	0.1
BnaA02g34880D	Hydroxyisobutyryl-CoA Hydrolase	AT5G65940	-0.88	0.59	-0.45	0.37	-0.37	0.44	-0.56	-0.69	-0.14	-0.18	-0.36	-0.32
BnaC02g45100D			-0.89	0.58	-0.46	0.36	-0.41	0.46	-0.56	-0.68	-0.13	-0.2	-0.35	-0.32
BnaA04g17110D			-1.81	-0.13	-0.95	0.02	-1.28	-0.34	-0.77	-0.51	0.09	0.03	0.24	-0.18
BnaC04g56390D			-1.7	-0.01	-0.82	0.22	-1.17	-0.06	-0.74	-0.48	0.13	0.04	0.36	0
BnaA04g17050D			-1.63	-0.05	-0.76	0.35	-1.19	0.01	-0.74	-0.46	0.13	-0.01	0.53	0.05
BnaC04g40450D			-1.87	-0.11	-0.93	0.07	-1.46	-0.26	-0.76	-0.45	0.18	-0.04	0.36	-0.19
BnaA05g12590D			-1.17	0.65	-0.25	0.28	-0.95	0.48	-0.79	-0.44	0.13	-0.23	-0.25	-0.4
BnaA05g12620D			-1.14	0.39	-0.28	0.48	-0.96	0.22	-0.83	-0.37	0.04	-0.18	0.12	-0.35
BnaCnng72120D			-1.09	1.05	-0.93	0.61	-0.64	1.04	-0.29	-0.67	-0.14	-0.22	-0.58	-0.23
BnaC04g13910D			-2.17	0.46	-0.91	1.47	-1.19	2.62	-0.12	-1.03	1.14	-0.04	2.15	2.12
BnaC04g13910D	Hydroxyisobutyryl-CoA Hydrolase	AT2G30660	-2.17	0.46	-0.91	1.47	-1.19	2.62	-0.12	-1.03	1.14	-0.04	2.15	2.12
BnaA09g52700D	Triacylglycerol Lipase (TAGL)	AT2G15320	-2.3	0.23	-1.62	-0.86	-2.14	0.21	-0.39	-0.08	0.29	0.08	-0.79	0.07
BnaCnng72490D			-2.36	0.29	-1.65	-0.84	-2.16	0.18	-0.39	-0.08	0.32	0.12	-0.81	0.02
Fatty acid elongation and wax biosynthesis
BnaA08g26420D	ATP Citrate Lyase A subunit	AT1G09430	1.77	1.31	1.93	1.4	1.42	1.12	-0.25	0.1	-0.09	-0.25	-0.01	-0.45
BnaCnng06880D			1.83	1.36	1.97	1.43	1.44	1.2	-0.23	0.14	-0.1	-0.26	-0.03	-0.42
BnaA08g26390D			1.58	1.27	1.65	1.37	1.21	1	-0.15	0.1	-0.09	-0.28	0.02	-0.55
BnaA08g25600D	ATP Citrate Lyase A subunit	AT1G10670	0.72	-2.49	0.68	-1.52	0.58	-2.94	0.19	0.11	0.15	-0.04	1.12	-0.49
BnaC08g14500D			0.8	-2.54	0.72	-1.41	0.52	-3.01	0.17	0.16	0.09	-0.12	1.21	-0.59
BnaA09g53260D	ATP Citrate Lyase A subunit	AT1G60810	0.72	-2.36	0.81	-1.22	0.4	-3.23	-0.07	0.16	0.02	-0.16	1.16	-1.03
BnaCnng67080D			0.74	-2.37	0.84	-1.21	0.4	-3.17	-0.08	0.15	0.01	-0.19	1.17	-1
BnaC09g14580D			0.74	-2.37	0.83	-1.21	0.4	-3.17	-0.08	0.15	0.01	-0.19	1.17	-1
BnaA05g30750D	ATP Citrate Lyase B subunit	AT3G06650	-1.15	0.7	-0.81	0.61	-1.17	0.39	-1.01	-0.53	-0.68	-0.55	-0.77	-0.86
BnaC05g45200D			-1.24	0.83	-0.74	0.59	-1.06	0.57	-1.11	-0.58	-0.61	-0.4	-0.85	-0.66
BnaA02g30820D	ATP Citrate Lyase B subunit	AT5G49460	0.85	-3.15	0.87	-2.16	0.6	-4.05	-0.09	0.06	-0.07	-0.19	0.93	-1.09
BnaC02g39080D			0.8	-3.19	0.82	-2.12	0.54	-4.02	-0.14	0.05	-0.11	-0.21	0.96	-1.03
BnaC07g27210D			0.47	-2.92	0.53	-1.81	0.55	-4.06	-0.39	-0.45	-0.33	-0.37	0.78	-1.51
BnaA09g03340D			1.1	-3.27	1.34	-2.1	0.77	-4.13	-0.13	0.3	0.11	-0.03	1.28	-0.89
BnaC09g02690D			0.89	-3.12	0.95	-2.15	0.62	-3.83	-0.11	0.07	-0.06	-0.21	0.92	-0.91
BnaAnng28310D			0.86	-3.35	0.9	-2.17	0.58	-4.35	-0.13	0.04	-0.08	-0.24	1.1	-1.24
BnaC06g01580D	Acetyl-CoA Carboxylase (Cytosolic, Homomeric )	AT1G36160	0.4	0.61	0.68	0.71	1.13	-0.39	-0.28	-0.54	0.01	0.19	0.11	-0.81
BnaA06g04070D			0.54	0.59	0.86	0.77	1.19	-0.29	-0.37	-0.56	-0.05	0.09	0.13	-0.79
BnaAnng41100D			1.39	0.75	1.62	0.94	1.69	-0.24	-0.36	-0.33	-0.13	-0.03	0.06	-1.02
BnaCnng75250D			-0.33	0.13	0.42	0.78	1.04	-0.35	-1.05	-1.39	-0.29	-0.02	0.36	-0.51
BnaAnng19690D	Long-Chain Acyl-CoA Synthetase	AT1G64400	-1.68	-1.25	-2	1.38	-2.11	0.86	0.13	0.06	-0.19	-0.36	2.44	1.75
BnaC09g11030D			-1.66	-1.26	-2.06	1.39	-2.16	0.86	0.15	0.09	-0.25	-0.41	2.4	1.71
BnaC03g25940D	Long-Chain Acyl-CoA Synthetase	AT2G47240	-1.77	-3.36	-1.6	-2.14	-1.89	-4.53	-0.22	0.01	-0.05	-0.1	1.17	-1.28
BnaA05g00630D			-2.35	-3.21	-2.04	-2.7	-2.28	-3.74	-0.34	-0.24	-0.03	-0.17	0.48	-0.71
BnaC04g00320D			-2.35	-3.21	-2.04	-2.7	-2.28	-3.74	-0.34	-0.24	-0.03	-0.17	0.48	-0.71
BnaA04g26960D			-1.99	-3.66	-1.8	-2.41	-2.1	-4.93	-0.25	-0.01	-0.06	-0.12	1.18	-1.39
BnaC04g51420D			-2.04	-3.62	-1.84	-2.47	-2.13	-4.93	-0.25	-0.01	-0.05	-0.1	1.1	-1.41
BnaA01g13470D	Long-Chain Acyl-CoA Synthetase	AT4G23850	1.03	-0.9	1.28	-0.48	1.26	-1.78	-0.09	-0.22	0.16	0.01	0.58	-0.88
BnaC01g15670D			1.03	-0.9	1.28	-0.48	1.26	-1.79	-0.09	-0.22	0.16	0.01	0.58	-0.88
BnaA10g00700D	Ketoacyl-CoA Synthase	AT1G01120	-0.04	-0.29	0.61	-0.27	0.13	-1.5	-0.28	-0.01	0.37	0.17	0.39	-1.03
BnaC05g00780D			-0.12	-0.28	0.37	-0.05	0.08	-1.59	-0.21	-0.04	0.27	0.16	0.51	-1.15
BnaA09g51530D			0.29	-0.3	0.85	-0.57	0.32	-1.48	-0.19	0.18	0.38	0.21	0.1	-0.98
BnaC08g46130D			0.28	-0.28	0.89	-0.67	0.36	-1.5	-0.19	0.16	0.43	0.24	0.05	-0.98
BnaC05g00770D			-0.21	-0.27	0.4	-0.08	0.2	-0.9	-0.16	0.13	0.44	0.53	0.63	-0.1
BnaA10g02480D	Ketoacyl-CoA Synthase	AT1G04220	-3.76	-1.99	-3.03	-0.61	-3.3	-1.78	-0.25	-0.28	0.48	0.18	1.85	0.4
BnaC05g02350D			-3.64	-2.11	-2.92	-0.57	-3.15	-1.94	-0.21	-0.26	0.51	0.23	2.05	0.4
BnaA08g27750D			-4.31	-0.71	-3.65	-0.69	-3.43	-0.7	-0.53	-0.51	0.14	0.37	0.15	0.38
BnaCnng41340D			-3.05	-1.98	-2.64	-0.66	-3	-1.35	-0.33	-0.25	0.08	-0.2	1.4	0.43
BnaAnng15510D	Ketoacyl-CoA Synthase	AT1G07720	-1.42	0.42	-0.51	-1.35	-1.53	-0.31	-0.12	0.02	0.8	-0.09	-0.97	-0.82
BnaCnng52900D			-1.42	0.46	-0.69	-1.16	-1.55	-0.22	-0.1	0.04	0.63	-0.09	-0.99	-0.77
BnaAnng15520D			-1.42	0.51	-0.36	-1.3	-1.5	-0.31	-0.19	-0.01	0.88	-0.09	-0.93	-0.91
BnaA06g04280D			-1.46	-1.95	-0.4	-2.04	-1.67	-0.6	-0.15	-0.35	0.92	-0.56	0.83	0.79
BnaCnng58900D			-1.49	-1.4	-0.47	-2.16	-1.51	-1.21	-0.06	-0.5	0.96	-0.53	0.2	-0.34
BnaA06g13650D	Ketoacyl-CoA Synthase	AT1G19440	1.02	-2.06	0.69	-1.4	0.75	-2.79	0.13	0.21	-0.2	-0.06	0.46	-0.79
BnaA09g44160D			0.56	-1.97	0.22	-1.46	0.09	-2.59	0.29	0.38	-0.05	-0.09	0.46	-0.72
BnaC08g36720D			0.59	-1.98	0.3	-1.42	0.15	-2.72	0.25	0.36	-0.04	-0.08	0.52	-0.81
BnaA06g13570D			1.05	-2.05	0.72	-1.39	0.69	-2.77	0.12	0.25	-0.21	-0.11	0.46	-0.83
BnaCnng04680D	Ketoacyl-CoA Synthase	AT1G25450	0.15	0.46	0.26	0.89	-0.77	1.3	0.03	0.87	0.14	-0.04	0.57	0.79
BnaA09g28510D			-1.22	-5.21	-0.68	-4.12	-0.84	-5.54	-0.29	-0.05	0.25	0.33	1.33	-0.01
BnaC02g18340D	Ketoacyl-CoA Synthase	AT1G68530	0.36	-3.42	0.74	-3.39	0.35	-3.35	-0.43	-0.18	-0.05	-0.18	-0.02	-0.11
BnaA07g24600D			0.23	-3.27	0.55	-3.53	0.34	-3.26	-0.47	-0.21	-0.15	-0.11	-0.4	-0.1
BnaC06g25830D			0.23	-3.31	0.55	-3.55	0.34	-3.22	-0.47	-0.22	-0.15	-0.11	-0.39	-0.02
BnaA02g35570D	Ketoacyl-CoA Synthase	AT1G71160	2.47	-2.18	4.29	-3.14	4.3	-3.19	-0.71	-1.03	1.11	0.81	0.15	-0.21
BnaC02g20600D			2.29	-2	4	-2.85	3.94	-2.83	-0.71	-1.03	1	0.63	0.15	-0.21
BnaA07g23630D			3.78	-2.91	5.18	-3.62	4.98	-3.87	-0.71	-1.03	0.69	0.17	-0.02	-0.79
BnaCnng17080D			4.08	-2.88	5.1	-3.54	5	-3.89	-0.39	-0.71	0.64	0.22	-0.02	-0.79
BnaC07g04810D	Ketoacyl-CoA Synthase	AT2G15090	-6.31	0.05	-5.68	-1.28	-5.06	-2.29	-0.32	0.3	0.31	1.54	-1.02	-0.79
BnaC03g46130D	Ketoacyl-CoA Synthase	AT2G16280	-1.38	-2.99	-1.15	-1.17	-1.29	-3.27	-0.05	-0.11	0.18	-0.02	2	-0.29
BnaA03g39010D			0.14	-0.12	0.84	0.89	-0.92	0.71	-0.56	1.02	0.14	-0.04	1.15	0.79
BnaC03g46140D			0.82	-1.54	0.84	0.89	0.62	-0.51	-0.3	-0.03	-0.28	-0.23	2.15	0.79
BnaA07g03590D			-1.12	-2.72	-0.69	-1.26	-1.07	-2.93	-0.18	-0.06	0.26	-0.01	1.71	-0.22
BnaC07g05570D			-1.16	-2.7	-0.69	-1.32	-1.08	-2.91	-0.19	-0.07	0.28	0.01	1.67	-0.2
BnaA09g08660D			-1.35	-2.82	-0.8	-1.3	-1.26	-2.92	-0.21	-0.07	0.34	0.03	1.86	-0.06
BnaC09g08890D			-1.52	-2.45	-0.86	-1.02	-1.41	-2.58	-0.34	-0.09	0.32	0.02	1.76	-0.11
BnaA09g08670D			-1.34	-1.91	-1.44	0.01	-0.81	-2.83	-0.13	-0.4	-0.23	0.13	1.68	-0.79
BnaA04g15380D	Ketoacyl-CoA Synthase	AT2G26250	-0.48	-3.49	-0.17	-2.88	-0.51	-4.77	-0.16	0.09	0.15	0.06	0.76	-1.22
BnaC04g38330D			-0.48	-3.47	-0.16	-2.8	-0.53	-4.66	-0.15	0.11	0.17	0.06	0.83	-1.13
BnaA09g40640D			-0.53	-3.6	-0.29	-2.92	-0.58	-4.81	-0.15	0.06	0.09	0.01	0.77	-1.2
BnaC08g33100D			-0.54	-3.67	-0.31	-3.02	-0.47	-4.74	-0.12	0.01	0.12	0.08	0.77	-0.99
BnaC09g50350D	Ketoacyl-CoA Synthase	AT2G26640	0.9	-2.87	0.97	-1.46	0.88	-3.2	-0.26	-0.25	-0.2	-0.27	1.21	-0.6
BnaA10g25350D			0.85	-2.83	0.96	-1.49	0.87	-3.2	-0.28	-0.29	-0.18	-0.27	1.17	-0.64
BnaA04g16560D	Ketoacyl-CoA Synthase	AT2G28630	-4.35	-0.95	-4.46	-0.87	-4.92	-2.16	0.01	-0.01	-0.1	-0.58	-0.02	-1.79
BnaC04g39890D			-4.08	-1.16	-4.73	-0.53	-4.82	-2.35	0.06	0.03	-0.6	-0.72	0.04	-1.91
BnaA07g14020D			-3.82	-1.59	-4.6	-0.94	-4.79	-2.61	0.16	0.08	-0.61	-0.89	0.04	-1.91
BnaC04g15590D			-3.79	-1.76	-4.61	-0.94	-4.72	-2.7	0.14	0.08	-0.67	-0.85	0.15	-1.79
BnaC04g00710D	Ketoacyl-CoA Synthase	AT2G46720	-3.6	-2.18	-3.46	-3.23	-4.14	-2.35	-0.34	-0.08	-0.19	-0.62	-1.24	-0.79
BnaA05g01150D			-3.67	-2.23	-3.51	-3.3	-4.18	-2.41	-0.35	-0.1	-0.19	-0.61	-1.26	-0.79
BnaA03g41660D	Ketoacyl-CoA Synthase	AT3G52160	-2.12	3.05	-3.6	1.89	-2.81	3.3	0.3	0.91	-1.18	0.22	-2.34	0.47
BnaC07g32730D			-1.54	2.58	-3.69	2.21	-2.74	3.25	0.12	0.99	-2.03	-0.21	-2.4	0.46
BnaA01g02870D	Ketoacyl-CoA Synthase	AT4G34250	-3.43	-2.86	-3.74	-2.16	-3.47	-3.42	0.18	0.17	-0.13	0.13	0.57	-0.43
BnaC01g04130D			-3.88	-2.62	-4.45	-1.61	-3.77	-3.66	0.12	0.13	-0.44	0.24	0.57	-0.79
BnaA03g51030D			-1.23	-3.33	-1.36	-2.52	-1.27	-3.85	0.34	0.35	0.22	0.31	1.03	-0.2
BnaC07g44970D			-1.34	-2.86	-1.32	-2.65	-1.36	-3.61	0.18	0.24	0.21	0.22	0.42	-0.53
BnaC07g44900D			-1.95	-2	-1.65	-1.69	-2.13	-1.4	-0.04	0.38	0.27	0.2	0.57	0.79
BnaA08g11140D	Ketoacyl-CoA Synthase	AT4G34510	-2.12	-0.27	-0.45	-0.98	-0.04	-0.44	-0.39	-1.12	1.28	0.96	0.57	0.8
BnaC03g66040D			-0.29	-1.76	0.02	-1.11	0.3	-1.51	0.03	-0.05	0.33	0.54	0.98	0.8
BnaC07g45070D	Ketoacyl-CoA Synthase	AT4G34520	9.17	-1.99	8.77	0.81	8.27	-3.12	0.03	0.29	-0.37	-0.61	2.43	-1.73
BnaA08g11130D			12.11	-2.05	13.81	0.77	11.08	-3.06	-1.97	0.46	-0.28	-0.57	2.55	-1.57
BnaC03g65980D			12.49	-2.05	13.77	0.77	11.04	-3.03	-1.56	0.88	-0.28	-0.57	2.54	-1.56
BnaAnng00970D	Ketoacyl-CoA Synthase	AT5G04530	-2.46	-5.24	-2.85	-3.07	-3.03	-3.51	-0.63	-0.77	-1.02	-1.35	1.15	0.38
BnaC02g02670D			-2.63	-5.07	-2.96	-3.25	-3.07	-3.48	-0.61	-0.78	-0.94	-1.22	0.89	0.37
BnaA10g25660D			0.29	-5.21	-0.05	-3.39	-0.8	-3.89	-0.78	-0.76	-1.12	-1.85	0.7	-0.53
BnaC09g50630D			0.19	-5.15	-0.22	-3.42	-0.92	-3.61	-0.76	-0.8	-1.16	-1.91	0.57	-0.38
BnaA02g22340D	Ketoacyl-CoA Synthase	AT5G43760	-1.59	-0.37	-1.55	0.07	-1.74	-0.04	0.06	0.11	0.1	-0.05	0.55	0.28
BnaC02g30500D			-1.57	-0.42	-1.54	0.08	-1.73	-0.04	0.07	0.12	0.1	-0.05	0.6	0.34
BnaA06g36580D			-1.75	-0.52	-1.82	0.42	-1.86	0.01	0.02	-0.09	-0.05	-0.19	0.9	0.35
BnaC07g17300D			-1.52	-0.51	-1.68	0.26	-1.8	0.07	0.04	0.03	-0.13	-0.25	0.64	0.33
BnaA02g30560D	Ketoacyl-CoA Synthase	AT5G49070	-1.18	0.46	0.26	-0.11	-1.5	1.3	-0.3	0.28	1.14	-0.04	0.57	0.79
BnaC02g38930D			-0.44	0.46	0.68	-0.11	-1.18	1.3	0.03	0.71	1.14	-0.04	0.57	0.79
BnaA07g36830D	Ketoacyl-CoA Reductase	AT1G24470	1.73	-3.58	2.29	-1.66	2.34	-2.23	-0.11	-0.17	0.45	0.44	2.37	1.79
BnaC07g11110D			1.73	-2.71	2.04	-2.7	2.68	-1.58	0.25	-0.71	0.56	0.25	0.57	1.38
BnaA09g28160D			1.15	-2.65	2.13	-1.71	1.69	-2.83	-0.35	-0.16	0.63	0.39	1.57	0.21
BnaC05g21070D			1.11	-2.74	2.4	-1.11	1.63	-2.64	-0.9	-0.25	0.39	0.27	2.03	0.37
BnaC07g11120D			1.19	-2.26	2.47	-2.02	2.38	-2.27	-0.27	-0.12	1	1.06	1.25	1.06
BnaA02g13310D	Ketoacyl-CoA Reductase	AT1G67730	1.15	-1.87	1.02	-0.77	1.2	-2.39	0.13	-0.05	0.01	0	1.11	-0.52
BnaC02g17470D			1.04	-1.82	0.93	-0.72	1.06	-2.32	0.14	-0.02	0.02	0	1.11	-0.51
BnaA07g26670D			0.4	-2.05	0.24	-0.61	0.36	-2.39	0.23	0.07	0.07	0.02	1.51	-0.31
BnaC06g28830D			0.45	-2.01	0.29	-0.64	0.4	-2.38	0.24	0.08	0.07	0.03	1.44	-0.34
BnaA03g02950D	Hydroxyacyl-CoA Dehydratase	AT5G10480	0.65	-3.12	0.7	-1.4	0.63	-3.36	-0.13	-0.19	-0.08	-0.21	1.64	-0.45
BnaC03g04350D			0.63	-3.15	0.74	-1.37	0.62	-3.2	-0.16	-0.2	-0.04	-0.2	1.73	-0.25
BnaA10g21780D			0.56	-2.98	0.5	-1.47	0.43	-3.37	-0.01	0.01	-0.07	-0.13	1.43	-0.52
BnaC09g46070D			0.43	-3	0.37	-1.49	0.28	-3.31	-0.05	-0.05	-0.12	-0.19	1.4	-0.5
BnaAnng28340D	Hydroxyacyl-CoA Dehydratase	AT5G59770	-0.56	-0.58	-0.13	-0.34	-0.56	-0.61	-0.43	-0.26	-0.01	-0.27	0.23	-0.31
BnaCnng50940D			-0.62	-0.56	-0.09	-0.34	-0.52	-0.67	-0.47	-0.32	0.06	-0.23	0.29	-0.33
BnaA09g34930D	Enoyl-CoA Reductase	AT3G55360	0.34	-2.61	0.23	-0.51	-0.01	-2.89	0.1	0.1	-0.01	-0.25	2.09	-0.54
BnaC08g26140D			0.34	-2.61	0.22	-0.5	-0.02	-2.91	0.1	0.09	-0.01	-0.27	2.09	-0.57
BnaA02g15770D	Bifunctional Wax Ester Synthase / Diacylglycerol Acyltransferase	AT1G72110	-2.12	-1.27	-0.65	-0.2	0.57	-4.21	-0.56	0.46	0.91	3.14	1.98	0.21
BnaC02g21040D			-2.1	-1.86	-0.18	-0.75	0.49	-4.36	-1.04	0.12	0.88	2.71	1.98	0.21
BnaA03g16250D			1.82	-5.72	1.31	-5.15	1.92	-5.1	0.51	0.38	0	0.49	0.57	1.11
BnaC03g19520D			1.8	-5.99	1.39	-4.51	1.75	-5.25	0.4	0.43	-0.01	0.37	1.47	1.11
BnaA02g15790D			-3.52	-0.76	-1.37	-0.57	0.14	-4.1	-1.36	-0.12	0.79	3.54	0.98	0.21
BnaCnng48100D			-3.8	-0.27	-1.48	-0.28	0.11	-3.85	-1.33	-0.12	0.99	3.79	0.98	0.21
BnaA03g18270D	Bifunctional Wax Ester Synthase / Diacylglycerol Acyltransferase	AT2G38995	-3.5	-3.06	-5.04	-1.11	-4.27	-1.7	0.15	0.2	-1.38	-0.57	0.57	0.79
BnaC03g21770D			-3.38	-3.24	-5.12	-1.11	-4.16	-1.87	0.19	0.21	-1.56	-0.57	0.57	0.79
BnaA03g18290D			-2.44	-0.53	-1.62	0.31	-2.92	0.71	-1.1	0.03	-0.27	-0.45	0.57	0.79
BnaC03g21780D			-2.91	-0.12	-1.62	0.31	-3.06	0.71	-1.16	0.11	0.14	-0.04	0.57	0.79
BnaC03g52600D	Bifunctional Wax Ester Synthase / Diacylglycerol Acyltransferase	AT3G49190	ND	ND	ND	ND	ND	ND	ND	ND	ND	ND	ND	ND
BnaA01g20700D	Bifunctional Wax Ester Synthase / Diacylglycerol Acyltransferase	AT3G49200	-0.44	2.05	-0.74	-0.11	-1	2.3	-0.14	-0.07	-0.44	-0.62	-2.6	-0.37
BnaC01g25950D			-1.2	2.14	-0.4	0.47	-0.19	1.83	-0.97	-0.79	-0.18	0.22	-1.85	-0.09
BnaA01g20710D	Bifunctional Wax Ester Synthase / Diacylglycerol Acyltransferase	AT3G49210	-1.39	1.55	-1.08	0.56	-0.74	1.75	-0.76	-0.75	-0.46	-0.1	-1.44	0.1
BnaC01g25960D			-1.16	1.69	-1.08	0.74	-0.42	1.61	-0.49	-0.62	-0.41	0.12	-1.36	0.04
BnaA06g39110D			0.73	2.05	0.26	1.89	0.82	0.71	0.03	0.87	-0.44	0.96	-0.6	-0.38
BnaC03g52610D			-1.08	2.69	-0.48	0.89	-0.6	1.71	-0.45	-0.52	0.14	-0.04	-1.65	-1.01
BnaA06g16100D			-1.15	0.98	-0.81	-0.24	-0.4	0.74	-0.39	-0.63	-0.04	0.13	-1.26	-0.11
BnaC08g20870D			-1.11	0.8	-0.84	-0.21	-0.33	0.57	-0.42	-0.63	-0.15	0.15	-1.16	-0.08
BnaA02g01260D	Bifunctional Wax Ester Synthase / Diacylglycerol Acyltransferase	AT5G12420	2.15	-1.65	2.38	0.51	2.77	-1.85	-0.5	-0.41	-0.27	0.21	1.89	0.02
BnaC02g04350D			2.23	-1.63	2.78	0.52	2.74	-1.83	-0.75	-0.29	-0.21	0.22	1.94	0.02
BnaA03g03980D			1.14	0.88	2.07	1.89	0.62	-0.51	-0.56	0.7	0.36	0.18	1.38	-1.21
BnaC03g05590D			1.14	0.88	0.84	3.01	1.04	-0.51	-0.56	0.29	-0.86	0.18	1.27	-1.21
BnaA03g03990D			-0.33	0.15	-0.18	0.89	0.52	0.23	-0.87	-1.1	-0.72	-0.25	0.02	-0.17
BnaC02g32190D	Bifunctional Wax Ester Synthase / Diacylglycerol Acyltransferase	AT5G16350	0.04	-3.62	-0.47	-1.72	0.23	-4.46	0.25	-0.3	-0.26	-0.1	1.64	-0.95
BnaA10g06730D			3.73	-3.12	2.96	-0.81	1.4	-0.29	0.03	0.29	-0.74	-2.04	1.57	0.79
BnaA04g11680D			-0.27	1.98	-0.22	1.74	2.72	2.2	-1.49	-3.03	-1.44	-0.04	-1.69	0.17
BnaC09g29720D			3.05	-2.44	2.26	-1.11	1.13	-0.02	0.03	0.29	-0.77	-1.63	0.57	0.79
BnaC09g29730D			2.15	-1.54	0.84	0.89	-0.19	1.3	0.03	0.29	-1.28	-2.04	1.15	0.79
BnaC04g34140D			-0.08	1.96	2.07	0.89	1.4	1.88	-1.78	-1.52	0.36	-0.04	-0.71	-0.13
BnaA03g03980D			1.14	0.88	2.07	1.89	0.62	-0.51	-0.56	0.7	0.36	0.18	1.38	-1.21
BnaC03g05590D			1.14	0.88	0.84	3.01	1.04	-0.51	-0.56	0.29	-0.86	0.18	1.27	-1.21
BnaC04g34130D			-1.66	1.78	-0.15	1.31	0.55	2.14	-0.78	-0.93	0.72	1.28	0.25	1.64
BnaUnng02180D			0.15	2.27	-0.74	0.89	-0.19	1.88	1.03	0.29	0.14	-0.04	-1.24	-0.43
BnaA05g12980D	Bifunctional Wax Ester Synthase / Diacylglycerol Acyltransferase	AT5G37300	-2.92	-4.33	-2.83	-4.42	-2.61	-3	-0.11	0.14	-0.02	0.45	-0.1	1.79
BnaC06g12160D			-2.9	-4.34	-2.81	-4.43	-2.59	-3.04	-0.1	0.15	-0.01	0.46	-0.1	1.77
BnaA10g06730D	Bifunctional Wax Ester Synthase / Diacylglycerol Acyltransferase	AT5G53380	3.73	-3.12	2.96	-0.81	1.4	-0.29	0.03	0.29	-0.74	-2.04	1.57	0.79
BnaC09g29720D			3.05	-2.44	2.26	-1.11	1.13	-0.02	0.03	0.29	-0.77	-1.63	0.57	0.79
BnaA03g12270D	Bifunctional Wax Ester Synthase / Diacylglycerol Acyltransferase	AT5G53390	-8.5	0.46	-7.07	0.3	-7.83	1.3	-0.7	-0.71	0.73	-0.04	0.57	0.79
BnaC03g14900D			-8.51	0.46	-7.66	0.89	-7.78	1.3	-0.71	-0.77	0.14	-0.04	0.57	0.79
BnaA02g10280D			-7.83	0.46	-7.22	0.89	-7.11	1.3	-0.47	-0.76	0.14	-0.04	0.57	0.79
BnaC02g14320D			-7.63	0.46	-7.03	0.89	-6.94	1.3	-0.46	-0.74	0.14	-0.04	0.57	0.79
BnaC09g29740D			-7.05	0.46	-6.14	0.89	-6.37	1.3	-0.77	-0.72	0.14	-0.04	0.57	0.79
BnaA03g08520D	Alcohol-forming Fatty Acyl-CoA Reductase (ER); Alcohol-forming Fatty Acyl-CoA Reductase	AT3G44540	-0.1	0.5	-0.22	-0.52	-0.06	-0.51	0.22	0.48	0.11	0.53	-0.91	-0.48
BnaCnng47950D			-0.14	0.53	-0.2	-0.53	-0.06	-0.49	0.19	0.46	0.13	0.54	-0.93	-0.48
BnaA06g19780D			-1.6	1.98	-0.18	3.74	-1.13	0.06	-0.28	0.38	1.14	0.85	2.9	-1.07
BnaC03g53920D			-1.6	1.98	-0.18	3.72	-1.13	0.06	-0.28	0.38	1.14	0.85	2.89	-1.07
BnaCnng48650D			-0.37	-1.76	0.34	-1.36	0.4	-0.97	-0.12	-0.03	0.58	0.74	0.98	1.53
BnaC03g53910D			0.15	2.79	-0.74	4.74	-1.64	1.62	2.35	2.75	1.46	0.96	3.41	-0.21
BnaA06g18840D	Alcohol-forming Fatty Acyl-CoA Reductase	AT3G44550	-0.7	1.14	-1.48	3.01	-1.47	1.07	0.18	1.21	-0.6	0.45	1.27	0.38
BnaC03g54750D			-0.85	1.46	-1.48	3.01	-1.6	1.29	0.35	1.3	-0.28	0.54	1.27	0.38
BnaA06g18840D	Alcohol-forming Fatty Acyl-CoA Reductase	AT3G44560	-0.7	1.14	-1.48	3.01	-1.47	1.07	0.18	1.21	-0.6	0.45	1.27	0.38
BnaC03g54750D			-0.85	1.46	-1.48	3.01	-1.6	1.29	0.35	1.3	-0.28	0.54	1.27	0.38
BnaA06g19780D			-1.6	1.98	-0.18	3.74	-1.13	0.06	-0.28	0.38	1.14	0.85	2.9	-1.07
BnaC03g53920D			-1.6	1.98	-0.18	3.72	-1.13	0.06	-0.28	0.38	1.14	0.85	2.89	-1.07
BnaA04g02710D	Alcohol-forming Fatty Acyl-CoA Reductase	AT3G56700	1.02	-1.41	1.05	-0.35	0.6	-0.66	-0.24	0.29	-0.2	-0.13	0.86	0.63
BnaCnng38260D			0.23	0.9	-0.27	1.81	-1.6	1.71	-0.28	0.29	-0.78	-1.54	0.13	-0.73
BnaC06g16060D			1.6	-1.44	0.12	-0.61	0.52	-0.85	1.13	0.84	-0.34	-0.24	0.49	0.35
BnaA07g16940D			2.56	-3.29	2.16	-1.92	2.12	-3.69	0.47	0.21	0.07	-0.22	1.44	-0.63
BnaC08g27570D			2.34	1.09	2.31	1.5	1.78	0.71	0.26	0.43	0.23	-0.13	0.63	-0.52
BnaA01g03200D	Alcohol-forming Fatty Acyl-CoA Reductase	AT4G33790	-1.49	-6.55	-1.27	-5.74	-1.68	-7.7	-0.16	0.06	0.06	-0.12	0.88	-1.27
BnaC01g04460D			-1.49	-6.5	-1.28	-5.78	-1.67	-7.48	-0.16	0.06	0.05	-0.11	0.77	-1.1
BnaA08g11440D			-0.83	-5.37	-0.65	-4.03	-0.95	-7.17	0.04	0.18	0.23	0.07	1.57	-1.73
BnaC03g66380D			-0.91	-5.6	-0.7	-4.25	-1.1	-7.36	-0.05	0.16	0.16	-0.03	1.51	-1.79
BnaC02g09500D	Alcohol-forming Fatty Acyl-CoA Reductase	AT5G22420	-0.02	-4.58	1.24	-2.98	1.75	-4.28	-0.85	-1.15	0.41	0.62	2.01	0.92
BnaA10g13920D			0.28	-3.18	1.03	-2.54	0.83	-3.57	-0.45	-0.37	0.3	0.18	0.95	-0.21
BnaC05g38090D			0.15	-2.38	1.21	-2.38	1.4	-3.86	-0.62	-0.57	0.44	0.69	0.44	-0.79
BnaA02g05700D	Alcohol-forming Fatty Acyl-CoA Reductase	AT5G22500	-2.64	-1.05	-1.72	0.45	-1.51	-2.77	-0.63	-0.39	0.29	0.74	1.79	-0.99
BnaC02g09540D			-2.67	-1.16	-1.73	0.33	-1.4	-2.59	-0.63	-0.41	0.31	0.85	1.81	-0.58
BnaA03g08520D			-0.1	0.5	-0.22	-0.52	-0.06	-0.51	0.22	0.48	0.11	0.53	-0.91	-0.48
BnaCnng47950D			-0.14	0.53	-0.2	-0.53	-0.06	-0.49	0.19	0.46	0.13	0.54	-0.93	-0.48
BnaA10g13850D			-2.75	-1.33	-1.73	0.43	-1.38	-3.01	-0.74	-0.45	0.28	0.92	2.04	-0.76
BnaC09g36490D			-2.75	-1.36	-1.74	0.42	-1.39	-3.01	-0.74	-0.45	0.27	0.91	2.05	-0.73
BnaA06g40570D	Midchain Alkane Hydroxylase / Cytochrome P450, 96A	AT1G47620	0.15	1.05	0.26	0.15	-0.68	-0.02	1.35	2.1	1.46	1.28	0.57	0.21
BnaC07g47150D			-0.44	0.46	0.26	-0.43	-0.68	-0.02	0.77	1.52	1.46	1.28	0.57	0.79
BnaC02g24410D			0.15	1.79	-0.74	0.89	-0.61	0.71	1.61	1.3	0.72	0.54	-0.17	-0.53
BnaC02g24420D			1.47	0.95	0.58	0.89	-1.45	1.98	1.03	2.88	0.14	-0.04	0.08	0.98
BnaA02g17240D			1.56	1.27	0.85	0.11	-0.67	0.98	1.44	2.52	0.73	0.28	-0.43	-0.01
BnaA09g15090D	Secondary Alcohol Dehydrogenase	AT1G57750	-3.95	-6.87	-3.63	-7.44	-3.69	-6.66	-0.02	0.16	0.29	0.42	-0.28	0.62
BnaA09g15160D			-3.58	-2.21	-3.31	-4.57	-3.92	-4.17	-0.19	-0.07	0.08	-0.41	-2.28	-2.38
BnaC09g15720D			-3.51	-2.98	-3.36	-4.62	-3.85	-4.26	-0.16	-0.07	-0.01	-0.41	-1.65	-1.69
BnaC09g51620D			-3.46	-6.02	-3.21	-7.51	-3.34	-7.58	0.04	0.14	0.29	0.26	-1.2	-1.29
BnaA09g15080D			-3.54	-6.04	-3.31	-7.44	-3.41	-7.93	0.05	0.14	0.28	0.26	-1.11	-1.62
BnaA09g15100D			-3.97	-4.77	-3.49	-6.15	-3.88	-5.28	-0.21	0.02	0.28	0.12	-1.11	-0.4
BnaCnng60030D			-3.27	-2.12	-3.13	-4.51	-3.62	-3.59	-0.11	-0.1	0.03	-0.45	-2.37	-1.92
BnaC07g47200D	Midchain Alkane Hydroxylase / Cytochrome P450, 96A	AT1G65340	2.2	-3.18	1.76	-0.88	1.9	-1.79	0.03	-0.29	-0.41	-0.6	1.89	0.79
BnaA06g40610D			2.21	-3.18	1.94	-1.11	1.93	-1.4	-0.24	-0.71	-0.5	-0.99	1.57	0.79
BnaC08g35480D	Midchain Alkane Hydroxylase	AT2G21910	-2.17	0.46	-1.91	0.89	-0.18	0.71	-0.12	-1.44	0.14	0.54	0.57	0.79
BnaA09g55910D			-2.55	0.46	-2.06	0.89	-1.6	0.71	-0.35	-0.41	0.14	0.54	0.57	0.79
BnaA09g42120D	Midchain Alkane Hydroxylase	AT2G23180	1.21	-4.33	0.95	-1.83	-0.35	-3.18	-0.34	0.79	-0.61	-0.77	1.89	0.38
BnaC08g34530D			1.23	-4.49	1.12	-1.85	-0.35	-2.97	-0.39	0.85	-0.49	-0.72	2.15	0.79
BnaA08g07980D			0.53	-4.03	0.56	-1.96	-0.66	-1.95	-0.35	0.49	-0.33	-0.7	1.74	1.38
BnaC08g09240D			0.41	-4.04	0.48	-1.97	-0.93	-1.64	-0.58	0.31	-0.51	-1.03	1.57	1.38
BnaC07g47130D	Midchain Alkane Hydroxylase / Cytochrome P450, 96A	AT4G32170	2.15	-3.71	1.7	-0.77	1.48	-1.95	-0.33	-0.3	-0.78	-0.96	2.15	0.79
BnaC07g47140D			-2.31	-3.78	-3.93	-0.99	-3.67	-1.51	-0.02	-0.12	-1.65	-1.48	1.15	0.79
BnaA06g40560D			-5.2	-3.67	-7.43	-0.69	-6.32	-1.61	-0.18	-0.15	-2.41	-1.27	0.57	0.79
BnaA06g40600D	Midchain Alkane Hydroxylase	AT4G39480	-1.69	-1.77	-1.18	-3.03	-1.18	-3.57	-0.54	-0.16	-0.02	0.35	-1.28	-1.45
BnaC07g47170D			-1.66	-1.83	-1.17	-2.99	-1.19	-3.58	-0.53	-0.15	-0.05	0.32	-1.21	-1.44
BnaA08g16460D	Midchain Alkane Hydroxylase	AT4G39490	2.15	-1.54	0.85	-0.7	-0.19	0.3	1.03	1.3	-0.27	-1.04	0.57	0.79
BnaA08g16480D			0.15	0.46	1.26	-0.11	-0.19	1.3	0.03	0.29	1.14	-0.04	0.57	0.79
BnaC03g76440D			1.73	-1.12	1.85	-0.7	-0.19	1.3	0.03	0.29	0.14	-1.63	0.57	0.79
BnaA06g40580D			-1.42	-2.06	-0.93	-2.19	-1.38	-2.87	-0.52	-0.01	-0.04	0.02	-0.17	-0.79
BnaA01g05520D	Midchain Alkane Hydroxylase	AT4G39510	-3.47	-3.86	-1.08	-4.15	-2.3	-2.51	-1.53	-0.73	0.86	0.44	0.57	1.79
BnaC01g00400D			-3.33	-4.09	-1.03	-4.28	-2.28	-2.68	-1.54	-0.67	0.76	0.38	0.57	1.79
BnaA08g16470D			-0.58	-0.12	-1.32	0.89	-1.51	1.3	0.29	0.3	-0.45	-0.63	0.57	0.79
BnaC03g60620D			-0.58	-0.12	-1.32	0.89	-1.51	1.3	0.29	0.3	-0.45	-0.63	0.57	0.79
BnaA06g40560D			-5.2	-3.67	-7.43	-0.69	-6.32	-1.61	-0.18	-0.15	-2.41	-1.27	0.57	0.79
BnaC07g47120D			-5.41	-3.39	-7.03	-0.53	-7.03	-0.87	-0.1	-0.11	-1.72	-1.73	1.15	0.79
BnaA06g40570D			0.15	1.05	0.26	0.15	-0.68	-0.02	1.35	2.1	1.46	1.28	0.57	0.21
BnaC07g47150D			-0.44	0.46	0.26	-0.43	-0.68	-0.02	0.77	1.52	1.46	1.28	0.57	0.79
BnaA04g08900D			-2.32	0.46	-0.33	0.89	-0.77	1.3	-1.85	-1.59	0.14	-0.04	0.57	0.79
BnaC04g31180D			-1.59	-0.12	-0.74	0.89	-0.77	1.3	-1.29	-1.45	-0.44	-0.62	0.57	0.79
BnaC04g31190D			-2.32	0.46	-0.33	0.89	-0.77	1.3	-1.85	-1.59	0.14	-0.04	0.57	0.79
BnaA03g12650D	Midchain Alkane Hydroxylase	AT5G52320	-1.44	-0.12	-0.33	-0.11	-0.6	0.71	-0.56	-0.88	0.56	-0.04	0.57	0.79
BnaC03g15500D			-0.04	-1.34	-0.74	0.31	-0.51	0.3	-0.38	-0.39	-1.08	-0.85	0.57	0.79
BnaA08g06820D			0.72	-4.78	0.09	-4.09	-0.53	-3.48	0.5	0.75	-0.13	-0.51	0.57	0.79
BnaA03g12640D			0.73	-0.12	0.26	0.89	-0.78	1.3	0.03	0.88	-0.44	-0.62	0.57	0.79
BnaC08g07610D			0.57	-4.09	0.2	-3.57	0.11	-3.13	0.42	0.29	0.05	-0.17	0.57	0.79
BnaA06g12060D	ABC Transporter	AT1G17840	-0.06	-1.28	-0.07	-0.73	-0.22	-2.2	-0.03	0.26	-0.04	0.09	0.51	-0.83
BnaC05g13800D			-0.05	-1.27	-0.08	-0.71	-0.2	-2.22	-0.02	0.24	-0.04	0.1	0.51	-0.86
BnaA08g22920D			-0.19	-1.26	-0.15	-0.76	-0.31	-2.15	-0.04	0.24	0	0.12	0.5	-0.77
BnaC08g17570D			-0.26	-1.27	-0.22	-0.79	-0.32	-2.28	-0.05	0.21	-0.01	0.15	0.47	-0.86
BnaA08g22910D			0.01	-1.37	0.6	-0.55	-0.41	-2.29	-0.56	0.41	0.03	-0.01	0.85	-0.92
BnaA05g36020D	ABC Transporter	AT1G31770	-0.66	-1.68	0.08	-0.64	-1.11	-2.29	-0.83	-0.01	-0.1	-0.46	0.95	-1.06
BnaCnng15320D			-0.65	-1.79	0.05	-0.62	-1.15	-2.24	-0.84	0	-0.14	-0.51	1.03	-0.95
BnaA09g24990D			-0.4	-2.03	0.37	-0.73	-0.94	-2.13	-0.93	-0.05	-0.16	-0.59	1.13	-0.69
BnaC08g08460D			-0.61	-2.32	-0.08	-0.68	-1.6	-1.45	-0.73	0.06	-0.2	-0.93	1.44	-0.06
BnaA09g25160D			-0.44	-1.99	0.48	-0.72	-0.9	-2.06	-1.05	-0.13	-0.13	-0.59	1.15	-0.65
BnaA09g25170D			-0.01	-1.99	-0.81	-1.66	-1.1	-1.76	0.53	0.26	-0.27	-0.83	0.07	-0.59
BnaC08g19330D			-0.19	-0.06	-0.45	-0.5	-0.65	-0.23	0.13	0.12	-0.13	-0.34	-0.57	-0.51
BnaC06g04590D	ABC Transporter	AT1G51460	-3.39	-3.26	-3.33	-1.81	-3.01	-0.7	-0.36	-0.34	-0.3	0.04	1.15	2.6
BnaA06g02330D			-3.42	-3.21	-3.31	-1.81	-2.94	-0.93	-0.35	-0.39	-0.25	0.09	1.15	2.38
BnaA05g15230D	ABC Transporter	AT1G51500	-0.22	-2.68	-0.18	-2.41	-0.53	-3.27	-0.09	0.27	-0.05	-0.05	0.22	-0.64
BnaC06g08850D			-0.31	-2.75	-0.26	-2.44	-0.58	-3.39	-0.1	0.24	-0.05	-0.03	0.26	-0.67
BnaA06g02330D			-3.42	-3.21	-3.31	-1.81	-2.94	-0.93	-0.35	-0.39	-0.25	0.09	1.15	2.38
BnaC06g04590D			-3.39	-3.26	-3.33	-1.81	-3.01	-0.7	-0.36	-0.34	-0.3	0.04	1.15	2.6
BnaA08g01230D	ABC Transporter	AT1G53270	-1.5	0.49	-0.06	2.14	-1.82	1.34	-1.47	-0.73	-0.03	-1.04	1.63	-0.19
BnaC03g78180D			-1.52	0.48	-0.08	2.07	-1.8	1.38	-1.51	-0.76	-0.07	-1.04	1.51	-0.14
BnaA05g14460D	ABC Transporter	AT1G53390	-0.27	-0.08	-0.6	-0.36	-0.24	-0.58	0.16	0.08	-0.16	0.11	-0.44	-0.4
BnaA06g00980D			-0.72	0.34	-0.92	-0.17	-0.75	-0.4	0.21	0.22	0.01	0.19	-0.5	-0.56
BnaC06g41490D			-0.65	0.24	-0.84	-0.2	-0.72	-0.43	0.23	0.28	0.04	0.21	-0.39	-0.47
BnaC06g41450D			-1.24	0.92	-1.2	0.1	-1.05	0.09	-0.15	-0.09	-0.1	0.1	-0.93	-0.73
BnaA06g00960D			-1.31	0.98	-1.27	0.12	-1.19	0.22	-0.15	-0.13	-0.1	0	-0.96	-0.76
BnaCnng21420D			-0.14	-0.14	-0.57	-0.45	-0.26	-0.57	0.16	0.17	-0.27	0.04	-0.57	-0.39
BnaA02g15690D	ABC Transporter	AT1G71960	-0.1	0.77	0.35	-0.19	0.06	-0.15	-0.48	-0.02	-0.02	0.14	-0.99	-0.78
BnaC02g20910D			-0.15	0.79	0.33	-0.17	0.1	-0.27	-0.49	-0.11	-0.01	0.14	-0.97	-0.92
BnaA07g29760D			-0.07	0.6	0.39	-0.44	0.31	-0.49	-0.55	-0.37	-0.1	0.01	-1.13	-1.08
BnaC06g32970D			0.14	0.61	0.66	-0.47	0.41	-0.04	-0.6	-0.31	-0.08	-0.04	-1.15	-0.68
BnaA07g23320D			0.6	1.67	1.34	0.55	1.08	0.82	-0.83	-0.56	-0.09	-0.08	-1.2	-0.93
BnaCnng07730D			0.26	1.77	1.01	0.49	0.89	0.42	-0.79	-0.54	-0.05	0.09	-1.32	-1.26
BnaA07g29770D			0.32	0.6	0.9	-0.43	0.48	0.35	-0.66	-0.24	-0.07	-0.07	-1.1	-0.33
BnaA02g26990D	ABC Transporter	AT2G01320	-0.05	0.12	0.49	-0.35	0.07	-0.74	-0.55	-0.24	0	-0.12	-0.47	-0.98
BnaC02g33900D			-0.04	0.12	0.48	-0.35	0.07	-0.73	-0.53	-0.24	-0.01	-0.13	-0.48	-0.98
BnaA03g38410D	ABC Transporter	AT2G13610	-0.55	-1.14	-0.25	0.46	-0.95	-0.96	-0.33	-0.13	-0.03	-0.53	1.58	-0.35
BnaC03g45240D			-0.57	-1.06	-0.23	0.49	-0.92	-0.86	-0.36	-0.17	-0.03	-0.52	1.53	-0.32
BnaA07g13590D	ABC Transporter	AT2G28070	-0.55	0.71	-0.18	-0.27	-0.73	0.43	-0.36	-0.02	0.01	-0.19	-0.98	-0.47
BnaC04g16280D			-0.61	0.79	-0.15	-0.25	-0.71	0.44	-0.41	-0.01	0.05	-0.11	-0.99	-0.46
BnaA04g16210D			-0.59	0.33	-0.25	-0.32	-0.89	-0.06	-0.29	-0.1	0.05	-0.4	-0.6	-0.79
BnaC04g39450D			-0.79	0.13	-0.81	-0.22	-0.84	-0.04	-0.21	-0.28	-0.23	-0.33	-0.58	-0.5
BnaA04g21360D	ABC Transporter	AT2G37360	0.56	4.55	-1.65	6.19	-2.77	2.52	2.93	2.88	0.73	-0.46	2.36	-2.49
BnaC04g45080D			0.56	4.55	-1.68	6.21	-2.77	2.41	2.97	2.88	0.73	-0.46	2.39	-2.59
BnaA05g05990D	ABC Transporter	AT2G39350	-1.67	1.3	-2.77	2.9	-3.48	1.64	0.94	1.16	-0.17	-0.65	1.43	-0.32
BnaC04g06210D			-1.71	0.57	-2.66	2.45	-3.19	1.38	0.64	0.83	-0.31	-0.65	1.57	0.16
BnaA05g05980D			-0.08	0.69	-2.91	2.89	-2.83	2.62	1.97	2.12	-0.86	-0.63	1.34	1.31
BnaC04g06190D			-0.44	0.92	-1.74	2.06	-3.89	2.62	0.44	1.41	-0.86	-2.04	0.28	-0.34
BnaC04g06200D			-0.44	2.05	-2.44	2.59	-2.33	1.29	2.15	2.17	0.15	0.28	0.68	-0.47
BnaA01g29930D	ABC Transporter	AT3G13220	-0.85	-0.12	-0.74	0.89	0.23	1.62	-0.56	-0.71	-0.45	0.37	0.57	2.11
BnaC01g37830D			-0.59	-0.12	-1.06	0.89	-0.18	2.03	0.02	-0.45	-0.45	-0.04	0.57	2.11
BnaC05g40190D			0	0.08	0.29	-0.46	-0.1	-0.66	0.11	0.16	0.41	0.06	-0.13	-0.68
BnaC05g31240D	ABC Transporter	AT3G21090	1.04	-0.81	1.51	-0.47	1.33	-2.89	-0.51	-0.29	-0.04	-0.01	0.3	-2.09
BnaC09g30870D			0.52	-0.83	0.98	-0.17	0.64	-2.87	-0.73	-0.37	-0.27	-0.24	0.39	-2.28
BnaAnng17530D			1.08	-0.78	1.62	-0.36	1.35	-2.92	-0.64	-0.39	-0.1	-0.12	0.32	-2.26
BnaA02g27560D	ABC Transporter	AT3G25620	-0.64	0.46	-0.34	-0.57	0.41	-2.26	-0.53	-0.59	-0.24	0.45	-1.27	-2.27
BnaC02g35560D			-0.58	0.43	-0.25	-0.85	0.43	-2.14	-0.47	-0.57	-0.15	0.43	-1.43	-2.15
BnaA06g33490D			-1.04	0.25	-0.92	-0.66	-0.21	-2.12	-0.41	-0.54	-0.28	0.29	-1.19	-2.08
BnaC08g08460D			-0.61	-2.32	-0.08	-0.68	-1.6	-1.45	-0.73	0.06	-0.2	-0.93	1.44	-0.06
BnaCnng21050D			-0.93	0.44	-1.03	-1.18	-0.11	-2.22	-0.19	-0.37	-0.3	0.45	-1.92	-2.21
BnaCnng06480D			-1.66	0.46	-1.91	1.47	-0.6	0.71	0.39	-0.52	0.14	0.54	1.15	0.79
BnaA04g05540D	ABC Transporter	AT3G52310	-1.8	2.11	-4.35	0.89	-3.47	4.47	-0.22	-0.28	-2.77	-1.95	-3.99	0.41
BnaC04g28280D			-1.9	2.24	-4.32	0.89	-3.23	4.39	-0.25	-0.52	-2.67	-1.85	-4.02	0.3
BnaC08g24540D	ABC Transporter	AT3G53510	0.15	1.88	0	3.81	-0.92	0.71	1.03	1.03	0.88	-0.04	2.81	-1.21
BnaC04g06210D	ABC Transporter	AT3G55090	-1.71	0.57	-2.66	2.45	-3.19	1.38	0.64	0.83	-0.31	-0.65	1.57	0.16
BnaA04g03860D			-0.75	0.73	-1.38	3.08	-1.84	1.73	0.08	0.51	-0.55	-0.58	1.8	0.42
BnaC04g25800D			-0.72	0.65	-1.51	3.14	-1.92	1.75	0.16	0.54	-0.63	-0.65	1.86	0.45
BnaC02g04860D			-0.44	0.46	0.26	0.89	-0.19	1.88	-0.56	-0.3	0.14	-0.04	0.57	1.38
BnaA04g03860D	ABC Transporter	AT3G55100	-0.75	0.73	-1.38	3.08	-1.84	1.73	0.08	0.51	-0.55	-0.58	1.8	0.42
BnaC04g25800D			-0.72	0.65	-1.51	3.14	-1.92	1.75	0.16	0.54	-0.63	-0.65	1.86	0.45
BnaA04g03850D	ABC Transporter	AT3G55110	-3.12	-0.83	-2.39	-0.98	-2.24	-1.91	-0.89	-0.15	-0.16	0.73	-0.31	-0.35
BnaC04g25790D			-3.01	-1.65	-1.95	-1.69	-2.27	-2.51	-1.04	-0.26	0.02	0.48	-0.02	-0.38
BnaA07g16640D			-3.78	-2.42	-2.36	-2.54	-2.43	-4.06	-1.07	-0.66	0.36	0.69	0.25	-0.95
BnaA09g34830D			-3.43	-2.81	-1.96	-2.71	-2.23	-3.43	-1.09	-0.41	0.38	0.79	0.48	0.16
BnaC08g25990D			-3.52	-2.83	-2.01	-2.61	-2.17	-3.85	-1.07	-0.46	0.44	0.9	0.65	-0.12
BnaA04g03830D		AT3G55130	-2.81	1.31	-2.29	-0.31	-1.85	-0.42	-0.24	-0.17	0.28	0.79	-1.34	-0.94
BnaC04g25770D			-2.34	1.73	-2.4	0.64	-1.41	0.19	0.36	0.75	0.3	1.68	-0.79	0.13
BnaA04g03850D			-3.12	-0.83	-2.39	-0.98	-2.24	-1.91	-0.89	-0.15	-0.16	0.73	-0.31	-0.35
BnaC04g25790D			-3.01	-1.65	-1.95	-1.69	-2.27	-2.51	-1.04	-0.26	0.02	0.48	-0.02	-0.38
BnaA07g16640D			-3.78	-2.42	-2.36	-2.54	-2.43	-4.06	-1.07	-0.66	0.36	0.69	0.25	-0.95
BnaA09g34830D			-3.43	-2.81	-1.96	-2.71	-2.23	-3.43	-1.09	-0.41	0.38	0.79	0.48	0.16
BnaC08g25990D			-3.52	-2.83	-2.01	-2.61	-2.17	-3.85	-1.07	-0.46	0.44	0.9	0.65	-0.12
BnaA01g14970D	ABC Transporter	AT4G25750	3.91	1.11	4.51	1.82	4.01	1.54	-0.87	-0.24	-0.27	-0.14	0.44	0.28
BnaC01g17660D			3.56	1.14	4.17	1.76	3.8	1.45	-0.8	-0.25	-0.19	-0.01	0.43	0.3
BnaA01g16410D	ABC Transporter	AT4G27420	7.13	0.25	7	0.78	6.51	-1.54	0.03	0.29	-0.11	-0.32	0.42	-2.12
BnaC01g19560D			7.2	0.31	7.11	0.76	6.6	-1.45	0.03	0.29	-0.06	-0.31	0.39	-2.06
BnaAnng01730D	ABC Transporter	AT5G06530	0.19	-2.83	1.1	-2.3	1.15	-3.08	-1.13	-1.13	-0.23	-0.18	0.3	-0.43
BnaC02g01960D			0.12	-2.76	1.03	-2.22	1.11	-3.06	-1.09	-1.11	-0.17	-0.12	0.36	-0.42
BnaA10g24440D			1.45	-2.93	2.27	-2.29	2.28	-3.39	-1	-0.92	-0.18	-0.09	0.46	-0.55
BnaC09g49020D			1.47	-2.93	2.26	-2.27	2.25	-3.46	-0.96	-0.85	-0.16	-0.07	0.5	-0.59
BnaC02g04860D	ABC Transporter	AT5G13580	-0.44	0.46	0.26	0.89	-0.19	1.88	-0.56	-0.3	0.14	-0.04	0.57	1.38
BnaA10g19780D			0.99	0.52	2.01	1.06	-0.46	0.77	0.2	0.98	1.22	-0.47	1.75	-0.23
BnaC09g43510D			0.77	0.54	2.03	0.97	-0.37	0.58	0.18	0.88	1.43	-0.26	1.86	-0.23
BnaA10g15720D	ABC Transporter	AT5G19410	0.34	0.47	0.04	0.77	-0.34	0.95	0.39	0.09	0.09	-0.59	0.39	-0.11
BnaC09g38300D			0.3	0.55	0.59	0.33	-0.24	1.27	0.26	0.02	0.55	-0.53	0.32	0.19
BnaA02g10630D	ABC Transporter	AT5G52860	-0.15	-3.27	0.63	-2.45	-0.11	-2.69	-0.46	0.04	0.33	0.08	1.15	0.67
BnaC02g14920D			-0.17	-3.17	0.61	-2.46	-0.15	-2.6	-0.45	0.04	0.33	0.07	1.04	0.64
BnaC03g11140D	ABC Transporter	AT5G60740	0.69	1.22	-1.74	1.89	-0.34	0.13	0.57	0.15	-1.86	-0.87	-1.19	-1.96
BnaC03g13810D			1.02	0.59	-1.65	1.7	-0.19	-0.02	0.35	0.03	-2.32	-1.18	-1.21	-1.79
BnaA03g11070D			1.02	0.53	-1.65	1.7	-0.7	0.49	0.35	0.03	-2.32	-1.69	-1.15	-1.73
BnaA06g12430D	Lipid Transfer Protein	AT1G18280	1.74	-1.12	1.85	-1.7	3.06	-1.95	0.44	-0.29	0.56	1.04	-0.02	0.21
BnaC05g14030D			1.95	-1.34	2.85	-1.7	3.14	-2.02	0.03	0.29	0.92	1.47	0.57	0.79
BnaA08g22710D			0.15	0.46	0.26	0.89	0.81	0.3	0.03	0.29	0.14	0.96	0.57	0.79
BnaC08g17860D			0.15	0.46	0.26	0.89	0.81	0.3	0.03	0.29	0.14	0.96	0.57	0.79
BnaA09g44630D			ND	ND	ND	ND	ND	ND	ND	ND	ND	ND	ND	ND
BnaC08g37340D			ND	ND	ND	ND	ND	ND	ND	ND	ND	ND	ND	ND
BnaA09g44650D			ND	ND	ND	ND	ND	ND	ND	ND	ND	ND	ND	ND
BnaC08g37370D			0.15	0.46	0.26	0.89	0.4	0.71	0.03	0.29	0.14	0.54	0.57	0.79
BnaA08g18690D	Lipid Transfer Protein	AT1G27950	0.22	0.87	0.02	1.14	0.14	0.57	0.4	0.05	0.2	-0.03	0.47	-0.33
BnaC03g58190D			-0.07	0.19	-0.15	0.56	0.08	-0.2	0.32	-0.04	0.24	0.11	0.61	-0.28
BnaA09g27660D			0.93	0.63	0.47	1.01	0.51	0.48	0.61	0.27	0.16	-0.15	0.54	-0.3
BnaCnng36210D			0.84	0.64	0.43	1.02	0.48	0.48	0.56	0.24	0.16	-0.12	0.54	-0.29
BnaA07g08720D			1.11	1.31	0.5	1.6	0.45	1.17	0.82	0.53	0.21	-0.13	0.5	-0.26
BnaC07g11810D			1.08	1.43	0.51	1.87	0.44	1.29	0.75	0.48	0.17	-0.16	0.62	-0.31
BnaC07g14080D	Lipid Transfer Protein	AT1G36150	-1.66	0.46	0.26	0.89	-0.77	1.3	-1.78	-0.94	0.14	-0.04	0.57	0.79
BnaAnng26930D	Lipid Transfer Protein	AT1G48750	-1.18	-1.84	-0.85	-2.07	-0.22	-4.21	0.27	0.25	0.61	1.2	0.37	-1.17
BnaC05g25790D			-1.3	-1.96	-1.06	-2.74	-0.28	-4.74	0.38	0.15	0.62	1.18	-0.16	-1.6
BnaA08g03050D			-1.36	-2.6	-1.44	-3.88	-0.29	-6.39	0.37	-0.07	0.29	1	-0.99	-2.79
BnaC08g03340D			-1.36	-2.59	-1.42	-3.94	-0.28	-6.27	0.37	-0.08	0.31	1	-1.04	-2.68
BnaC01g31230D			-1.1	-1.93	-0.87	-2.2	-0.23	-4.16	0.38	0.29	0.61	1.17	0.33	-1.07
BnaC04g44630D			-1.1	-1.93	-0.87	-2.2	-0.23	-4.16	0.38	0.29	0.61	1.17	0.33	-1.07
BnaA08g00590D	Lipid Transfer Protein	AT1G55260	-1.45	-4.33	-1.01	-3.81	-1.3	-4.19	0.11	0.09	0.55	0.24	1.07	0.38
BnaA06g00440D			-1.21	-3.53	-1.02	-3.42	-1.04	-3.67	0.26	0.18	0.46	0.35	0.57	0.21
BnaC06g41560D			-1.08	-3.76	-1.01	-3.63	-1.01	-3.95	0.38	0.28	0.44	0.34	0.57	0.16
BnaC04g19970D	Lipid Transfer Protein	AT1G62790	0.32	-0.25	1.21	-1.16	1.11	-1.87	-0.07	-0.25	0.83	0.54	-0.08	-1.08
BnaA09g12710D			0.94	-0.65	0.65	-0.57	0.72	-0.35	0.52	0.51	0.23	0.3	0.3	0.59
BnaC09g13030D			0.93	-0.66	0.65	-0.57	0.71	-0.33	0.51	0.5	0.23	0.28	0.33	0.61
BnaA02g12590D	Lipid Transfer Protein	AT1G66850	ND	ND	ND	ND	ND	ND	ND	ND	ND	ND	ND	ND
BnaC02g16970D			ND	ND	ND	ND	ND	ND	ND	ND	ND	ND	ND	ND
BnaC06g27820D			-1.44	0.46	-1.06	0.89	-0.19	0.3	-0.24	-0.29	0.14	0.96	0.57	0.79
BnaA07g30930D	Lipid Transfer Protein	AT1G73550	-0.85	2.05	0.26	1.89	-0.19	2.3	-0.97	-0.71	0.14	-0.04	-0.02	0.21
BnaC06g43950D			-0.85	2.05	0.26	1.89	-0.19	2.3	-0.97	-0.71	0.14	-0.04	-0.02	0.21
BnaA01g12830D			-0.85	2.05	0.26	1.89	-0.19	2.3	-0.97	-0.71	0.14	-0.04	-0.02	0.21
BnaA02g16470D	Lipid Transfer Protein	AT1G73560	1.73	1.88	0.26	-0.69	1.81	1.62	1.61	0.29	0.14	0.37	-2.43	0.11
BnaC02g22260D			1.73	1.88	0	-0.43	1.81	1.62	1.61	0.29	-0.12	0.37	-2.43	0.11
BnaA07g30940D			2.85	-2.24	3.26	-0.53	1.62	-0.51	0.03	0.29	0.44	-0.94	2.15	0.79
BnaA07g22630D			-1.44	1.46	0	-0.43	-0.19	2.3	0.03	-1.29	1.46	-0.04	-0.43	0.79
BnaC06g23540D			-1.44	1.46	0.26	-0.43	-0.19	2.3	-0.24	-1.29	1.46	-0.04	-0.43	0.79
BnaA02g16570D	Lipid Transfer Protein	AT1G73780	1.37	-2.34	3.07	-1.92	2.31	-1.79	-1.56	-0.7	0.14	0.24	0.57	0.79
BnaC02g22460D			1.37	-2.34	3.07	-1.92	2.39	-1.87	-1.56	-0.7	0.14	0.32	0.57	0.79
BnaA07g39070D			1.73	-1.12	1.84	-1.28	0.81	-0.29	0.61	0.88	0.73	-0.04	0.57	0.79
BnaA07g31060D	Lipid Transfer Protein	AT1G73890	-0.83	-0.92	-0.03	-0.89	-1.6	-1.4	-0.4	0.73	0.39	-0.04	0.42	-0.53
BnaC06g34730D			-1.05	-1.34	-0.1	-1.04	-1.4	-2.02	-0.54	0.51	0.4	0.15	0.7	-0.53
BnaC02g22510D			-1.66	1.05	-0.74	0.89	-0.19	2.3	-0.78	-1.51	0.14	-0.04	-0.02	1.21
BnaA06g12550D			0.15	-0.12	0.26	0.89	1.81	-0.7	-0.56	-0.29	-0.45	1.37	0.57	0.79
BnaC05g14110D			0.15	-0.12	0.26	0.89	1.81	-0.7	-0.56	-0.29	-0.45	1.37	0.57	0.79
BnaA03g38500D	Lipid Transfer Protein	AT2G13820	-0.88	-2.18	-0.11	-0.06	-0.19	-1.24	-0.52	-0.52	0.25	0.17	2.37	1.11
BnaC03g45300D			-0.83	-2.24	-0.11	-0.06	-0.19	-1.24	-0.52	-0.52	0.2	0.12	2.37	1.11
BnaA09g52860D	Lipid Transfer Protein	AT2G18370	1.73	4.18	1.07	7.39	0.98	2.59	1.03	1.29	0.36	0.55	3.57	-1.05
BnaC09g09750D			1.73	4.24	1.07	7.42	1.68	2.42	1.03	0.88	0.36	0.83	3.55	-0.98
BnaA07g13050D	Lipid Transfer Protein	AT2G27130	-0.75	-5.5	-0.68	-3.01	-0.54	-3.08	0.18	-0.03	0.25	0.18	2.74	2.6
BnaCnng71030D			-0.66	-5.22	-0.73	-2.93	-0.42	-2.97	0.25	0	0.18	0.24	2.47	2.49
BnaA05g06750D	Lipid Transfer Protein	AT2G37870	-4.51	-0.25	-4.99	-2.07	-4	-1.98	0.74	0.37	0.26	0.88	-1.57	-0.86
BnaC04g07620D			-4.43	-0.3	-4.91	-2.22	-4.03	-2.02	0.76	0.4	0.28	0.8	-1.63	-0.92
BnaA04g21650D			-4.2	-0.57	-4.58	-2.52	-3.69	-2.15	0.69	0.34	0.31	0.85	-1.63	-0.73
BnaC04g45500D			-4.16	-0.45	-4.52	-2.62	-3.64	-2.24	0.66	0.31	0.3	0.83	-1.87	-0.96
BnaA04g22070D	Lipid Transfer Protein	AT2G38530	-1.06	0.43	-0.43	0.91	-0.26	-0.97	0.01	-0.3	0.63	0.5	1.11	-0.9
BnaC04g45790D			-1.37	0.83	-0.68	1.23	-0.7	-0.45	0.02	-0.28	0.71	0.4	1.11	-0.89
BnaA03g17860D	Lipid Transfer Protein	AT2G38540	0.73	-0.12	0.26	0.89	0.4	0.71	0.03	0.29	-0.45	-0.04	0.57	0.79
BnaA04g22080D			-0.48	-3.83	-0.4	-3.11	0.25	-5.46	0.12	-0.12	0.19	0.61	0.91	-1.02
BnaC04g45800D			-0.49	-4.41	-0.42	-4.34	0.29	-6.01	0.13	-0.11	0.21	0.67	0.28	-0.93
BnaA05g34760D			-0.55	-4.49	-0.51	-4.55	0.13	-6.16	0.17	-0.11	0.21	0.57	0.15	-1.11
BnaC04g06750D			-0.51	-4.88	-0.52	-5.27	-0.19	-6.28	0.15	-0.12	0.14	0.2	-0.25	-1.2
BnaAnng27610D			-2.02	-0.24	-1.47	0.18	-1.29	-1.65	0.04	-0.29	0.58	0.44	1.01	-0.96
BnaC04g06760D			-2.47	0.3	-1.72	0.54	-1.98	-0.89	0.03	-0.27	0.78	0.21	1.03	-0.98
BnaAnng19290D	Lipid Transfer Protein	AT2G44300	-1.49	-1.01	-2.05	-1.98	-1.5	-0.92	0.15	0.21	-0.42	0.2	-1.38	0.29
BnaC04g53090D			-1.54	-0.68	-2	-1.92	-1.46	-0.83	0.1	0.21	-0.36	0.29	-1.6	0.14
BnaA04g29440D	Lipid Transfer Protein	AT2G48130	0.15	1.46	-3.13	0.89	-1.19	2.76	3.42	2.29	0.14	0.96	-0.43	2.25
BnaC04g51000D			1.95	0.46	-2.2	4.47	-0.36	1.88	3.49	2.46	-0.67	0.15	3.34	1.57
BnaA04g29630D			2.15	-0.22	0.67	4.47	0.14	-0.02	0.61	1.29	-0.86	-0.72	3.83	-0.53
BnaA04g29620D	Lipid Transfer Protein	AT2G48140	-0.44	2.05	1.58	4.47	0.4	1.3	-0.56	0.7	1.46	1.54	3.89	0.79
BnaC04g50990D			-0.44	2.05	1.58	4.47	0.4	1.3	-0.56	0.7	1.46	1.54	3.89	0.79
BnaCnng74560D			-0.44	1.46	0.85	3.76	1.14	-0.02	-0.56	-0.3	0.73	1.28	3.03	-0.21
BnaA03g30020D	Lipid Transfer Protein	AT3G07450	-0.44	0.46	0.26	0.89	-0.19	1.3	-0.56	-0.29	0.14	-0.04	0.57	0.79
BnaC03g35280D			-0.44	0.46	0.26	0.89	-0.19	1.3	-0.56	-0.29	0.14	-0.04	0.57	0.79
BnaA05g30180D			ND	ND	ND	ND	ND	ND	ND	ND	ND	ND	ND	ND
BnaC05g44510D			ND	ND	ND	ND	ND	ND	ND	ND	ND	ND	ND	ND
BnaC03g35270D			-0.44	0.46	0.26	0.89	-0.19	1.3	-0.56	-0.29	0.14	-0.04	0.57	0.79
BnaA03g31060D	Lipid Transfer Protein	AT3G08770	-1.66	-5.72	-1.61	-5.19	-0.85	-7.26	0.21	-0.06	0.26	0.75	0.79	-0.79
BnaC03g36390D			-1.66	-5.72	-1.62	-5.18	-0.86	-7.25	0.21	-0.05	0.25	0.74	0.79	-0.79
BnaA05g29430D			-4.28	-3.94	-3.9	-5.23	-3.21	-4.71	0.15	-0.25	0.53	0.82	-0.75	0.05
BnaC05g43760D			-2.99	-5.24	-2.83	-5.33	-2.15	-6.11	0.23	-0.19	0.39	0.65	0.31	-0.21
BnaA03g31050D			-1.66	-5.72	-1.61	-5.19	-0.85	-7.26	0.21	-0.06	0.26	0.75	0.79	-0.79
BnaC01g34390D	Lipid Transfer Protein	AT3G18280	-0.86	0.46	-0.96	0.31	-1.92	0.71	0.83	1.6	0.72	0.54	0.57	0.79
BnaAnng11140D			-1.08	-0.42	-2.5	-0.96	-1.92	-1.13	1.61	1.39	0.19	0.55	-0.35	-0.16
BnaC03g40460D			-1.08	-0.44	-2.51	-1	-1.92	-1.16	1.61	1.39	0.18	0.55	-0.38	-0.17
BnaA05g21830D			-1.05	-0.7	-2.56	-1.32	-1.97	-1.31	1.67	1.41	0.15	0.48	-0.47	-0.12
BnaC05g35010D			-1.04	-0.67	-2.51	-1.35	-1.98	-1.28	1.68	1.44	0.21	0.5	-0.47	-0.11
BnaC01g34380D			-0.99	-0.59	-2.38	-1.27	-1.89	-1.27	1.63	1.4	0.23	0.5	-0.44	-0.18
BnaA04g26690D			-0.99	-0.59	-2.38	-1.27	-1.89	-1.27	1.63	1.4	0.23	0.5	-0.44	-0.18
BnaA05g17010D	Lipid Transfer Protein	AT3G22620	1.56	-0.95	-1.06	1.89	0.55	1.3	0.76	0.29	-1.86	-0.72	0.98	1.53
BnaC05g29860D			1.37	-0.76	-1.06	1.89	0.55	1.3	0.76	0.29	-1.67	-0.53	0.98	1.53
BnaA01g24590D			0.95	-0.34	-0.74	1.31	-0.18	1.3	0.61	0.29	-1.08	-0.85	0.57	0.79
BnaCnng28600D			0.82	-0.54	-1.55	2.21	-0.18	1.62	0.51	-0.04	-1.86	-1.04	0.89	1.12
BnaA03g36710D			-0.66	-0.54	-1.15	1.63	-0.18	0.56	0.22	-0.2	-0.28	0.28	1.89	1.38
BnaC03g42900D			-0.08	-0.54	-0.96	1.89	-0.92	1.3	0.02	-0.2	-0.86	-1.04	1.57	0.79
BnaA01g35710D	Lipid Transfer Protein	AT3G43720	-0.45	-4.49	-0.8	-3.05	-0.8	-4.55	0.68	0.54	0.34	0.19	1.78	0.13
BnaC01g26640D			-0.44	-4.48	-0.82	-3.05	-0.81	-4.52	0.7	0.54	0.32	0.17	1.75	0.13
BnaA01g19360D	Lipid Transfer Protein	AT3G51590	1.15	-0.54	0.26	0.89	-0.18	0.71	0.03	0.87	-0.86	-0.46	0.57	0.79
BnaC01g23310D			0.73	-0.12	0.26	0.89	0.4	0.71	0.03	0.29	-0.44	-0.04	0.57	0.79
BnaA03g41380D			1.73	-1.12	1.26	-0.11	0.81	0.3	0.03	0.29	-0.44	-0.63	0.57	0.79
BnaC07g32300D			1.73	-1.12	1.26	-0.11	0.81	0.3	0.03	0.29	-0.44	-0.63	0.57	0.79
BnaA09g32100D			1.15	-0.54	0.26	0.89	-1.19	1.3	0.03	1.29	-0.86	-1.04	0.57	0.79
BnaC08g22910D			1.15	-0.54	0.26	0.89	-1.19	1.3	0.03	1.29	-0.86	-1.04	0.57	0.79
BnaA01g19350D	Lipid Transfer Protein	AT3G51600	-1.15	-2.43	-0.56	-0.64	-1.17	-2.42	-0.13	-0.24	0.46	-0.27	2.25	-0.26
BnaC01g23300D			-1.17	-2.36	-0.46	-0.59	-1.07	-2.14	-0.21	-0.28	0.5	-0.18	2.27	0.04
BnaA03g41390D			1.16	-1	1.53	-0.19	1.22	-1.55	-0.19	0	0.18	0.07	1	-0.48
BnaC07g32320D			1.15	-0.97	1.52	-0.22	1.31	-1.6	-0.18	-0.15	0.19	0.01	0.94	-0.62
BnaA09g32110D			-1.28	-3.11	-0.71	-0.63	-1.05	-3.9	-0.01	-0.14	0.56	0.09	3.04	-0.7
BnaC08g22920D			-1.2	-3.02	-0.67	-0.59	-1.04	-3.41	0	-0.13	0.52	0.02	2.95	-0.37
BnaA04g05690D	Lipid Transfer Protein	AT3G52130	0.15	0.46	0.85	0.3	-0.19	1.88	0.03	0.29	0.73	-0.04	0.57	1.38
BnaC04g28410D			0.15	0.46	0.26	0.89	0.4	0.71	0.03	0.29	0.14	0.54	0.57	0.79
BnaA03g41640D			0.15	0.46	-0.16	0.31	0.22	1.62	1.03	0.88	0.72	0.96	0.57	2.12
BnaC07g32710D			0.73	-0.54	-0.16	0.31	0.55	1.3	0.03	-0.12	-0.86	-0.31	-0.02	1.53
BnaA09g32590D			1.61	-1	1.85	-1.28	0.98	0.94	-0.39	0.29	-0.15	-0.33	-0.43	1.6
BnaC08g23460D			1.73	-1.12	2.43	-1.28	0.98	0.71	-0.97	0.29	-0.27	-0.46	-0.43	1.38
BnaA04g04450D	Lipid Transfer Protein	AT3G53980	-2.06	-1.02	-2.21	-2.59	-1.82	-2.77	0.26	0.07	0.11	0.31	-1.46	-1.44
BnaC04g26730D			-2.07	-1.02	-2.21	-2.52	-1.81	-2.68	0.27	0.06	0.13	0.33	-1.36	-1.33
BnaC06g14980D			-0.07	-0.54	-1.55	0.89	-1.18	0.88	0.03	0.49	-1.44	-0.63	-0.02	0.8
BnaC05g05400D	Lipid Transfer Protein	AT3G57310	7.88	-6.68	7.7	-1.67	7.99	-4.56	0.03	0.29	-0.15	0.41	4.86	2.53
BnaA06g04220D			7.84	-6.64	7.69	-1.73	7.98	-4.7	0.03	0.29	-0.13	0.43	4.79	2.38
BnaA08g29120D			3.05	-3.86	2.45	-3.11	5.44	-3.75	-0.17	-1.71	-0.77	0.68	-0.02	0.79
BnaCnng37670D			3.1	-4.49	2.62	-3.28	5.44	-3.75	-0.17	-1.71	-0.64	0.63	0.57	1.38
BnaA08g29110D			3.05	-4.44	2.58	-3.24	5.38	-3.69	-0.17	-1.71	-0.64	0.62	0.57	1.38
BnaCnng37660D			2.93	-3.73	2.41	-3.06	5.44	-3.75	-0.17	-1.71	-0.69	0.81	-0.02	0.79
BnaC09g14300D			4.73	-4.12	4.43	-1.96	4.86	-2.74	0.03	0.29	-0.27	0.42	1.89	1.8
BnaA09g14000D			4.39	-3.79	4.22	-2.48	4.49	-3.37	0.03	0.29	-0.15	0.38	1.15	0.79
BnaA02g18990D			2.68	-3.39	3.65	-2.5	4.67	-2.98	-1.3	-1.03	-0.33	0.96	0.57	1.38
BnaA04g01950D	Lipid Transfer Protein	AT3G58550	0.56	1.46	-0.32	3.66	-1.41	1.71	0.61	1.51	-0.28	-0.46	1.92	-0.21
BnaC04g23540D			0.56	1.16	-0.15	3.8	-1.29	1.49	0.44	1.61	-0.28	-0.24	2.36	0.09
BnaA07g17900D			0.26	0.93	0.4	3.16	-0.29	0.66	-0.24	0.61	-0.1	0.06	2.13	-0.21
BnaC06g16630D			1.02	1.4	0.26	3.98	-0.41	1.04	0.44	1.51	-0.32	0.08	2.26	-0.28
BnaAnng06900D	Lipid Transfer Protein	AT4G08530	4.08	-4.47	5.26	-3.53	4.74	-3.63	-0.97	-0.7	0.21	-0.04	1.15	0.79
BnaC02g42150D			3.88	-4.27	4.85	-3.11	4.43	-3.32	-0.97	-0.7	0	-0.15	1.15	0.79
BnaUnng02940D			0.15	0.46	0.26	0.89	0.4	0.71	0.03	0.29	0.14	0.54	0.57	0.79
BnaC02g48310D			0.15	0.46	0.26	0.89	0.4	0.71	0.03	0.29	0.14	0.54	0.57	0.79
BnaA03g23710D	Lipid Transfer Protein	AT4G08670	1.73	-1.12	0.26	0.89	-0.19	1.3	0.03	0.29	-1.44	-1.62	0.57	0.79
BnaC03g28170D			1.47	-0.86	0.26	0.89	-0.19	1.3	0.03	0.29	-1.18	-1.36	0.57	0.79
BnaAnng04370D			0.15	1.05	0.26	1.89	-0.19	1.3	0.03	0.29	0.14	-0.04	0.98	0.21
BnaC09g25390D			0.15	1.05	0.26	1.89	-0.19	1.3	0.03	0.29	0.14	-0.04	0.98	0.21
BnaA04g04250D			0.15	1.46	0.26	2.21	-0.19	1.3	0.03	0.29	0.14	-0.04	0.89	-0.21
BnaUnng03480D			0.15	1.46	0.26	2.21	-0.19	1.3	0.03	0.29	0.14	-0.04	0.89	-0.21
BnaC04g26440D			0.15	1.46	0.26	2.21	-0.19	1.3	0.03	0.29	0.14	-0.04	0.89	-0.21
BnaC02g29440D			0.15	1.05	0.26	1.47	-0.19	1.3	0.03	0.29	0.14	-0.04	0.57	0.21
BnaAnng03360D			0.15	0.46	0.26	1.47	-0.19	1.3	0.03	0.29	0.14	-0.04	1.15	0.79
BnaA02g21360D	Lipid Transfer Protein	AT4G12360	-0.85	0.46	0.26	0.89	-0.19	1.3	-0.97	-0.71	0.14	-0.04	0.57	0.79
BnaC02g28260D			-0.85	0.46	0.26	0.89	-0.19	1.3	-0.97	-0.71	0.14	-0.04	0.57	0.79
BnaA08g29340D	Lipid Transfer Protein	AT4G14815	ND	ND	ND	ND	ND	ND	ND	ND	ND	ND	ND	ND
BnaA03g45330D	Lipid Transfer Protein	AT4G22490	-0.86	0.46	-0.74	-0.7	-1.19	1.3	1.61	0.29	1.73	-0.04	0.57	0.79
BnaC07g37310D			-0.86	1.05	-0.74	-0.7	-1.19	1.3	1.61	0.29	1.73	-0.04	-0.02	0.21
BnaA08g10330D	Lipid Transfer Protein	AT4G22520	1.15	-1.54	-0.23	-0.43	2.14	-1.02	0.84	-0.71	-0.54	0.28	0.57	0.79
BnaA01g12260D			0.15	0.46	-1.74	0.89	-2.41	0.71	2.03	3.1	0.14	0.54	0.57	0.79
BnaC01g13980D			0.15	0.46	-1.74	0.89	-2.41	0.71	2.03	3.1	0.14	0.54	0.57	0.79
BnaA03g49210D	Lipid Transfer Protein	AT4G28395	ND	ND	ND	ND	ND	ND	ND	ND	ND	ND	ND	ND
BnaC07g41240D			0.15	0.46	0.26	0.89	-0.19	1.88	0.03	0.29	0.14	-0.04	0.57	1.38
BnaA01g06260D	Lipid Transfer Protein	AT4G30880	9.34	-7.41	7.74	-7.01	8.88	-7.77	1.03	0.29	-0.57	-0.17	-0.17	-0.53
BnaC01g07530D			9.23	-7.62	8.05	-7.48	8.74	-7.63	0.61	0.29	-0.57	-0.2	-0.43	-0.21
BnaA08g12850D			4.64	-4.03	4.26	-3.11	4.1	-2.99	0.03	0.29	-0.35	-0.25	0.57	0.79
BnaC03g67860D			6.7	-6.09	5.9	-4.75	6.04	-4.93	0.03	0.29	-0.77	-0.37	0.57	0.79
BnaC05g33290D			6.7	-6.09	5.9	-4.75	6.04	-4.93	0.03	0.29	-0.77	-0.37	0.57	0.79
BnaC03g40240D			-3.52	-0.3	-4	-0.97	-3.75	-0.04	0.85	0.83	0.37	0.6	-0.29	0.86
BnaAnng41090D			-3.49	-0.26	-4.05	-0.86	-3.73	-0.01	0.86	0.85	0.31	0.61	-0.29	0.86
BnaC09g25760D			-0.44	0.46	0.26	0.89	-0.19	1.3	-0.56	-0.3	0.14	-0.04	0.57	0.79
BnaA10g24560D	Lipid Transfer Protein	AT5G05960	-0.27	-2	-0.84	-1.83	0.08	-1.96	0.72	0.15	0.14	0.5	0.3	0.53
BnaC09g49450D			-0.25	-1.95	-0.82	-1.83	0.01	-1.93	0.76	0.26	0.19	0.51	0.3	0.53
BnaA10g23670D	Lipid Transfer Protein	AT5G07230	ND	ND	ND	ND	ND	ND	ND	ND	ND	ND	ND	ND
BnaC09g48400D			ND	ND	ND	ND	ND	ND	ND	ND	ND	ND	ND	ND
BnaAnng05900D	Lipid Transfer Protein	AT5G09370	1.71	-2.67	0.92	-1.56	1.66	-4.23	1.01	0.42	0.22	0.37	1.34	-1.18
BnaC02g00930D			1.77	-2.72	0.93	-1.57	1.64	-4.08	1.05	0.47	0.21	0.33	1.35	-1.03
BnaC09g47150D			0.88	-0.86	-0.32	0.89	-0.77	1.3	0.03	0.29	-1.18	-1.36	0.57	0.79
BnaC09g43260D	Lipid Transfer Protein	AT5G13900	ND	ND	ND	ND	ND	ND	ND	ND	ND	ND	ND	ND
BnaA06g04240D	Lipid Transfer Protein	AT5G38160	1.15	-0.54	0.26	0.89	0.81	-0.29	0.03	0.88	-0.86	0.54	0.57	0.79
BnaC02g37710D	Lipid Transfer Protein	AT5G38170	4	-3.39	4.58	-0.43	3.62	-2.51	0.03	0.29	0.61	-0.09	3.57	0.79
BnaC02g37720D			-0.44	1.46	0.26	0.89	0.4	1.71	-0.56	-0.3	0.14	0.54	-0.43	0.8
BnaCnng69950D			0.15	0.46	0.26	0.89	0.4	0.71	0.03	0.29	0.14	0.54	0.57	0.79
BnaC05g05390D			0.73	-0.12	0.26	0.89	-0.19	1.3	0.03	0.29	-0.45	-0.63	0.57	0.79
BnaA05g21260D	Lipid Transfer Protein	AT5G48485	1.05	-4.47	1.46	-2.6	1.3	-3.69	-0.62	-0.45	-0.21	-0.21	1.67	0.57
BnaC05g34180D			1.03	-4.44	1.4	-2.57	1.29	-3.66	-0.58	-0.48	-0.21	-0.22	1.67	0.57
BnaCnng64280D			0.76	-2.73	1.29	-3.6	0.69	-2.7	-0.69	-0.18	-0.15	-0.24	-1.02	-0.21
BnaA02g30210D	Lipid Transfer Protein	AT5G48490	-2.92	-4.73	-2.18	-2.93	-1.44	-4.76	-0.38	-0.66	0.36	0.82	2.15	0.79
BnaC02g38640D			-2.86	-4.49	-1.87	-3.24	-1.49	-5.03	-0.26	-0.62	0.73	0.75	1.98	0.21
BnaA03g12750D	Lipid Transfer Protein	AT5G52160	0.15	0.46	-0.74	0.89	-0.19	1.3	1.03	0.29	0.14	-0.04	0.57	0.79
BnaC03g15620D			0.15	0.46	-0.74	0.89	-0.19	1.3	1.03	0.29	0.14	-0.04	0.57	0.79
BnaA10g07590D			0.15	0.46	-0.33	0.89	-0.19	1.3	0.61	0.29	0.14	-0.04	0.57	0.79
BnaC09g28270D			0.15	0.46	-0.33	0.89	-0.19	1.3	0.61	0.29	0.14	-0.04	0.57	0.79
BnaUnng02650D	Lipid Transfer Protein	AT5G55410	-1.31	-0.3	-1.45	0.19	-1.01	1.21	0.2	0.13	0.06	0.44	0.54	1.95
BnaA10g09640D	Lipid Transfer Protein	AT5G55450	-1.27	-0.37	-1.37	0.16	-0.98	1.2	0.16	0.11	0.06	0.41	0.6	1.98
BnaC09g31850D			-1.34	-0.32	-1.51	0.19	-1.08	1.3	0.23	0.17	0.05	0.43	0.57	2.04
BnaAnng29910D			-1.49	0.11	-1.49	0.43	-1.02	1.35	0.12	0.04	0.12	0.51	0.44	1.75
BnaC09g31950D			-1.53	0.12	-1.66	0.47	-1.12	1.45	0.11	0.02	-0.02	0.43	0.32	1.76
BnaC03g14230D			3.28	-4.45	2.17	-2.54	2.71	-2.52	1.23	0.82	0.12	0.25	2.03	2.19
BnaA03g11410D			3.22	-4.4	2.14	-2.57	2.67	-2.48	1.21	0.81	0.13	0.26	1.97	2.18
BnaC08g40620D			3.14	-4.36	2.16	-2.58	2.75	-2.58	1.13	0.71	0.15	0.32	1.93	2.11
BnaA02g09020D			-3.49	-0.54	-3.46	-0.04	-3	0.05	0.04	0.1	0.07	0.59	0.57	1.17
BnaC02g13020D			-3.61	-0.46	-3.45	-0.26	-3	0.05	0.05	0.06	0.22	0.66	0.42	1.17
BnaA02g09040D			-3.52	0.37	-3.06	0.27	-2.89	-0.02	0	-0.03	0.46	0.6	0.36	0.21
BnaA02g09030D			-3.55	0.55	-3.11	0.37	-2.94	0.36	0.03	-0.01	0.46	0.6	0.29	0.41
BnaC02g13050D			-3.66	0.68	-3.19	0.68	-3.26	0.8	-0.01	0.06	0.46	0.46	0.46	0.57
BnaA02g09050D	Lipid Transfer Protein	AT5G55460	9.89	-5.38	9.18	-4.19	8.74	-6.17	0.61	1.29	-0.1	0.14	1.09	-0.66
BnaC02g13060D			9.27	-5.2	9.13	-4.32	8.68	-6.4	0.03	0.71	-0.11	0.12	0.77	-1.08
BnaA03g11420D			7.51	-2.36	8.36	-1.74	7.87	-2.63	-0.97	-0.71	-0.12	-0.35	0.5	-0.62
BnaC03g14240D			7.48	-2.02	7.89	-1.26	7.26	-1.98	-0.56	-0.29	-0.14	-0.51	0.62	-0.46
BnaA10g09590D			0.15	1.46	0.26	0.89	-0.19	1.88	0.03	0.29	0.14	-0.04	-0.43	0.37
BnaC09g31960D			ND	ND	ND	ND	ND	ND	ND	ND	ND	ND	ND	ND
BnaA10g10730D	Lipid Transfer Protein	AT5G56480	-2.55	0.46	-4.62	0.89	-4.51	1.3	2.21	1.91	0.14	-0.04	0.57	0.79
BnaUnng03840D			-2.31	0.46	-4.23	0.89	-3.83	1.3	2.06	1.48	0.14	-0.04	0.57	0.79
BnaA02g07120D	Lipid Transfer Protein	AT5G59310	-0.72	-5.62	-1.29	-5.79	-0.83	-7.05	0.56	0.29	-0.01	0.17	-0.18	-1.26
BnaC02g10060D			-0.67	-5.7	-1.27	-5.91	-0.8	-7.07	0.59	0.31	0	0.19	-0.22	-1.18
BnaC02g10050D			-0.69	-4.85	-1.23	-5.21	-0.73	-6.01	0.56	0.15	0.02	0.11	-0.34	-1.06
BnaA02g07110D			-0.6	-4.91	-1.16	-5.31	-0.64	-6.07	0.6	0.17	0.04	0.13	-0.37	-1.04
BnaC09g34520D			-0.69	-4.78	-1.41	-4.82	-1.02	-5.32	0.63	0.4	-0.09	0.08	-0.14	-0.46
BnaA03g13140D	Lipid Transfer Protein	AT5G59320	-1.32	-4.25	-1.81	-4.33	-1.51	-5.95	0.47	0.22	-0.02	0.03	-0.1	-1.67
BnaCnng42990D			-1.37	-4.21	-1.87	-4.26	-1.55	-5.91	0.48	0.23	-0.01	0.06	-0.07	-1.65
BnaCnng42980D			-1.39	-4.18	-1.88	-4.27	-1.56	-5.95	0.48	0.23	-0.01	0.05	-0.11	-1.72
BnaA03g09530D			-1.68	-4.37	-2.17	-4.25	-1.71	-5.4	0.5	0.19	0.02	0.16	0.13	-0.87
BnaC03g12050D			-1.72	-4.38	-2.22	-4.2	-1.81	-5.32	0.51	0.18	0.01	0.09	0.19	-0.85
BnaC03g71570D			-1.82	-4.26	-1.82	-4.48	-1.69	-4.83	0.21	0.06	0.21	0.19	-0.02	-0.38
BnaA03g09540D			-1.94	-4.55	-1.94	-4.21	-1.73	-4.62	0.22	0.16	0.23	0.38	0.57	0.31
BnaA03g09710D			-1.62	-1.27	-2.74	-0.7	-2.11	-1.02	0.53	0.45	-0.59	-0.04	-0.02	0.21
BnaA06g21510D	Lipid Transfer Protein	AT5G62065	ND	ND	ND	ND	ND	ND	ND	ND	ND	ND	ND	ND
BnaC03g51990D			ND	ND	ND	ND	ND	ND	ND	ND	ND	ND	ND	ND
BnaA02g34050D	Lipid Transfer Protein	AT5G64080	3.11	-1.42	2.63	0.14	2.79	-2.03	0.69	0.4	0.22	0.08	1.78	-0.53
BnaC02g42910D			2.98	-1.23	2.45	0.31	2.7	-1.85	0.72	0.39	0.19	0.1	1.73	-0.51
BnaA06g23230D			-0.34	0.15	-0.34	0.1	-0.37	0	0.18	0.11	0.17	0.08	0.13	-0.07
BnaC03g50130D			-0.36	0.17	-0.36	0.12	-0.36	0.01	0.18	0.1	0.17	0.09	0.12	-0.07
BnaC02g00930D			1.77	-2.72	0.93	-1.57	1.64	-4.08	1.05	0.47	0.21	0.33	1.35	-1.03
BnaAnng05900D			1.71	-2.67	0.92	-1.56	1.66	-4.23	1.01	0.42	0.22	0.37	1.34	-1.18
BnaC09g47150D			0.88	-0.86	-0.32	0.89	-0.77	1.3	0.03	0.29	-1.18	-1.36	0.57	0.79
BnaA06g10040D	SHN Transcription Factors	AT1G15360	-3.18	0.05	-3.32	0.3	-3.14	0.3	-0.13	-0.08	-0.27	-0.04	-0.02	0.21
BnaC05g11660D			-3.18	0.14	-2.25	-0.33	-2.74	-0.51	-0.3	0.01	0.63	0.44	0.15	-0.21
BnaA08g23880D			-3.58	-0.54	-4.03	0.89	-3.4	0.3	-0.41	-0.22	-0.86	-0.04	0.57	0.79
BnaC08g16630D			-3.58	-0.54	-4.06	0.89	-3.77	0.71	-0.38	-0.26	-0.86	-0.46	0.57	0.79
BnaCnng57070D			-2.66	-0.12	-2.65	0.89	-3.19	1.3	-0.46	-0.09	-0.44	-0.62	0.57	0.79
BnaA10g21280D	SHN Transcription Factors	AT5G11190	-0.53	-0.86	1.26	-0.11	0.49	-0.7	-1.97	-0.39	-0.18	0.64	0.57	0.79
BnaCnng59450D			-0.53	-0.86	1.26	-0.11	0.49	-0.7	-1.97	-0.39	-0.18	0.64	0.57	0.79
BnaA06g27670D	SHN Transcription Factors	AT5G25390	0.03	-5.44	0.84	-2.86	0.96	-3.86	-0.37	-0.39	0.44	0.54	3.03	2.12
BnaC07g29370D			0.09	-5.51	0.84	-2.63	1.02	-3.75	-0.25	-0.32	0.49	0.62	3.37	2.38
BnaA09g04580D			-0.2	-2.75	0.92	-1.34	0.53	-2.67	-0.38	-0.15	0.74	0.58	2.15	0.66
BnaC09g04040D			-0.16	-2.76	0.87	-1.4	0.55	-2.7	-0.33	-0.12	0.71	0.6	2.06	0.66
BnaA02g29490D	MYB Transcription Factors	AT3G28910	-0.01	-1.87	0.26	-1.61	-0.04	-1.46	0.09	0.19	0.35	0.16	0.61	0.57
BnaC02g37590D			0.01	-1.67	0.21	-1.47	0	-1.51	0.14	0.24	0.33	0.23	0.53	0.38
BnaA06g31220D			0.18	-1.94	0.62	-1.78	0	-1.63	-0.03	0.34	0.41	0.16	0.57	0.47
BnaC07g25380D			0.17	-1.93	0.6	-1.75	0.01	-1.59	-0.02	0.31	0.41	0.15	0.59	0.5
BnaC09g01940D			0.65	-2.14	1.05	-1.77	0.63	-2.6	-0.06	0.32	0.34	0.29	0.71	-0.16
BnaA06g31230D			0.2	-1.94	0.62	-1.78	0	-1.63	-0.02	0.35	0.41	0.16	0.57	0.47
BnaA01g16900D	MYB Transcription Factors	AT4G28110	0.15	1.46	0.26	0.89	0.4	0.71	0.03	0.29	0.14	0.54	-0.43	-0.21
BnaC01g20650D			0.15	1.46	0.26	0.89	0.4	0.71	0.03	0.29	0.14	0.54	-0.43	-0.21
BnaA03g49030D			-0.66	0.78	0.26	0.57	0.4	-0.29	-0.46	-0.52	0.46	0.54	0.25	-0.53
BnaCnng58140D			0.15	1.78	0.26	0.89	0.81	0.3	0.03	0.29	0.14	0.96	-0.75	-0.53
BnaA02g33410D	MYB transcription factors	AT5G62470	-0.94	0.18	-0.24	0	-0.14	0.26	-0.51	-0.59	0.18	0.21	0	0.29
BnaA06g21900D			-0.83	0.03	-0.09	0.4	-0.32	0.29	-0.73	-0.56	0.01	-0.05	0.37	0.2
BnaCnng62710D			-0.69	-0.01	0.07	0.47	-0.17	0.01	-0.67	-0.42	0.09	0.1	0.57	0.12
BnaA09g06090D			-1.11	-0.15	-0.27	0.21	-0.37	-0.04	-0.71	-0.58	0.13	0.16	0.49	0.27
BnaC09g05650D			-1.01	-0.16	-0.23	0.22	-0.36	-0.06	-0.71	-0.51	0.08	0.14	0.46	0.24
BnaA07g18700D	CER7 Protein involved in wax synthesis	AT3G60500	-0.1	1.5	0.24	0.13	0.32	0.95	-0.35	-0.43	-0.01	-0.01	-1.39	-0.56
BnaC06g17800D			-0.11	1.5	0.2	0.19	0.33	0.95	-0.35	-0.45	-0.05	-0.01	-1.36	-0.57
BnaAnng34440D			-0.44	0.46	0.26	0.89	-0.77	1.3	-0.56	0.29	0.14	-0.04	0.57	0.79
BnaA09g38540D			-0.09	1.66	0.07	0.22	0.26	1.2	-0.25	-0.43	-0.08	-0.08	-1.52	-0.54
BnaC08g30710D			-0.21	1.84	0.16	0.27	0.18	1.42	-0.3	-0.42	0.06	-0.03	-1.51	-0.45
BnaAnng34850D			-0.15	1.73	0.2	0.38	0.18	1.31	-0.39	-0.41	-0.05	-0.09	-1.4	-0.51
BnaCnng09200D	CER1	AT1G02205	-2.53	-4.45	-2.54	-5.53	-2.41	-4.22	0.11	0.16	0.11	0.28	-0.98	0.51
BnaC09g16050D			-2.44	-4.23	-2.76	-3.97	-2.47	-4.76	0.09	0.1	-0.23	0.07	0.02	-0.46
BnaA03g17370D	CER1-like	AT2G37700	-2.94	0.74	-2.04	-0.03	-1.72	-0.33	0.3	-0.1	1.2	1.13	0.44	0.06
BnaC03g20900D			-3.22	0.88	-2	0.22	-1.82	0.04	0.3	-0.06	1.52	1.34	0.86	0.5
BnaC04g45430D			-3	1.38	-1.43	0.53	-1.59	0.89	0.28	-0.14	1.85	1.27	0.99	0.77
BnaA04g29140D			-2.93	1.48	-1.34	0.55	-1.58	1.04	0.27	-0.14	1.87	1.21	0.93	0.76
BnaC04g45440D			-3.26	1.27	-1.88	0.4	-1.93	0.65	0.29	-0.18	1.67	1.15	0.8	0.53
BnaA05g06830D			-4.45	0.84	-3.24	0.17	-3.09	-0.16	0.05	-0.22	1.27	1.13	0.59	0.13
BnaA04g29150D			-3.47	1.54	-1.76	0.51	-1.9	0.85	0.31	-0.11	2.02	1.46	0.99	0.78
BnaC04g07690D			-4.57	0.61	-3.48	-0.08	-3.16	-0.37	0.02	-0.26	1.11	1.15	0.42	0.17
BnaC03g20880D			-2.92	0.3	-2.06	-0.25	-1.49	-1.11	0.26	-0.31	1.12	1.12	0.57	-0.29
BnaC03g20890D			-1.66	-0.54	-1.51	0.15	-1.89	0.88	0.31	0.18	0.46	-0.04	1.15	1.38
BnaA03g10070D	CER3 Protein	AT5G57800	-1.94	-0.8	-1.51	-1.01	-1.94	-1.84	-0.36	-0.02	0.07	-0.01	-0.14	-1.05
BnaC03g12730D			-1.96	-0.82	-1.53	-1.26	-2.13	-1.86	-0.28	0.11	0.14	-0.06	-0.3	-1.1
BnaA02g08090D			-1.79	-0.69	-1.44	-1.01	-1.78	-1.69	-0.19	0.12	0.15	0.13	-0.16	-0.86
BnaC02g11200D			-1.79	-0.7	-1.45	-1.03	-1.78	-1.69	-0.2	0.12	0.15	0.14	-0.17	-0.84
BnaA03g10100D			-1.83	-0.77	-1.38	-1.18	-2	-1.77	-0.33	0.14	0.13	-0.03	-0.28	-1.03
BnaC03g12740D			-1.87	-0.78	-1.39	-1.15	-2.04	-1.67	-0.37	0.1	0.11	-0.07	-0.26	-0.96
BnaA10g11680D			-2.21	-1.02	-1.85	-1.47	-2.29	-2.17	-0.17	0.21	0.19	0.13	-0.26	-1.02
BnaCnng19590D			-2.3	-1.05	-1.99	-1.54	-2.42	-2.18	-0.14	0.24	0.16	0.11	-0.32	-1.01
BnaA03g10090D			-1.96	-0.8	-1.61	-1.14	-2.08	-1.92	-0.26	0.08	0.09	-0.04	-0.25	-1.15
BnaA07g06180D	CER2-like Protein	AT3G23840	5.84	-5.34	5.86	-3.64	7.34	-5.23	-0.21	-1.41	-0.19	0.09	1.51	0.21
BnaC07g07710D			5.45	-3.25	4.99	-3.38	7.07	-3.96	0.22	-1.51	-0.24	0.11	-0.37	-0.6
BnaCnng70050D			1.37	-0.02	2.43	-1.28	1.22	-0.11	-0.56	0.29	0.5	0.15	-0.76	0.06
BnaA04g06560D	CER2-like Protein	AT4G13840	3.76	-0.53	3.36	-0.23	4.66	-2.4	0.22	-0.93	-0.18	-0.03	0.13	-1.9
BnaC04g29200D			3.85	0.32	2.45	0.39	3.16	-1.05	1.2	0.88	-0.2	0.19	-0.13	-1.18
BnaCnng44950D			3.32	-0.99	3.56	-0.73	5.36	-3.25	-0.3	-2.03	-0.06	0.01	0.2	-2.25
BnaA01g35180D	CER2-like Protein	AT4G24510	0.26	0.35	0.34	0.36	0.15	0.33	-0.19	0.09	-0.12	-0.02	-0.11	-0.05
BnaC01g41490D			-2.17	-0.23	-1.94	-0.07	-2.1	-0.53	-0.28	-0.05	-0.05	0.02	0.11	-0.28
BnaAnng13380D	Wax Synthase	AT5G55320	2.73	-1.12	0.26	0.89	2.4	-1.29	0.03	0.29	-2.44	-0.04	-0.43	-0.21
BnaC09g25460D			2.73	-1.12	0.26	0.89	2.4	-1.29	0.03	0.29	-2.44	-0.04	-0.43	-0.21
BnaA03g11450D	Wax Synthase	AT5G55340	2.56	-2.54	3.43	-2.28	2.9	-1.79	-0.56	-0.29	0.31	0.05	0.57	0.79
BnaC03g14300D			2.65	-2.62	3.72	-2.57	3.13	-2.02	-0.56	-0.29	0.51	0.19	0.57	0.79
BnaA10g09530D			3.7	-4.09	4.9	-3.75	4.49	-3.38	-0.97	-0.71	0.23	0.08	0.57	0.79
BnaC03g14290D	Wax Synthase	AT5G55350	0.54	-3.05	0.04	-1.82	0.54	-2.4	1.03	0.34	0.53	0.34	1.76	0.99
BnaC09g31910D			0.83	-0.21	1.68	0.21	0.81	-0.29	-0.71	-0.44	0.14	-0.46	0.57	-0.53
BnaA10g09620D			0.34	0.92	1.85	-0.43	0.55	-0.02	-0.46	-0.93	1.05	-0.72	-0.31	-1.67
BnaA02g09080D			2.02	-2	0.13	-1.57	0.59	-1.29	2.03	1.51	0.14	0.08	0.57	0.79
BnaC02g13100D			0.89	1.14	0.94	0.48	0.81	-0.29	0.77	0.3	0.82	0.22	0.15	-1.21
BnaA02g09100D			1.47	-0.86	0.26	-0.43	0.5	-0.7	1.35	1.61	0.14	0.64	0.57	0.79
BnaC02g13120D			1.47	-0.86	0.26	-0.43	0.5	-0.7	1.35	1.61	0.14	0.64	0.57	0.79
BnaA02g09110D			1.47	-0.86	0.52	-0.69	0.4	-0.29	1.35	1.29	0.4	0.22	0.57	0.79
BnaC02g13130D			1.15	-1.12	0.52	-0.69	0.4	-0.29	0.77	0.71	0.14	-0.04	0.57	0.79
BnaC09g31860D			0.15	0.46	-0.33	0.89	-0.19	1.3	0.61	0.29	0.14	-0.04	0.57	0.79
BnaC02g13100D	Wax Synthase	AT5G55360	0.89	1.14	0.94	0.48	0.81	-0.29	0.77	0.3	0.82	0.22	0.15	-1.21
BnaA02g09110D			1.47	-0.86	0.52	-0.69	0.4	-0.29	1.35	1.29	0.4	0.22	0.57	0.79
BnaC02g13130D			1.15	-1.12	0.52	-0.69	0.4	-0.29	0.77	0.71	0.14	-0.04	0.57	0.79
BnaC03g14290D			0.54	-3.05	0.04	-1.82	0.54	-2.4	1.03	0.34	0.53	0.34	1.76	0.99
BnaA10g09630D			0.89	1.31	0.75	0.4	0.4	-0.29	0.77	0.71	0.63	0.22	-0.28	-1.38
BnaC09g31910D			0.83	-0.21	1.68	0.21	0.81	-0.29	-0.71	-0.44	0.14	-0.46	0.57	-0.53
BnaA02g09070D	Wax Synthase	AT5G55370	6.08	-0.11	5.07	0.58	5.61	-0.04	0.76	-0.3	-0.25	-0.77	0.43	-0.7
BnaC02g13080D			5.75	-0.07	5.26	0.5	5.67	-0.04	0.35	-0.71	-0.14	-0.78	0.43	-0.75
BnaA10g09620D			0.34	0.92	1.85	-0.43	0.55	-0.02	-0.46	-0.93	1.05	-0.72	-0.31	-1.67
BnaC09g31900D			1.32	0.61	0.85	-0.69	0.93	-1.4	1.03	0.88	0.55	0.49	-0.75	-1.53
BnaA03g11440D	Wax Synthase	AT5G55380	5.42	-1.81	4.67	-0.93	5.1	-1.99	0.77	-0.29	0.01	-0.61	0.89	-0.79
BnaC03g14260D			5.32	-1.71	5.01	-0.9	5.55	-2.12	0.35	-0.71	0.05	-0.47	0.85	-0.89
BnaA10g09610D			-1.05	-0.16	-2.06	0.31	-0.7	-0.51	-0.35	-0.09	-1.36	0.26	-0.89	-0.08
BnaC09g31920D			-0.98	-0.16	-1.84	0.4	-0.6	-0.51	-0.28	-0.11	-1.14	0.26	-0.57	-0.08
BnaC08g32850D	Wax Synthase	AT3G51970	-0.07	1.57	-0.06	1.84	-0.24	1.99	-0.82	0.03	-0.81	-0.14	-0.54	0.28
BnaA08g03190D			0.73	-0.12	0.26	0.89	1.4	-0.29	0.03	0.29	-0.45	0.96	0.57	0.79
BnaA01g03060D	E3 ubiquitin Ligase	AT4G34100	0.45	1.52	0.57	0.87	0.32	0.67	-0.12	-0.03	0	-0.17	-0.66	-1.03
BnaC01g04290D			0.45	1.52	0.57	0.86	0.31	0.67	-0.12	-0.01	0.01	-0.14	-0.66	-0.99
BnaA08g11620D			0.22	1.36	0.39	0.99	0.01	0.71	-0.49	0.14	-0.32	-0.06	-0.68	-0.71
BnaC03g77230D			0.21	1.34	0.57	0.95	0.05	0.9	-0.69	-0.07	-0.33	-0.23	-0.72	-0.67
BnaC03g77180D			-0.1	1.48	0.16	0.81	0.43	0.49	-0.12	-0.38	0.14	0.15	-0.52	-0.84
BnaA03g50870D			0.1	1.15	-0.12	1.08	-0.08	0.84	-0.24	-0.08	-0.46	-0.25	-0.53	-0.56
BnaC07g44710D			-1.18	0.46	0.26	0.89	-0.78	1.3	-1.3	-0.45	0.14	-0.04	0.57	0.79
BnaA07g18950D	Homeodomain-Leucine Zipper IV	AT3G61150	-1.63	-1.31	-1.43	-0.59	-1.7	-2.56	-0.48	-0.25	-0.27	-0.32	0.45	-1.56
BnaCnng13490D			-1.65	-1.28	-1.43	-0.51	-1.73	-2.37	-0.46	-0.24	-0.24	-0.31	0.52	-1.4
BnaC04g04470D			-0.18	-0.17	0.23	-0.59	-0.11	-0.38	-0.53	-0.28	-0.12	-0.22	-0.54	-0.43
BnaA05g05080D			-0.19	-0.15	0.21	-0.61	-0.1	-0.38	-0.53	-0.29	-0.12	-0.19	-0.59	-0.43
BnaAnng04390D	Lipid Transfer Protein	AT4G08570	-1.29	-1.34	-1.55	-0.7	-0.56	-1.02	0.17	-0.26	-0.08	0.47	0.57	0.79
BnaC09g25380D			-1.66	-1.12	-1.4	-0.7	-0.77	-0.7	-0.12	-0.52	0.14	0.37	0.57	0.79
BnaA04g04410D	Immunophilin-like FK506 binding protein	AT3G54010	0.08	0.42	0.27	0.06	1.15	-0.69	-0.36	-0.8	-0.17	0.27	-0.53	-0.84
BnaC04g26680D			0.04	0.38	0.29	-0.01	1.19	-0.74	-0.38	-0.86	-0.14	0.29	-0.53	-0.84
BnaA07g16240D			-0.04	0.44	0.05	-0.02	1.07	-0.66	-0.27	-0.88	-0.18	0.24	-0.64	-0.86
BnaC06g15010D			-0.12	0.46	-0.04	0.08	1.1	-0.67	-0.33	-0.96	-0.24	0.26	-0.62	-0.87
BnaC04g29200D			3.85	0.32	2.45	0.39	3.16	-1.05	1.2	0.88	-0.2	0.19	-0.13	-1.18
BnaA06g31920D	Resurrection Protein	AT3G27670	-0.25	1.38	0.07	0.49	-0.11	1.14	-0.28	-0.07	0.05	0.06	-0.84	-0.18
BnaC07g24650D			-0.21	1.4	0.02	0.58	-0.08	1.13	-0.24	-0.06	-0.01	0.08	-0.83	-0.19
BnaC09g31100D			-0.63	0.46	-0.66	-0.07	-0.19	1.14	0.05	-0.44	0.02	0	-0.51	0.67
BnaCnng11010D			-0.61	0.46	-0.58	0.25	-0.03	1.05	-0.09	-0.38	-0.05	0.21	-0.26	0.79
BnaA03g20470D	Mitogen-Activated Protein Kinase	AT2G43790	0	-0.08	0.38	0.09	-0.08	-0.2	-0.12	0.04	0.26	-0.03	0.43	-0.16
BnaC03g24480D			-0.02	-0.06	0.38	0.08	-0.08	-0.23	-0.13	0.04	0.27	-0.02	0.41	-0.2
BnaA05g03550D			0.17	-0.3	0.61	0.08	0.09	-0.31	-0.17	0.04	0.27	-0.04	0.66	-0.04
BnaC04g03080D			0.21	-0.33	0.66	0.14	0.15	-0.35	-0.21	0.04	0.23	-0.02	0.7	-0.04
BnaC03g24500D			-0.2	-0.27	-0.22	-0.03	-0.54	0.32	0.2	-0.14	0.18	-0.48	0.42	0.11
BnaC03g25570D			1.5	-1.38	2.11	-1.28	0.96	0.64	-0.46	-0.21	0.14	-0.75	0.25	1.28
BnaA09g38010D			0.41	-1.12	2.58	-0.85	1.55	-0.44	-1.29	-0.45	0.88	0.7	1.15	1.38
BnaC08g29980D			0.15	-0.86	2.72	-0.99	1.04	0.08	-1.29	-0.45	1.28	0.44	1.15	1.38
BnaA05g03550D	Mitogen-Activated Protein Kinase	AT2G43790	0.17	-0.3	0.61	0.08	0.09	-0.31	-0.17	0.04	0.27	-0.04	0.66	-0.04
BnaC04g03080D			0.21	-0.33	0.66	0.14	0.15	-0.35	-0.21	0.04	0.23	-0.02	0.7	-0.04
BnaA05g16170D	Long-Chain Acyl-CoA Synthetase	AT1G49430	-1.8	-1.59	-1.72	-0.9	-1.56	-3.04	-0.25	-0.29	-0.16	-0.05	0.53	-1.5
BnaC05g51350D			-1.81	-1.57	-1.72	-0.92	-1.56	-3.05	-0.25	-0.29	-0.16	-0.04	0.49	-1.52
BnaC09g16340D	Esterase/lipase/thioesterase family protein	AT1G54570	0.99	0.78	1.12	-0.84	1.36	0.12	-0.29	-0.34	-0.17	0.03	-1.79	-0.62
BnaA09g15830D			0.99	0.78	1.13	-0.84	1.37	0.12	-0.3	-0.34	-0.16	0.03	-1.78	-0.63
BnaC07g23920D	Esterase/lipase/thioesterase family protein	AT3G26840	-1.95	2.87	-1.93	0.56	-2.03	2.57	0.31	0.22	0.34	0.14	-1.97	-0.16
BnaA02g28330D			-1.24	0.66	-1.24	-0.79	-1.45	0.45	0.07	0.03	0.07	-0.19	-1.38	-0.39
BnaA02g28340D			-1.62	1.27	-1.59	-0.47	-1.49	0.69	0.18	0.03	0.21	0.16	-1.53	-0.41
BnaC02g36410D			-1.52	1.16	-1.6	-0.34	-1.53	0.42	0.19	0.13	0.11	0.12	-1.39	-0.62
BnaC02g48110D			-1.46	1.4	-1.34	-0.31	-1.29	1.18	0.16	-0.04	0.28	0.13	-1.42	-0.08
BnaA02g28380D			-1.33	0.56	-1.13	-0.92	-1.4	0.96	0.01	-0.05	0.21	-0.12	-1.26	0.29
BnaA02g28370D			-1.23	0.8	-1.66	-0.39	-1.49	0.7	0.33	0.04	-0.09	-0.22	-1.29	-0.33
BnaC07g23930D			-1.49	1.97	-1.34	-0.29	-1.52	1.39	0.45	0.33	0.59	0.3	-1.66	-0.29
BnaA02g28350D			0.04	0.22	-1.33	0.04	-0.82	-0.29	0.98	0.29	-0.39	-0.57	-0.57	-1.08
BnaAnng31510D			-1.14	2.15	-1.83	0.7	-0.07	0.41	0.66	-0.58	-0.03	0.49	-1.48	-1.26
BnaC02g36440D			0.15	-2	-0.28	-0.25	-0.36	-0.7	0.57	0.01	0.14	-0.5	1.89	0.79
BnaA03g40370D	Integrase-type DNA-binding superfamily protein	AT5G61590	-1.52	1.48	-1.32	0.16	-2.29	1.26	1.2	1.15	1.4	0.38	0.08	0.16
BnaC07g31340D			-1.56	1.44	-1.4	0.17	-2.31	1.18	1.24	1.17	1.41	0.42	0.14	0.17
BnaC09g05370D			-1.51	2.36	-0.23	0.05	-1.48	1.82	0.65	0.66	1.93	0.7	-0.39	0.16
BnaA09g05710D			-1.34	2.38	0.01	0.09	-1.18	1.89	0.52	0.52	1.87	0.68	-0.42	0.19
BnaA06g22710D	HXXXD-type acyl-transferase family protein	AT5G63560	5.31	2.89	6.17	5.11	4.12	0.88	-0.56	1.02	0.29	-0.17	2.52	-2.18
BnaC03g74670D			5.27	2.91	6.08	5.2	4.05	0.91	-0.56	1.02	0.25	-0.2	2.53	-2.2
Sphingolipid synthesis
BnaC03g52770D	Subunit of Serine Palmitoyltransferase (LCB2b)	AT3G48780	-0.39	0.53	0.01	-0.11	-0.08	0.4	-0.31	-0.26	0.1	0.06	-0.54	-0.07
BnaA06g19060D			-0.39	0.53	0.01	-0.13	-0.07	0.38	-0.29	-0.26	0.11	0.06	-0.55	-0.09
BnaC01g25760D			-0.39	0.58	0	-0.07	-0.04	0.45	-0.28	-0.25	0.1	0.1	-0.54	-0.03
BnaA01g20480D			-0.4	0.59	-0.03	-0.07	-0.04	0.43	-0.27	-0.26	0.1	0.11	-0.56	-0.05
BnaC03g52760D	Subunit of Serine Palmitoyltransferase (LCB2a)	AT5G23670	-1.9	0.46	-1.26	0.13	-1.65	0.62	-0.57	-0.06	0.07	0.19	-0.27	0.34
BnaAnng30850D			-1.79	0.78	-1.27	0.05	-1.14	0.32	-0.31	-0.22	0.21	0.43	-0.52	-0.02
BnaA06g19070D			-2.56	0.46	-2.83	0.89	-3.19	1.3	0.41	0.59	0.14	-0.04	0.57	0.79
BnaA08g09710D	Long Chain Base Kinase	AT4G21540	0.14	1.57	0.31	0.9	0.45	1.29	-0.28	-0.25	-0.1	0.06	-0.78	-0.22
BnaC03g64130D			0.1	1.63	0.37	0.96	0.51	1.39	-0.36	-0.35	-0.09	0.07	-0.76	-0.18
BnaA03g44730D			-0.56	-0.03	-0.16	-0.34	-0.27	-0.82	-0.29	-0.07	0.1	0.22	-0.21	-0.58
BnaC07g36750D			-0.54	-0.07	-0.22	-0.32	-0.22	-0.89	-0.27	-0.14	0.06	0.18	-0.19	-0.63
BnaA02g32870D	Long Chain Base Kinase	AT5G23450	0.15	0.37	0.57	-0.25	0.55	-0.25	-0.39	-0.4	0.03	0	-0.58	-0.62
BnaC02g41620D			0.14	0.38	0.59	-0.24	0.57	-0.24	-0.41	-0.42	0.03	0.01	-0.58	-0.6
BnaA06g26190D			0.11	0.2	0.53	-0.35	0.43	-0.44	-0.32	-0.37	0.1	-0.06	-0.45	-0.71
BnaC07g30790D			0.1	0.2	0.55	-0.37	0.43	-0.47	-0.33	-0.38	0.12	-0.05	-0.45	-0.71
BnaA07g17850D	Phosphatidate Phosphatase	AT3G58490	-0.77	0.1	-0.34	-0.1	-0.8	0.52	-0.43	-0.15	0	-0.18	-0.2	0.24
BnaC06g16600D			-0.79	0.15	-0.35	-0.07	-0.78	0.52	-0.44	-0.17	0.01	-0.16	-0.21	0.21
BnaAnng00610D	Phosphatidate Phosphatase	AT5G03080	0.32	-0.94	0.28	-0.56	0.49	-1.16	0.09	0.06	0.04	0.23	0.42	0.02
BnaC02g03380D			0.34	-0.95	0.25	-0.57	0.58	-1.21	0.12	0.03	0.03	0.27	0.41	0.01
BnaA10g26780D			0.33	-0.83	0.35	-0.66	0.74	-1.16	0.03	-0.09	0.04	0.32	0.21	-0.01
BnaCnng03060D			0.34	-0.81	0.33	-0.69	0.72	-1.13	0.05	-0.09	0.04	0.3	0.17	-0.01
BnaA05g31220D	Ketosphinganine Reductase	AT3G06060	-0.4	0.23	-0.36	-0.32	-0.21	-0.34	0.34	0.14	0.38	0.33	-0.18	-0.24
BnaC05g45760D			-0.36	0.2	-0.37	-0.32	-0.23	-0.36	0.35	0.15	0.35	0.28	-0.16	-0.28
BnaA10g15860D	Ketosphinganine Reductase	AT5G19200	1.47	1.11	1.96	0.77	0.12	1.91	-0.78	0.57	-0.29	-0.78	-0.63	0.01
BnaC09g54290D			1.51	0.94	1.72	0.75	0.4	1.72	-0.78	0.07	-0.57	-1.04	-0.75	-0.26
BnaA06g09070D	Sphingobase C4-Hydroxylase	AT1G14290	-0.63	-1.12	-0.06	-0.98	-0.54	-0.96	-0.42	0.13	0.14	0.21	0.29	0.38
BnaC05g10520D			-0.6	-1.14	-0.05	-0.95	-0.53	-0.95	-0.42	0.12	0.12	0.19	0.32	0.38
BnaC08g16080D			-0.83	-1.41	-0.24	-1.4	-0.97	-0.52	-0.42	0.09	0.16	-0.05	0.18	0.84
BnaA07g29580D			5.57	-0.57	4.47	-0.32	4.86	-1.75	0.03	0.29	-1.08	-0.42	-0.82	-1.6
BnaC06g32770D			5.54	-0.57	4.26	-0.11	4.79	-1.68	0.03	0.29	-1.25	-0.46	-0.79	-1.56
BnaC06g32780D			4.57	0.08	3.51	0.45	3.77	-1.07	0.03	0.29	-1.04	-0.51	-0.67	-1.67
BnaA02g14460D	Sphingobase C4-Hydroxylase	AT1G69640	0.03	0.46	-0.08	0.65	-0.17	0.8	-0.02	0.11	-0.13	-0.09	0.06	0.25
BnaCnng58690D			-0.06	0.45	-0.13	0.55	-0.14	0.73	0.02	0.13	-0.06	0.04	0.04	0.32
BnaA07g28220D			0.15	0.59	-0.15	0.52	0.13	0.55	0.28	0.04	-0.02	0.02	-0.09	-0.01
BnaCnng70200D			0.21	0.61	-0.16	0.51	0.11	0.52	0.37	0.11	-0.01	0	-0.11	-0.09
BnaA09g46200D	Ceramide Synthase	AT1G13580	-0.66	-0.75	-0.72	-0.34	-1.1	0.48	0.07	0.42	0.01	-0.02	0.42	1.2
BnaC08g40260D			-0.62	-0.8	-0.7	-0.39	-1.07	0.48	0.1	0.42	0.02	-0.04	0.44	1.24
BnaA06g08570D			-1.08	1.88	-0.94	1.1	-0.69	1.04	-0.46	0.36	-0.33	0.74	-1.11	-0.09
BnaA01g26210D	Ceramide Synthase	AT3G19260	0.46	-0.82	0.58	-0.16	-0.25	0.05	-0.22	0.33	-0.1	-0.39	0.57	0.48
BnaC01g43810D			-0.02	-0.92	-0.25	-0.3	-0.89	0.12	-0.04	0.13	-0.27	-0.74	0.35	0.31
BnaA03g35170D			0.94	-0.61	0.78	0.12	-0.03	0.13	-0.06	0.37	-0.22	-0.6	0.51	0.14
BnaC03g40880D			0.8	-0.58	0.6	0.08	-0.12	0.12	-0.04	0.41	-0.24	-0.51	0.42	0.19
BnaA05g20900D			-0.76	-0.38	-1.1	-0.56	-1.15	0.47	0.06	0.12	-0.28	-0.28	-0.46	0.58
BnaC05g33620D			-0.69	-0.43	-1.01	-0.54	-1.17	0.44	0.06	0.13	-0.26	-0.35	-0.37	0.51
BnaA02g27470D	Ceramide Synthase	AT3G25540	-0.7	-1.1	-0.89	-0.18	-1.73	-0.75	0.18	0.65	-0.01	-0.38	0.91	-0.03
BnaC02g35410D			-0.69	-1.09	-0.89	-0.17	-1.71	-0.76	0.19	0.65	0	-0.37	0.92	-0.04
BnaC07g22730D			-1.24	-1.94	-0.8	-0.19	-1.58	-0.38	-0.34	0.08	0.1	-0.25	1.84	1.31
BnaA05g01610D	Sphingobase-D8 Desaturase	AT2G46210	2.25	-1.17	2.37	0.71	0.81	-0.69	-0.37	0.87	-0.25	-0.57	1.64	-0.09
BnaC04g00950D			2.23	-1.1	2.33	0.8	0.84	-0.48	-0.39	0.77	-0.29	-0.62	1.62	0
BnaA04g00630D	Sphingobase-D8 Desaturase	AT3G61580	-0.7	-0.42	-0.35	-0.25	-0.65	-1.05	-0.11	-0.12	0.25	-0.07	0.42	-0.7
BnaC04g21720D			-0.73	-0.57	-0.42	-0.36	-0.71	-1.07	-0.09	-0.14	0.23	-0.11	0.43	-0.62
BnaA07g38190D			0.27	-2.39	-0.61	-0.83	-0.84	-1.94	0.83	0.92	-0.05	-0.19	1.5	0.25
BnaC06g42900D			0.26	-2.29	-0.45	-0.81	-0.69	-2.04	0.72	0.82	0.01	-0.13	1.49	0.12
BnaA09g39290D			0.95	-2.16	0.2	-1.42	0.25	-2.5	0.56	0.3	-0.18	-0.4	0.56	-0.73
BnaC08g31440D			0.88	-2.12	0.25	-1.29	0.2	-2.34	0.5	0.31	-0.13	-0.37	0.7	-0.59
BnaA03g16020D	Fatty Acid 2-hydroxylase	AT2G34770	-0.46	-0.75	-0.37	-0.53	-1.29	0.09	-0.23	0.56	-0.15	-0.27	0.06	0.57
BnaC03g19130D			-0.41	-0.78	-0.27	-0.71	-1.15	-0.26	-0.15	0.62	-0.01	-0.12	0.05	0.4
BnaA05g09070D			-0.64	-1.2	-0.6	-0.71	-1.63	-0.21	-0.24	0.61	-0.19	-0.38	0.3	0.62
BnaC04g10440D			-0.42	-0.67	-0.39	-0.73	-1.14	-0.28	-0.05	0.63	-0.03	-0.09	-0.08	0.3
BnaA04g20360D			-0.31	-1.42	-0.49	-1.12	-1.34	-0.91	-0.11	0.78	-0.29	-0.25	0.01	0.26
BnaA04g20340D			-0.31	-1.52	-0.48	-1.22	-1.4	-0.94	-0.11	0.81	-0.28	-0.28	0.03	0.3
BnaCnng13910D			0.04	0.81	0.24	0.46	-0.46	1	-0.1	0.62	0.11	0.12	-0.25	0.31
BnaA04g12460D			-0.07	0.97	0.31	0.44	-0.2	0.93	-0.1	0.51	0.28	0.37	-0.26	0.34
BnaA01g10780D	Fatty Acid 2-hydroxylase	AT4G20870	-0.59	-1.82	-0.17	-1.91	-0.81	-1.77	-0.24	0.19	0.17	-0.03	0.09	0.02
BnaC01g12360D			-0.58	-1.78	-0.15	-1.9	-0.81	-1.77	-0.22	0.21	0.2	-0.02	0.08	-0.01
BnaA03g15950D	Sphingosine Transfer Protein	AT2G34690	-0.49	-0.37	-0.42	-0.82	-0.98	-0.35	0.17	0.31	0.24	-0.18	-0.21	-0.16
BnaC03g19080D			-0.48	-0.43	-0.47	-0.78	-0.95	-0.37	0.16	0.26	0.17	-0.21	-0.18	-0.14
BnaC04g10510D			0.03	0.34	-0.37	-0.99	-0.28	-0.02	0.42	0.6	0.02	0.28	-1.31	-0.08
BnaA02g24550D			-0.44	0.46	0.26	0.89	-0.78	1.3	-0.56	0.29	0.14	-0.04	0.57	0.79
BnaC02g32330D			-0.44	0.46	0.26	0.89	-0.78	1.3	-0.56	0.29	0.14	-0.04	0.57	0.79
BnaC02g32320D			0.15	0.46	0.26	0.89	-0.77	1.3	0.03	0.87	0.14	-0.04	0.57	0.79
BnaC02g32420D			0.15	0.46	-0.33	0.89	0.4	0.71	0.61	0.29	0.14	0.54	0.57	0.79
BnaA08g16360D	Sphingosine Transfer Protein	AT4G39670	-1.66	1.46	-0.96	0.3	-1.36	0.3	0.03	0.65	0.73	0.96	-0.43	-0.21
BnaC03g76350D			-1.85	1.78	-0.74	0.3	-1.36	1.88	-0.39	0.46	0.73	0.96	-0.75	1.06
BnaC06g30250D			2.85	3.48	-0.74	2.74	-1.6	6.45	2.35	2.29	-1.24	-2.16	-1.98	0.82
BnaA07g27250D			1.73	3.68	-0.33	2.21	0.4	4.41	1.61	1.29	-0.45	-0.04	-1.92	0.69
BnaA07g00870D	Glucosylceramide Synthase (UDP-glucose-dependent)	AT2G19880	-1.48	0.66	-1.56	-0.72	-1.8	1.09	-0.05	0.08	-0.12	-0.24	-1.5	0.2
BnaA09g43940D			-1.47	0.67	-1.6	-0.75	-1.85	1.14	-0.07	0.1	-0.2	-0.28	-1.62	0.19
BnaC08g36500D			-1.42	0.56	-1.55	-0.78	-1.87	1.1	-0.05	0.13	-0.19	-0.33	-1.53	0.2
BnaA09g10090D			-1.55	1.01	-1.63	-0.59	-2	1.68	-0.14	0.05	-0.22	-0.4	-1.82	0.27
BnaC09g10200D			-1.48	1.02	-1.53	-0.53	-1.84	1.6	-0.12	0.05	-0.17	-0.32	-1.72	0.27
BnaC09g10190D			0.15	1.05	0.26	0.89	-0.19	1.3	0.03	0.29	0.14	-0.04	-0.02	0.21
BnaA03g17500D	Inositolphosphorylceramide Synthase	AT2G37940	-0.52	-0.08	-0.91	0.1	-1.23	1.78	0.33	0.5	-0.06	-0.21	0.12	1.65
BnaC03g20940D			-0.57	0.01	-1	0.23	-1.25	1.83	0.33	0.49	-0.11	-0.2	0.11	1.62
BnaA05g06710D			-0.54	-0.14	-0.9	0.22	-1.13	1.77	0.23	0.39	-0.13	-0.2	0.23	1.71
BnaC04g07550D			-0.6	0.01	-0.93	0.26	-1.19	1.73	0.26	0.44	-0.07	-0.15	0.18	1.57
BnaA04g21700D			-0.53	0.07	-0.83	0.19	-1.05	1.9	0.29	0.4	-0.01	-0.12	0.11	1.71
BnaC04g45550D			-0.55	0.06	-0.86	0.18	-1.06	1.89	0.27	0.36	-0.04	-0.15	0.09	1.68
BnaCnng61880D			-0.57	0.01	-1	0.23	-1.25	1.83	0.33	0.49	-0.11	-0.2	0.11	1.62
BnaA04g21560D			-0.37	0.02	-0.65	0	-1.08	1.91	0.3	0.48	0.01	-0.22	-0.01	1.67
BnaA04g04400D	Inositolphosphorylceramide Synthase	AT3G54020	-1.25	0.11	-0.85	-0.3	-0.49	0.5	-0.15	-0.7	0.25	0.06	-0.16	0.45
BnaC04g26670D			-1.25	0.11	-0.86	-0.3	-0.47	0.5	-0.14	-0.69	0.26	0.09	-0.16	0.48
BnaA01g12140D	Ceramidase	AT4G22330	-0.51	-0.19	-0.51	-0.43	-1.14	-0.01	-0.07	0.29	-0.08	-0.34	-0.31	-0.17
BnaC01g13830D			-0.52	-0.18	-0.51	-0.44	-1.1	-0.03	-0.07	0.26	-0.06	-0.32	-0.33	-0.17
BnaA03g45300D			-0.37	-0.29	-0.41	-0.28	-1.13	0.11	-0.13	0.27	-0.17	-0.48	-0.16	-0.09
BnaC07g37280D			-0.31	-0.28	-0.38	-0.31	-1.13	0.18	-0.12	0.27	-0.18	-0.55	-0.21	-0.09
BnaA08g10210D			-0.13	-0.46	-0.86	0.43	-1.01	0.21	0.09	0.68	-0.65	-0.2	0.24	0.47
BnaA03g13210D	Ceramide Kinase	AT5G51290	-0.81	-0.11	-0.48	-0.47	-0.83	-0.33	-0.34	-0.21	-0.01	-0.24	-0.38	-0.46
BnaC03g16020D			-0.81	-0.11	-0.49	-0.48	-0.81	-0.33	-0.33	-0.22	-0.01	-0.22	-0.38	-0.44
BnaA08g18660D	Dihydrosphingosine Phosphate Lyase	AT1G27980	2.03	-1.68	1.71	-0.5	1.74	-1.77	0.2	0.26	-0.13	-0.04	1.05	-0.13
BnaC03g58220D			2.07	-1.66	1.77	-0.49	1.81	-1.81	0.18	0.25	-0.12	-0.01	1.05	-0.16
BnaCnng16290D			-1.53	-0.56	-1.4	-0.26	-1.28	-0.76	-0.01	0.09	0.12	0.33	0.42	0.14
BnaCnng16270D			-1.53	-0.56	-1.4	-0.26	-1.28	-0.76	-0.01	0.09	0.12	0.33	0.42	0.14
BnaA01g01250D	Long-Chain Base 1; subunit of Serine Palmitoyltransferase	AT4G36480	0.44	-0.38	0.72	0.09	0.02	-0.37	-0.39	0.01	-0.11	-0.41	0.36	-0.4
BnaC01g02270D			0.32	-0.63	0.42	0.07	-0.17	-0.33	-0.27	0.03	-0.17	-0.45	0.53	-0.15
BnaAnng19780D			0.49	-0.44	0.72	0.02	0.1	-0.34	-0.22	0.03	0	-0.37	0.47	-0.27
BnaC07g51180D			0.46	-0.45	0.72	0.07	0.09	-0.33	-0.27	-0.01	-0.01	-0.39	0.51	-0.27
BnaA10g04240D	transmembrane protein, putative (DUF3317)	AT1G06515	-0.3	0.04	-0.43	-0.55	0.16	-0.57	0.42	0.35	0.29	0.81	-0.3	0.2
BnaAnng27920D	Protein of unknown function (DUF3317)	AT2G30942	-1.34	0.72	-0.37	0.02	-0.32	-0.7	0.3	0.94	1.28	1.96	0.57	0.53
BnaC04g41620D			-1.12	0.72	-0.27	0.53	-0.11	-0.95	0.14	0.88	0.99	1.88	0.79	0.21
BnaC04g28690D			0.15	1.05	-0.32	1.47	-0.18	0.71	0.61	0.87	0.14	0.54	0.57	0.21
BnaA08g09710D	Diacylglycerol kinase family protein	AT4G21534	0.14	1.57	0.31	0.9	0.45	1.29	-0.28	-0.25	-0.1	0.06	-0.78	-0.22
BnaC03g64130D			0.1	1.63	0.37	0.96	0.51	1.39	-0.36	-0.35	-0.09	0.07	-0.76	-0.18
BnaC09g20030D	BAX inhibitor 1	AT5G47120	1	-0.16	0.72	0.33	0.35	0.17	0.22	0.3	-0.07	-0.35	0.42	-0.02
BnaAnng07130D			0.99	-0.12	0.66	0.35	0.32	0.24	0.24	0.33	-0.1	-0.35	0.38	0.01
BnaC02g33230D			0.94	-0.13	0.63	0.18	0.38	0.24	0.21	0.23	-0.1	-0.33	0.21	0.03
BnaA02g25030D			1.05	-0.25	0.66	0.19	0.42	0.25	0.26	0.26	-0.13	-0.37	0.3	0.12
BnaA06g35580D			0.75	-0.2	0.52	0.47	0.2	-0.05	0.24	0.43	0.02	-0.11	0.69	0.04
Mitochondrial fatty acid and lipoic acid synthesis
BnaA01g28170D	Malonyl-CoA Synthase	AT3G16170	-0.39	-0.33	-0.15	-0.18	-0.2	-0.51	-0.23	-0.39	0.01	-0.2	0.16	-0.38
BnaC01g35460D			-0.41	-0.39	-0.11	-0.14	-0.14	-0.54	-0.26	-0.41	0.04	-0.14	0.3	-0.28
BnaA05g23520D			-0.2	-0.45	-0.18	-0.3	-0.1	-0.68	0.05	-0.19	0.07	-0.1	0.22	-0.33
BnaC05g37220D			-0.22	-0.41	-0.16	-0.33	-0.07	-0.74	0.05	-0.21	0.1	-0.06	0.19	-0.39
BnaA03g37760D	Ketoacyl-ACP Synthase	AT2G04540	-0.12	1.2	-0.19	0.86	-0.31	0.88	0.08	0.09	0.01	-0.11	-0.33	-0.43
BnaC03g44210D			-0.07	1.27	-0.19	0.77	-0.22	0.81	0.17	0.12	0.05	-0.03	-0.44	-0.48
BnaC01g24410D			0.14	0.88	0.26	0.89	0.81	0.3	-0.56	-0.3	-0.45	0.37	-0.43	-0.21
BnaA03g08950D	Hydroxyacyl-ACP Dehydrase	AT5G60340	-0.46	0.72	-0.42	0.15	-0.64	0.58	0.31	0.08	0.34	-0.1	-0.23	-0.25
BnaC03g11200D			-0.48	0.82	-0.35	0.15	-0.58	0.62	0.28	0.04	0.41	-0.05	-0.25	-0.25
BnaA10g13190D			-0.33	0.28	-0.07	0.16	0.28	-0.03	0.04	-0.25	0.3	0.36	0.18	0.05
BnaC09g35680D			-0.29	0.3	-0.04	0.08	0.29	-0.01	0.06	-0.23	0.31	0.35	0.09	0.04
BnaAnng29560D	Ketoacyl-ACP Reductase	AT3G45770	0.33	0.67	-0.03	0.32	-0.44	0.65	0.24	0.33	-0.12	-0.44	-0.47	-0.46
BnaAnng37790D			0.32	0.67	-0.04	0.33	-0.46	0.63	0.23	0.35	-0.13	-0.44	-0.47	-0.49
BnaA09g43570D	Lipoate Synthase	AT2G20860	0.04	0.15	0.19	-0.02	0.23	-0.51	-0.03	-0.17	0.12	0.01	-0.05	-0.64
BnaC08g36170D			0.05	0.16	0.19	-0.02	0.25	-0.48	-0.03	-0.17	0.11	0.03	-0.07	-0.62
BnaC08g00810D	Lipoyltransferase	AT1G04640	-0.13	-0.72	-0.64	-1.15	-0.41	-1.06	0.74	0.36	0.23	0.08	-0.2	-0.26
BnaA08g27980D			1.15	-0.54	-0.59	-0.43	-0.6	-0.29	1.62	1.71	-0.12	-0.04	-0.02	0.21
BnaC08g00840D			-0.31	-0.82	-0.79	-0.56	-0.65	-1.02	0.65	0.12	0.17	-0.22	0.42	-0.43
BnaA10g02780D			-0.5	-0.12	-0.68	-0.37	-0.67	0.1	0.4	0.19	0.22	0.02	-0.03	0.23
BnaC05g49020D			-0.51	-0.08	-0.66	-0.3	-0.7	0.14	0.39	0.2	0.24	0	0.02	0.21
BnaA02g12050D	Acyl Carrier Protein	AT1G65290	-0.15	-0.71	-0.61	-0.78	-0.38	-1.23	0.7	0.47	0.24	0.24	0.17	-0.28
BnaC02g16510D			-0.1	-0.76	-0.6	-0.77	-0.37	-1.21	0.73	0.48	0.23	0.22	0.22	-0.23
BnaA07g25220D			-0.3	-0.94	-0.88	-0.83	-0.86	-1.33	0.75	0.58	0.17	0.02	0.29	-0.37
BnaC06g26990D			-0.28	-0.82	-0.79	-0.98	-0.77	-1.19	0.75	0.59	0.25	0.1	0.1	-0.27
BnaC04g29960D			0.39	-0.96	-0.15	-1.21	0.54	-1.1	0.61	0.06	0.08	0.21	-0.17	0.07
BnaAnng19980D			0.34	-1.09	-0.19	-1.13	0.56	-1.32	0.64	-0.01	0.12	0.22	0.08	-0.01
BnaA03g20820D	Acyl Carrier Protein	AT2G44620	-0.04	-0.23	-0.17	-0.26	0.02	-1.04	0.33	0.16	0.2	0.22	0.16	-0.59
BnaC03g24880D			0.04	-0.32	-0.16	-0.22	-0.01	-1.01	0.34	0.19	0.14	0.14	0.24	-0.55
BnaA05g04190D			-0.21	-0.16	-0.28	-0.27	-0.02	-0.95	0.34	0.11	0.28	0.3	0.16	-0.49
BnaC04g05010D			-0.22	-0.17	-0.27	-0.27	-0.01	-0.91	0.3	0.08	0.25	0.29	0.15	-0.45
BnaA02g25590D	Acyl Carrier Protein	AT5G47630	-0.28	-1.27	-0.92	-0.03	-0.21	-2.04	0.13	0.03	-0.5	0.1	0.74	-0.67
BnaC02g33390D			-0.13	-1.26	-0.97	-0.16	-0.29	-1.87	0.34	0.2	-0.49	0.03	0.61	-0.58
BnaA09g19840D	UDP-3-O-(3-hydroxymyristoyl)glucosamine N-acyltransferase	AT4G05210	-1.38	0.49	-2.39	-0.27	-1.64	0.98	0.26	-0.01	-0.76	-0.27	-1.51	0.22
BnaC09g21840D			-1.39	0.54	-2.24	-0.16	-1.58	1.06	0.21	-0.06	-0.63	-0.25	-1.33	0.27
BnaA09g19840D	Trimeric LpxA-like enzymes superfamily protein	AT4G21220	-1.38	0.49	-2.39	-0.27	-1.64	0.98	0.26	-0.01	-0.76	-0.27	-1.51	0.22
BnaC09g21840D			-1.39	0.54	-2.24	-0.16	-1.58	1.06	0.21	-0.06	-0.63	-0.25	-1.33	0.27
BnaA07g04530D	Lipid-A-disaccharide synthase	AT2G04560	-1.54	1.24	-1.36	0.33	-1.27	1.58	0.14	0.15	0.33	0.42	-0.58	0.77
BnaCnng00710D			-1.5	1.21	-1.39	0.35	-1.27	1.62	0.07	0.14	0.18	0.37	-0.68	0.78
BnaA02g22590D	Tetraacyldisaccharide 4'-kinase	AT3g20480	-0.84	0.05	-1.05	-0.66	-0.98	0.38	0.15	0.17	-0.05	0.03	-0.75	0.37
BnaC02g30980D			-0.86	0.03	-1.15	-0.61	-1.07	0.34	0.17	0.2	-0.12	-0.01	-0.75	0.3
BnaC03g01400D	3-deoxy-D-manno-octulosonic acid (Kdo) transferase	AT5G03770	-0.44	0.46	0.26	0.89	-0.78	1.3	-0.56	0.29	0.14	-0.04	0.57	0.79
BnaA10g26340D			-1.37	2.03	-0.12	0.36	-0.63	1.91	-0.92	-0.45	0.32	0.28	-1.34	0.17
BnaCnng02580D			-1.45	2.06	-0.09	0.42	-0.67	1.93	-1.04	-0.47	0.32	0.32	-1.32	0.18
BnaC01g08840D	UDP-N-acetylglucosamine acyltransferase	AT4G29540	-1.26	0.63	-1.42	-0.07	-1.49	0.56	0.11	0.19	-0.05	-0.04	-0.75	-0.11
BnaC01g08940D			-0.7	-0.27	-1.55	0.89	-0.86	-0.02	-0.34	0.12	-1.18	-0.04	-0.02	0.21
BnaA01g07320D			-0.33	-1.27	-0.13	-0.99	-1.29	-0.54	-0.18	0.31	0.02	-0.65	0.3	0.08
BnaC01g08990D			-0.34	-1.14	-0.29	-0.87	-1.19	-0.94	-0.18	0.27	-0.13	-0.58	0.14	-0.38
BnaA08g13370D			-0.6	0.46	-0.62	-0.58	-0.67	0.58	-0.08	-0.03	-0.1	-0.11	-1.15	0.01
BnaC03g68310D			-0.6	0.48	-0.67	-0.67	-0.71	0.64	0	-0.03	-0.06	-0.15	-1.2	0.02
BnaC01g08950D			-1.17	1.79	-1.74	0.89	0.55	0.56	0.71	-0.45	0.14	1.28	-0.76	0.05
BnaCnng04790D	UDP-3-O-acyl N-acetylglycosamine deacetylase family protein	AT1G24880	-1.43	0.9	-1.38	-0.11	-1.51	1.62	0.06	0.02	0.1	-0.06	-0.9	0.67
BnaA08g19230D			-1.59	1.06	-1.37	-0.15	-1.45	1.49	-0.05	-0.12	0.16	0.02	-1.05	0.46
BnaA08g19230D	UDP-3-O-acyl N-acetylglucosamine deacetylase	AT1G25210	-1.59	1.06	-1.37	-0.15	-1.45	1.49	-0.05	-0.12	0.16	0.02	-1.05	0.46
BnaCnng04790D			-1.43	0.9	-1.38	-0.11	-1.51	1.62	0.06	0.02	0.1	-0.06	-0.9	0.67
BnaA08g12350D	Mitochondrial Enoyl-CoA Hydratase	AT4G31810	0.22	0.29	0.11	0.14	-0.29	0.58	-0.02	0.22	-0.14	-0.29	-0.29	0.01
BnaC03g67370D			0.24	0.27	0.11	0.15	-0.31	0.6	-0.03	0.22	-0.16	-0.32	-0.28	0.01
BnaC06g17810D	Mitochondrial Enoyl-CoA Hydratase	AT3G60510	-0.97	-0.1	-1.26	-0.81	-0.93	-0.91	0.04	-0.15	-0.24	-0.1	-0.96	-0.91
BnaA07g18710D			-0.99	-0.03	-1.2	-0.78	-0.88	-0.81	0.04	-0.14	-0.17	-0.03	-0.92	-0.82
BnaCnng76550D			-0.95	-0.06	-1.06	-1.71	-0.6	-0.69	0.08	-0.24	-0.03	0.11	-1.69	-0.52
BnaC05g36150D	Mitochondrial Dihydrolipoamide Dehydrogenase, branched chain alpha-ketoacid dehydrogenase complex	AT3G17240	0.8	-0.04	0.82	0	0.48	-0.77	0.17	0.21	0.19	-0.1	0.23	-0.83
BnaA05g22860D			0.93	-0.01	0.97	0.02	0.62	-0.7	0.16	0.21	0.2	-0.1	0.23	-0.79
BnaC05g36200D			0.96	-0.51	0.56	0.12	0.23	-0.77	0.21	0.33	-0.19	-0.4	0.43	-0.66
BnaA06g04090D	Mitochondrial Dihydrolipoamide Dehydrogenase, branched chain alpha-ketoacid dehydrogenase complex	AT1G48030	0.32	-0.67	0.43	-0.28	-0.01	-1.94	-0.09	0.13	0.02	-0.2	0.41	-1.47
BnaC06g01550D			0.31	-0.68	0.42	-0.29	-0.02	-1.98	-0.1	0.12	0.02	-0.2	0.41	-1.5
Mitochondrial phospholipid synthesis
BnaA09g10940D	CDP-DAG Synthase	AT1G63430	-0.17	-0.81	-0.27	-0.65	-0.55	-1.53	-0.02	0.17	-0.13	-0.21	0.03	-0.94
BnaC09g11200D			-0.14	-0.81	-0.26	-0.64	-0.53	-1.6	-0.02	0.17	-0.14	-0.22	0.03	-1.01
BnaC04g20260D			-0.35	-0.54	-0.47	-0.64	-0.65	-1.25	-0.04	0.11	-0.16	-0.19	-0.26	-0.9
BnaAnng33340D			-0.45	-0.51	-0.51	-1.29	-0.96	-1.23	-0.02	0.29	-0.07	-0.22	-0.86	-0.94
BnaA03g21070D	CDP-DAG Synthase	AT2G45150	-0.44	2.2	-0.6	1.59	-0.59	2.22	0.23	0.16	0.06	0.01	-0.55	0.03
BnaC03g25130D			-0.4	2.24	-0.53	1.6	-0.68	2.31	0.23	0.24	0.11	-0.04	-0.53	0.03
BnaA04g01220D			-0.98	-0.41	-1.06	-0.11	-0.02	-0.29	-0.65	-1.29	-0.73	-0.33	-0.43	-0.21
BnaA04g01220D	CDP-DAG Synthase	AT3G60620	-0.98	-0.41	-1.06	-0.11	-0.02	-0.29	-0.65	-1.29	-0.73	-0.33	-0.43	-0.21
BnaA09g38630D			-0.42	-0.13	-0.58	-0.43	-0.41	-0.5	-0.13	-0.2	-0.29	-0.19	-0.58	-0.55
[truncated: 1,170 more rows]
