# Supplementary material for: Overexpression of Acyl-ACP Thioesterases, CpFatB4 and CpFatB5, Induce Distinct Gene Expression Reprogramming in Developing Seeds of Brassica napus
Source: Int J Mol Sci. 2019 Jul 6;20(13):3334. doi: 10.3390/ijms20133334 (PMC6651428; doi:10.3390/ijms20133334)
Supplement: Supplementary file 1 [file ijms-20-03334-s001.zip › TableS7.xlsx]

## Sheet: Sheet1
Table S7. GO categories of DEGs in stage comparisons.
	GO category	GO description	GO ID		Numbers		B. napus gene ID
					Up-regulated	Down-regulated	Up-regulated	Down-regulated
1	Biological process	regulation of metabolic process	GO:0019222	C1_C2	9	3	BnaC08g25150D, BnaC05g00240D, BnaA10g03880D, BnaAnng17870D, BnaAnng23240D, BnaC03g13930D, BnaCnng01440D, BnaA01g11480D, BnaA03g44750D	BnaA06g09600D, BnaA10g26060D, BnaA04g20180D
			GO:0019222	41_42	8	1	BnaC08g25150D, BnaC05g00240D, BnaA10g03880D, BnaAnng23240D, BnaCnng01440D, BnaA01g11480D, BnaA03g44750D, BnaC04g19550D	BnaUnng00020D
			GO:0019222	51_52	10	2	BnaC04g50670D, BnaC08g25150D, BnaC05g00240D, BnaC03g21850D, BnaA10g03880D, BnaAnng23240D, BnaCnng01440D, BnaA01g11480D, BnaA03g44750D, BnaC04g19550D	BnaUnng00020D, BnaA06g09600D
			GO:0019222	C2_C3	6	14	BnaC04g50670D, BnaC03g21850D, BnaA06g38830D, BnaC01g16540D, BnaC06g38010D, BnaA03g26540D	BnaC06g11040D, BnaC05g39370D, BnaA07g12480D, BnaC08g25150D, BnaC05g00240D, BnaA10g03880D, BnaA10g07760D, BnaAnng23240D, BnaC07g42280D, BnaCnng01440D, BnaC07g45310D, BnaA01g19750D, BnaA01g11480D, BnaA03g44750D
			GO:0019222	42_43	1	13	BnaC03g21850D	BnaC06g11040D, BnaA07g12480D, BnaC08g25150D, BnaA03g57160D, BnaC05g00240D, BnaA10g03880D, BnaA10g07760D, BnaC07g42280D, BnaA03g33300D, BnaA01g19750D, BnaA01g11480D, BnaA03g44750D, BnaC04g19550D
			GO:0019222	52_53	5	19	BnaC04g24910D, BnaC06g38010D, BnaA03g26540D, BnaC03g25530D, BnaA03g18330D	BnaC06g11040D, BnaA05g25400D, BnaC05g39370D, BnaA07g12480D, BnaC08g25150D, BnaA07g04390D, BnaC05g00240D, BnaA10g03880D, BnaA10g07760D, BnaAnng23240D, BnaC07g42280D, BnaC08g27680D, BnaC03g13930D, BnaCnng01440D, BnaC07g45310D, BnaA01g19750D, BnaA01g11480D, BnaA03g44750D, BnaC04g19550D
2		negative regulation of metabolic process	GO:0009892	C2_C3	4	2	BnaA10g29240D, BnaC06g39690D, BnaC05g28560D, BnaAnng00220D	BnaC06g05330D, BnaA03g02950D
3		response to stress	GO:0006950	C1_C2	12	3	BnaA03g20420D, BnaC04g38560D, BnaA07g19610D, BnaA01g05410D, BnaC05g15970D, BnaAnng35580D, BnaA08g11470D, BnaC04g01170D, BnaAnng34920D, BnaA06g40240D, BnaC01g24000D, BnaC05g41570D	BnaA08g15920D, BnaAnng13370D, BnaC08g35240D
			GO:0006950	41_42	12	2	BnaA03g20420D, BnaC04g38560D, BnaA07g19610D, BnaA01g05410D, BnaC05g15970D, BnaAnng35580D, BnaC04g01170D, BnaA06g40240D, BnaC09g16980D, BnaC01g24000D, BnaC05g41570D, BnaA08g10870D	BnaUnng00020D, BnaA08g15920D
			GO:0006950	51_52	11	4	BnaA03g20420D, BnaC04g38560D, BnaA01g05410D, BnaC05g15970D, BnaA03g47140D, BnaAnng35580D, BnaA06g40240D, BnaA05g01450D, BnaC07g30700D, BnaA07g29190D, BnaC05g41570D	BnaUnng00020D, BnaA08g15920D, BnaAnng13370D, BnaA08g15890D
			GO:0006950	C2_C3	10	13	BnaA01g12900D, BnaC06g36530D, BnaA07g19610D, BnaA06g05150D, BnaC07g05550D, BnaA03g53180D, BnaC01g01440D, BnaA02g20240D, BnaA01g21450D, BnaC08g27300D	BnaA03g20420D, BnaC04g38560D, BnaC06g43210D, BnaA03g47140D, BnaA08g31180D, BnaA10g18740D, BnaC05g48870D, BnaA04g12350D, BnaA06g40240D, BnaA06g04380D, BnaA08g16610D, BnaC06g14170D, BnaC05g41570D
			GO:0006950	42_43	8	10	BnaC06g36530D, BnaA07g19610D, BnaC07g05550D, BnaC01g24000D, BnaA08g04520D, BnaA04g16310D, BnaC01g27960D, BnaC08g27300D	BnaC06g43210D, BnaA03g47140D, BnaAnng35580D, BnaC05g48870D, BnaA08g00450D, BnaC08g31370D, BnaA06g40240D, BnaA06g04380D, BnaC07g30700D, BnaC02g23610D
			GO:0006950	52_53	15	20	BnaC06g36530D, BnaA07g19610D, BnaC07g05550D, BnaA01g34290D, BnaC02g22640D, BnaA03g53180D, BnaA06g18440D, BnaCnng71670D, BnaA08g04520D, BnaA02g20240D, BnaC08g14780D, BnaA04g11170D, BnaC08g42970D, BnaC08g27300D, BnaCnng73290D	BnaA03g20420D, BnaC04g38560D, BnaA01g05410D, BnaA10g13400D, BnaC06g43210D, BnaA03g47140D, BnaAnng35580D, BnaC03g61150D, BnaA08g11470D, BnaC06g41650D, BnaA08g31180D, BnaC08g24060D, BnaA10g18740D, BnaC05g48870D, BnaC01g40000D, BnaC04g21780D, BnaA06g40240D, BnaC08g22890D, BnaC07g30700D, BnaC05g41570D
4		post-embryonic development	GO:0009791	C1_C2	10	8	BnaA03g10950D, BnaA08g14540D, BnaC06g12930D, BnaA02g29000D, BnaC05g07900D, BnaA10g02240D, BnaA07g21550D, BnaA09g02390D, BnaA02g28220D, BnaC05g15780D	BnaC08g25560D, BnaA07g19520D, BnaC09g00810D, BnaA01g28540D, BnaAnng03830D, BnaA09g46830D, BnaA09g57210D, BnaA07g08880D
			GO:0009791	41_42	13	5	BnaA03g10950D, BnaA08g14540D, BnaC06g12930D, BnaA02g29000D, BnaC05g07900D, BnaA10g02240D, BnaAnng07020D, BnaA07g21550D, BnaA09g44700D, BnaA09g02390D, BnaA02g28220D, BnaC05g15780D, BnaA07g36000D	BnaC08g25560D, BnaAnng03830D, BnaA09g57210D, BnaA01g28530D, BnaA05g22260D
			GO:0009791	51_52	10	7	BnaA03g10950D, BnaA08g14540D, BnaC06g12930D, BnaA02g29000D, BnaC05g07900D, BnaA10g02240D, BnaC05g36390D, BnaA02g28220D, BnaC07g30700D, BnaC05g15780D	BnaC08g25560D, BnaC09g00810D, BnaAnng03830D, BnaA09g46830D, BnaA09g57210D, BnaA01g28530D, BnaA05g22260D
			GO:0009791	C2_C3	25	9	BnaC03g34210D, BnaC02g11520D, BnaA08g14540D, BnaC06g12930D, BnaAnng08850D, BnaA02g29000D, BnaC02g03560D, BnaA08g27570D, BnaA05g08020D, BnaA01g28540D, BnaC05g47760D, BnaAnng03830D, BnaA03g27640D, BnaC03g60720D, BnaA01g00820D, BnaAnng30990D, BnaC03g15880D, BnaA09g57210D, BnaA09g44700D, BnaA01g27710D, BnaA07g08880D, BnaC09g17220D, BnaC09g41060D, BnaA10g15780D, BnaA09g55820D	BnaA03g10950D, BnaA03g55890D, BnaC08g32980D, BnaC05g07900D, BnaA04g21830D, BnaA03g15940D, BnaA09g02390D, BnaA02g28220D, BnaC05g15780D
			GO:0009791	42_43	11	9	BnaC02g11520D, BnaA08g14540D, BnaC06g12930D, BnaA02g29000D, BnaA01g28540D, BnaA10g02240D, BnaA01g00820D, BnaAnng30990D, BnaA09g57210D, BnaA09g44700D, BnaA10g02150D	BnaA03g10950D, BnaC08g32980D, BnaC05g07900D, BnaA04g21830D, BnaA03g15940D, BnaA09g02390D, BnaA02g28220D, BnaC07g30700D, BnaC05g15780D
			GO:0009791	52_53	16	15	BnaC03g34210D, BnaC02g11520D, BnaA08g14540D, BnaC06g12930D, BnaA02g29000D, BnaC02g03560D, BnaA08g27570D, BnaA05g08020D, BnaA01g00820D, BnaAnng30990D, BnaA06g18440D, BnaA09g57210D, BnaC05g36580D, BnaA09g44700D, BnaC09g17220D, BnaA10g15780D	BnaA03g10950D, BnaA03g55890D, BnaC08g32980D, BnaC05g07900D, BnaC09g52270D, BnaAnng07020D, BnaA07g21550D, BnaA04g21830D, BnaC05g36390D, BnaA03g15940D, BnaA09g02390D, BnaA02g28220D, BnaA09g12770D, BnaC07g30700D, BnaC05g15780D
5		nitrogen compound metabolic process	GO:0006807	C1_C2	102	43	BnaA10g25120D, BnaA07g15900D, BnaA07g35970D, BnaC05g49430D, BnaA02g03770D, BnaC04g38560D, BnaA03g37510D, BnaC08g17310D, BnaA07g19610D, BnaC05g11730D, BnaC05g15250D, BnaC03g68420D, BnaA06g23050D, BnaC01g04680D, BnaA07g34930D, BnaAnng25850D, BnaC04g22320D, BnaA03g09560D, BnaA04g26090D, BnaC05g05890D, BnaA01g20380D, BnaA07g34140D, BnaCnng11100D, BnaC02g33660D, BnaC08g25150D, BnaC06g27050D, BnaA03g26…	BnaC07g30010D, BnaC08g25560D, BnaA10g29230D, BnaA01g35430D, BnaAnng13370D, BnaC08g25370D, BnaC05g28570D, BnaA08g15730D, BnaA02g07500D, BnaCnng19880D, BnaC09g51720D, BnaA01g06610D, BnaAnng03830D, BnaA03g30400D, BnaC03g73110D, BnaC04g47760D, BnaA10g26060D, BnaC07g42210D, BnaC08g28250D, BnaC05g02520D, BnaC02g23010D, BnaA10g12960D, BnaA09g05500D, BnaA01g23100D, BnaC02g38230D, BnaAnng31450D, BnaC03g77…
			GO:0006807	41_42	105	37	BnaA06g12630D, BnaA10g25120D, BnaA07g15900D, BnaC03g54190D, BnaA02g03770D, BnaC04g38560D, BnaA03g37510D, BnaC08g17310D, BnaA07g19610D, BnaA07g07590D, BnaC05g11730D, BnaC09g54180D, BnaC05g15250D, BnaC03g68420D, BnaA04g03460D, BnaA06g23050D, BnaA07g34930D, BnaAnng25850D, BnaC04g22320D, BnaA04g26090D, BnaC05g05890D, BnaC04g08810D, BnaA01g20380D, BnaA07g34140D, BnaCnng11100D, BnaC02g33660D, BnaC04g23…	BnaC07g30010D, BnaC08g25560D, BnaA10g29230D, BnaA01g35430D, BnaC05g08770D, BnaC05g28570D, BnaA08g15730D, BnaCnng19880D, BnaAnng21750D, BnaC09g51720D, BnaC01g28840D, BnaA01g06610D, BnaAnng03830D, BnaA02g22700D, BnaA09g21600D, BnaC07g42210D, BnaC08g28250D, BnaA10g17910D, BnaC02g23010D, BnaC03g54940D, BnaA10g12960D, BnaC09g00040D, BnaA09g05500D, BnaC02g38230D, BnaA06g13830D, BnaA04g07950D, BnaA08g18…
			GO:0006807	51_52	107	54	BnaA10g25120D, BnaA07g35970D, BnaC04g38560D, BnaA03g37510D, BnaC01g02870D, BnaA07g07590D, BnaC09g54180D, BnaC05g15250D, BnaA06g23050D, BnaA07g34930D, BnaC04g22320D, BnaC05g05890D, BnaC04g08810D, BnaC09g50890D, BnaA10g09090D, BnaA01g20380D, BnaA07g34140D, BnaCnng11100D, BnaC02g33660D, BnaC04g50670D, BnaC05g10840D, BnaC08g25150D, BnaC06g27050D, BnaA03g26470D, BnaA10g23180D, BnaA04g25580D, BnaC06g12…	BnaC07g30010D, BnaC08g25560D, BnaA10g29230D, BnaC04g34700D, BnaC02g01610D, BnaA01g35430D, BnaC05g08770D, BnaAnng13370D, BnaC05g28570D, BnaCnng12620D, BnaA08g15730D, BnaCnng19880D, BnaAnng21750D, BnaAnng37410D, BnaA06g25030D, BnaA03g23330D, BnaC09g51720D, BnaA01g06610D, BnaAnng03830D, BnaC06g39050D, BnaC03g73110D, BnaA02g22700D, BnaC04g47760D, BnaC07g42210D, BnaC08g28250D, BnaC05g02520D, BnaA06g39…
			GO:0006807	C2_C3	160	120	BnaAnng09370D, BnaA01g35090D, BnaA06g12630D, BnaC03g54190D, BnaC03g15030D, BnaA08g10000D, BnaA05g03650D, BnaA01g12900D, BnaC03g34210D, BnaC04g34700D, BnaA09g43200D, BnaC03g06040D, BnaA03g37510D, BnaC01g02870D, BnaC02g11520D, BnaA07g19610D, BnaC02g23590D, BnaC05g15250D, BnaA03g27370D, BnaC02g06840D, BnaA06g00390D, BnaC05g05840D, BnaA07g34930D, BnaC01g41280D, BnaC05g32360D, BnaC09g50890D, BnaC03g20…	BnaA10g25120D, BnaA07g15900D, BnaA10g12870D, BnaC06g22370D, BnaC05g49430D, BnaA02g03770D, BnaC04g38560D, BnaA01g35430D, BnaC03g56170D, BnaA07g17520D, BnaC03g20760D, BnaC06g05330D, BnaC06g03660D, BnaC06g11040D, BnaA01g35850D, BnaC05g11730D, BnaC05g35690D, BnaC03g68420D, BnaA01g23480D, BnaC07g35320D, BnaAnng25850D, BnaC07g28100D, BnaC04g10480D, BnaC05g28570D, BnaA04g26090D, BnaC05g05890D, BnaA07g34…
			GO:0006807	42_43	47	83	BnaC03g54190D, BnaA03g37510D, BnaC02g11520D, BnaA07g19610D, BnaA10g18360D, BnaC05g05840D, BnaA07g34930D, BnaA03g52200D, BnaA03g20510D, BnaCnng12620D, BnaA09g09460D, BnaC06g27050D, BnaCnng19880D, BnaA01g34230D, BnaC03g53730D, BnaC01g03570D, BnaC03g21850D, BnaC08g37250D, BnaC03g10400D, BnaC06g39410D, BnaA02g22700D, BnaA05g27100D, BnaC03g13560D, BnaA09g21100D, BnaA01g34180D, BnaA01g34220D, BnaC04g56…	BnaA10g25120D, BnaA07g15900D, BnaA10g12870D, BnaC06g22370D, BnaA02g03770D, BnaC03g56170D, BnaC03g20760D, BnaC06g03660D, BnaC06g11040D, BnaA01g35850D, BnaC03g68420D, BnaA01g23480D, BnaC07g35320D, BnaAnng25850D, BnaC07g28100D, BnaC04g10480D, BnaC05g28570D, BnaC05g05890D, BnaC04g26820D, BnaA04g12130D, BnaCnng11100D, BnaC08g25150D, BnaC07g40900D, BnaA03g26470D, BnaA04g25580D, BnaCnng59540D, BnaC04g40…
			GO:0006807	52_53	87	171	BnaAnng09370D, BnaC03g54190D, BnaC03g34210D, BnaC04g34700D, BnaC03g06040D, BnaC01g02870D, BnaC02g11520D, BnaA07g19610D, BnaC02g23590D, BnaA07g34930D, BnaA09g26320D, BnaC01g41280D, BnaA03g20510D, BnaCnng12620D, BnaA09g09460D, BnaCnng12890D, BnaA05g08020D, BnaCnng09850D, BnaCnng19880D, BnaA01g34230D, BnaC03g53730D, BnaA06g25030D, BnaC01g03570D, BnaA05g12790D, BnaC06g27360D, BnaA03g45700D, BnaA06g36…	BnaA10g25120D, BnaA07g15900D, BnaA10g12870D, BnaC06g22370D, BnaC05g49430D, BnaA02g03770D, BnaC04g38560D, BnaA01g35430D, BnaC03g56170D, BnaA07g17520D, BnaC03g20760D, BnaC06g05330D, BnaC06g03660D, BnaC06g11040D, BnaA01g35850D, BnaC03g68420D, BnaA01g23480D, BnaC08g23600D, BnaA04g03460D, BnaC07g35320D, BnaC01g04680D, BnaA05g30220D, BnaAnng25850D, BnaC07g28100D, BnaC04g10480D, BnaC05g28570D, BnaA04g26…
6		anatomical structure morphogenesis	GO:0009653	C1_C2	8	6	BnaC08g38020D, BnaA09g02480D, BnaC01g09180D, BnaA03g33090D, BnaC02g24380D, BnaC06g30760D, BnaC06g36460D, BnaC09g26420D	BnaC07g47240D, BnaAnng13370D, BnaA07g14280D, BnaC03g19460D, BnaA03g38180D, BnaA09g28510D
			GO:0009653	41_42	6	5	BnaC08g38020D, BnaA09g02480D, BnaA03g33090D, BnaC06g30760D, BnaC06g36460D, BnaC09g26420D	BnaA06g40800D, BnaC03g19460D, BnaA01g15810D, BnaA03g38180D, BnaA05g22260D
			GO:0009653	51_52	8	9	BnaC08g38020D, BnaA09g02480D, BnaC04g50670D, BnaC01g09180D, BnaA03g33090D, BnaC03g21850D, BnaC06g30760D, BnaC09g26420D	BnaA06g40800D, BnaAnng13370D, BnaC04g44530D, BnaC02g28190D, BnaC04g40170D, BnaA01g15810D, BnaA10g28720D, BnaA03g38180D, BnaA05g22260D
			GO:0009653	C2_C3	4	10	BnaC04g50670D, BnaC03g21850D, BnaC06g38010D, BnaC03g54740D	BnaC06g22370D, BnaC08g38020D, BnaC03g68620D, BnaA09g02480D, BnaC07g01460D, BnaC06g30760D, BnaA04g21830D, BnaC01g33070D, BnaC06g36460D, BnaC09g26420D
			GO:0009653	42_43	1	10	BnaC03g21850D	BnaC06g22370D, BnaC08g38020D, BnaC03g68620D, BnaA09g02480D, BnaC06g30760D, BnaA04g21830D, BnaC06g36460D, BnaC09g26420D, BnaA05g19350D, BnaA09g28510D
			GO:0009653	52_53	4	16	BnaC06g38010D, BnaC03g25530D, BnaA03g18330D, BnaC04g50070D	BnaC08g36570D, BnaCnng51300D, BnaC06g22370D, BnaA01g02640D, BnaC08g38020D, BnaC03g68620D, BnaA09g02480D, BnaA06g22960D, BnaA03g33090D, BnaA03g41220D, BnaC06g30760D, BnaA04g21830D, BnaC01g33070D, BnaC06g36460D, BnaC09g26420D, BnaA09g28510D
7		multicellular organismal development	GO:0007275	C1_C2	38	14	BnaA04g05950D, BnaA06g15500D, BnaCnng16670D, BnaA08g14540D, BnaC06g12930D, BnaC02g31640D, BnaA02g29000D, BnaC06g34880D, BnaA09g46260D, BnaA03g14210D, BnaAnng35580D, BnaA07g25310D, BnaA06g30370D, BnaAnng23240D, BnaA07g21550D, BnaC06g43720D, BnaA05g18870D, BnaC08g02980D, BnaA01g15860D, BnaC09g02680D, BnaA09g36800D, BnaA05g09050D, BnaC02g45250D, BnaAnng02240D, BnaA10g25630D, BnaC03g13930D, BnaA03g28…	BnaC07g47240D, BnaA07g19520D, BnaA10g11680D, BnaA10g00780D, BnaC03g73110D, BnaA09g46830D, BnaC07g42210D, BnaC05g02520D, BnaC01g04460D, BnaA09g05500D, BnaC09g36490D, BnaA04g07950D, BnaC03g00160D, BnaA02g05290D
			GO:0007275	41_42	45	13	BnaA04g05950D, BnaA06g15500D, BnaCnng16670D, BnaA08g14540D, BnaC06g12930D, BnaA04g03460D, BnaC02g31640D, BnaA02g29000D, BnaA07g17330D, BnaC06g34880D, BnaA09g46260D, BnaA03g14210D, BnaA03g28110D, BnaAnng35580D, BnaA07g25310D, BnaA06g30370D, BnaAnng23240D, BnaA07g21550D, BnaA08g06180D, BnaA03g16450D, BnaC03g29110D, BnaC06g43720D, BnaA05g18870D, BnaC08g02980D, BnaA01g15860D, BnaC09g02680D, BnaA05g09…	BnaUnng00020D, BnaA10g11680D, BnaAnng21750D, BnaC07g42210D, BnaC04g29170D, BnaC03g68960D, BnaC01g04460D, BnaA09g05500D, BnaA05g09010D, BnaA04g07950D, BnaC03g00160D, BnaA01g15810D, BnaA02g05290D
			GO:0007275	51_52	43	16	BnaA06g15500D, BnaCnng16670D, BnaA08g14540D, BnaC06g12930D, BnaC02g31640D, BnaA02g29000D, BnaA07g17330D, BnaC06g34880D, BnaA10g23180D, BnaC01g09420D, BnaA03g14210D, BnaC06g39690D, BnaAnng35580D, BnaC03g21850D, BnaA02g01370D, BnaA07g25310D, BnaA06g30370D, BnaAnng23240D, BnaA08g06180D, BnaA03g16450D, BnaA08g17000D, BnaC03g29110D, BnaC06g43720D, BnaA05g18870D, BnaC08g02980D, BnaC09g02680D, BnaC02g34…	BnaUnng00020D, BnaA10g11680D, BnaAnng21750D, BnaC03g73110D, BnaA08g07560D, BnaA09g46830D, BnaC07g42210D, BnaC05g02520D, BnaC04g29170D, BnaC01g04460D, BnaA09g05500D, BnaA04g07950D, BnaA02g18970D, BnaC03g00160D, BnaA01g15810D, BnaA02g05290D
			GO:0007275	C2_C3	90	41	BnaA08g10440D, BnaA01g28600D, BnaA08g10000D, BnaA02g31190D, BnaC07g43170D, BnaA01g12900D, BnaA08g14540D, BnaC02g06840D, BnaC08g37680D, BnaC06g12930D, BnaC03g17420D, BnaAnng35040D, BnaC03g70630D, BnaA05g37130D, BnaA09g15730D, BnaC09g48810D, BnaA03g32250D, BnaA02g29000D, BnaA07g17330D, BnaA08g01740D, BnaA06g39950D, BnaC09g51820D, BnaC02g35320D, BnaA05g26370D, BnaC02g06100D, BnaA03g18930D, BnaA05g08…	BnaA06g15500D, BnaA03g55890D, BnaC06g05330D, BnaC02g31640D, BnaC04g10480D, BnaC06g34880D, BnaC03g33610D, BnaA10g18480D, BnaA09g46260D, BnaA03g14210D, BnaC03g20400D, BnaC04g49420D, BnaA07g25310D, BnaC03g33140D, BnaA06g30370D, BnaCnng18080D, BnaA05g21360D, BnaAnng23240D, BnaA04g12350D, BnaA05g06900D, BnaC06g43720D, BnaC01g04460D, BnaA05g18870D, BnaC08g02980D, BnaC07g39840D, BnaC02g04950D, BnaC09g02…
			GO:0007275	42_43	35	24	BnaA01g28600D, BnaC07g43170D, BnaA08g14540D, BnaC06g12930D, BnaAnng35040D, BnaC09g48810D, BnaA02g29000D, BnaA08g01740D, BnaA03g18930D, BnaC03g23240D, BnaC06g39690D, BnaCnng73170D, BnaCnng32920D, BnaC03g21850D, BnaA08g09930D, BnaCnng37860D, BnaA05g33630D, BnaC06g39410D, BnaA03g36660D, BnaC09g47920D, BnaAnng30990D, BnaA01g15860D, BnaA09g36800D, BnaC04g48420D, BnaAnng40060D, BnaC01g24000D, BnaA10g23…	BnaC02g31640D, BnaC04g10480D, BnaC06g34880D, BnaAnng35580D, BnaC03g20400D, BnaC04g49420D, BnaA06g30370D, BnaC06g43720D, BnaC01g04460D, BnaA05g18870D, BnaC08g02980D, BnaC02g04950D, BnaC09g02680D, BnaA04g20350D, BnaAnng02240D, BnaA10g25630D, BnaA03g46830D, BnaAnng03180D, BnaA06g04380D, BnaA09g02390D, BnaA07g04740D, BnaA09g26050D, BnaA02g08090D, BnaC02g41520D
			GO:0007275	52_53	53	63	BnaA01g28600D, BnaC07g43170D, BnaA08g14540D, BnaC08g37680D, BnaC06g12930D, BnaAnng35040D, BnaC03g70630D, BnaC09g48810D, BnaA02g29000D, BnaA07g17330D, BnaA08g01740D, BnaC02g06100D, BnaA03g18930D, BnaA05g08020D, BnaA07g36310D, BnaC03g23240D, BnaA03g46460D, BnaCnng32920D, BnaA06g31920D, BnaC05g24760D, BnaA03g51290D, BnaA08g09930D, BnaCnng37860D, BnaA05g33630D, BnaC09g41090D, BnaC06g39410D, BnaC07g42…	BnaA06g15500D, BnaA05g17800D, BnaA03g55890D, BnaC06g05330D, BnaA04g03460D, BnaC02g31640D, BnaC04g10480D, BnaC04g51940D, BnaC06g34880D, BnaC03g33610D, BnaA10g18480D, BnaA10g23180D, BnaC01g09420D, BnaA09g46260D, BnaA03g14210D, BnaC07g17330D, BnaA03g28110D, BnaAnng35580D, BnaC03g20400D, BnaC04g49420D, BnaA07g15690D, BnaA07g25310D, BnaC09g52270D, BnaA06g30370D, BnaCnng18080D, BnaA05g21360D, BnaAnng23…
8		response to endogenous stimulus	GO:0009719	C1_C2	8	8	BnaA03g20420D, BnaA06g23050D, BnaA09g52470D, BnaA03g50050D, BnaA01g08850D, BnaAnng05310D, BnaA05g23130D, BnaC03g33640D	BnaCnng24720D, BnaC07g47240D, BnaA01g28540D, BnaC05g42010D, BnaAnng23920D, BnaA06g13830D, BnaA07g08880D, BnaA06g27560D
			GO:0009719	41_42	7	6	BnaA03g20420D, BnaA06g23050D, BnaA09g52470D, BnaC03g72600D, BnaA01g08850D, BnaA05g23130D, BnaC03g33640D	BnaCnng24720D, BnaAnng23920D, BnaA06g13830D, BnaA01g28530D, BnaCnng22820D, BnaC08g35090D
			GO:0009719	51_52	9	8	BnaA03g20420D, BnaA06g23050D, BnaC03g72600D, BnaC02g15270D, BnaA01g08850D, BnaC05g36390D, BnaA05g23130D, BnaC03g05930D, BnaC03g33640D	BnaCnng24720D, BnaC05g42010D, BnaC03g47560D, BnaA05g27660D, BnaA06g13830D, BnaA01g28530D, BnaA10g28720D, BnaC02g47760D
			GO:0009719	C2_C3	23	14	BnaA03g31770D, BnaA03g47830D, BnaA09g07980D, BnaA01g28540D, BnaC05g47760D, BnaA06g10370D, BnaA03g27640D, BnaCnng37860D, BnaA06g38830D, BnaC03g10400D, BnaA03g42250D, BnaC06g14420D, BnaC05g38150D, BnaA02g10980D, BnaA05g27660D, BnaC04g56840D, BnaA10g00280D, BnaA06g27640D, BnaA07g08880D, BnaA02g07560D, BnaA03g59090D, BnaC04g51510D, BnaA09g55820D	BnaA03g20420D, BnaC07g42490D, BnaAnng02090D, BnaC07g50270D, BnaCnng52760D, BnaA06g24570D, BnaC05g17440D, BnaC02g24950D, BnaC09g13570D, BnaA01g08850D, BnaA05g23130D, BnaC02g00320D, BnaA04g14890D, BnaC03g33640D
			GO:0009719	42_43	7	5	BnaA09g07980D, BnaA01g28540D, BnaCnng37860D, BnaC03g10400D, BnaA02g10980D, BnaC04g56840D, BnaA10g00280D	BnaC07g42490D, BnaC07g50270D, BnaC05g27930D, BnaC03g72600D, BnaA01g08850D
			GO:0009719	52_53	9	22	BnaA03g31770D, BnaA09g07980D, BnaCnng37860D, BnaC06g14420D, BnaA02g10980D, BnaA06g18440D, BnaA10g00280D, BnaAnng11360D, BnaA03g59090D	BnaA03g20420D, BnaC07g42490D, BnaAnng02090D, BnaC07g50270D, BnaA09g24620D, BnaCnng52760D, BnaA06g24570D, BnaC05g17440D, BnaC02g24950D, BnaC09g52270D, BnaC08g27680D, BnaC03g72600D, BnaC02g15270D, BnaA01g08850D, BnaAnng05310D, BnaA07g15950D, BnaC05g36390D, BnaA05g23130D, BnaA06g11470D, BnaC02g00320D, BnaA04g14890D, BnaC03g33640D
9		pattern specification process	GO:0007389	51_52	5	1	BnaA01g13700D, BnaC06g43720D, BnaC02g34690D, BnaC04g17070D, BnaC01g01690D	BnaCnng20770D
			GO:0007389	C2_C3	8	4	BnaC02g06840D, BnaA06g00390D, BnaA06g10370D, BnaC06g40890D, BnaC03g54740D, BnaC09g41060D, BnaA09g51930D, BnaC02g09720D	BnaC04g10480D, BnaC06g43720D, BnaCnng20770D, BnaA09g26050D
			GO:0007389	52_53	4	7	BnaC09g41090D, BnaA05g13810D, BnaA06g18440D, BnaC02g09720D	BnaC04g10480D, BnaA10g13520D, BnaA07g15690D, BnaC06g43720D, BnaCnng20770D, BnaC01g01690D, BnaA09g26050D
10		single-organism metabolic process	GO:0044710	C1_C2	84	38	BnaA04g05950D, BnaC03g39780D, BnaA03g20420D, BnaA03g12940D, BnaA08g24420D, BnaA05g18930D, BnaC01g12240D, BnaA03g14010D, BnaC08g46110D, BnaA04g29190D, BnaC03g30450D, BnaA09g47060D, BnaA09g31650D, BnaC05g34030D, BnaA06g23050D, BnaA03g58390D, BnaC08g38020D, BnaA07g34930D, BnaAnng08030D, BnaAnng25850D, BnaC09g47980D, BnaA03g37390D, BnaC02g06080D, BnaC03g65100D, BnaCnng55040D, BnaA04g09140D, BnaCnng11…	BnaCnng43840D, BnaCnng55860D, BnaA08g15920D, BnaC03g61970D, BnaAnng13370D, BnaC07g07970D, BnaC02g44970D, BnaA09g49820D, BnaA10g11680D, BnaA05g25890D, BnaA07g32400D, BnaC01g08070D, BnaC02g21680D, BnaC05g06220D, BnaC06g26190D, BnaC05g42010D, BnaA06g40660D, BnaA07g24840D, BnaA02g12840D, BnaA07g22570D, BnaA07g29460D, BnaA10g26060D, BnaC08g08450D, BnaC09g13360D, BnaA08g31590D, BnaC02g23010D, BnaC01g04…
			GO:0044710	41_42	93	23	BnaA04g05950D, BnaC03g39780D, BnaA03g20420D, BnaA03g12940D, BnaA08g24420D, BnaA05g18930D, BnaC05g10400D, BnaA07g03710D, BnaA03g14010D, BnaC08g46110D, BnaA04g29190D, BnaC03g30450D, BnaA09g47060D, BnaC05g34030D, BnaA06g23050D, BnaA03g58390D, BnaC08g38020D, BnaA07g34930D, BnaAnng08030D, BnaAnng25850D, BnaC09g47980D, BnaA03g37390D, BnaC02g06080D, BnaC03g65100D, BnaCnng55040D, BnaCnng11100D, BnaA04g17…	BnaCnng43840D, BnaCnng55860D, BnaA08g15920D, BnaA10g13950D, BnaC03g61970D, BnaA10g11680D, BnaA07g32400D, BnaC06g26190D, BnaA06g40660D, BnaA07g24840D, BnaA05g12630D, BnaC02g23010D, BnaC07g30250D, BnaC01g04460D, BnaC02g38230D, BnaC04g30810D, BnaC08g41990D, BnaA07g22900D, BnaC06g23490D, BnaA02g12800D, BnaCnng09200D, BnaA10g08760D, BnaC01g12320D
			GO:0044710	51_52	73	40	BnaC03g39780D, BnaA03g20420D, BnaA08g24420D, BnaA05g18930D, BnaA07g03710D, BnaA03g14010D, BnaC08g46110D, BnaC01g13370D, BnaA04g29190D, BnaC03g30450D, BnaA09g47060D, BnaC05g34030D, BnaA06g23050D, BnaA03g58390D, BnaC08g38020D, BnaA07g34930D, BnaAnng08030D, BnaC09g47980D, BnaA03g37390D, BnaC02g06080D, BnaC03g65100D, BnaCnng11100D, BnaC03g75820D, BnaA09g47340D, BnaC05g32000D, BnaC05g15970D, BnaA07g15…	BnaC01g27970D, BnaC02g01610D, BnaCnng43840D, BnaCnng55860D, BnaA08g15920D, BnaC03g61970D, BnaC04g14050D, BnaAnng13370D, BnaC07g07970D, BnaC02g44970D, BnaA10g11680D, BnaA05g25890D, BnaA07g32400D, BnaC01g08070D, BnaC06g26190D, BnaC05g42010D, BnaA03g23330D, BnaA06g40660D, BnaC05g09210D, BnaC07g29000D, BnaA07g24840D, BnaA02g12840D, BnaA07g29460D, BnaC02g28190D, BnaA06g39660D, BnaC02g23010D, BnaC01g04…
			GO:0044710	C2_C3	72	90	BnaC03g15030D, BnaA10g00200D, BnaC05g46500D, BnaC02g38300D, BnaCnng05740D, BnaC07g01180D, BnaAnng30320D, BnaA06g05150D, BnaA07g34930D, BnaA01g37280D, BnaA03g09430D, BnaA06g10940D, BnaA05g30630D, BnaC01g03570D, BnaA01g00520D, BnaC09g06780D, BnaC03g03100D, BnaA03g36620D, BnaC03g28790D, BnaC05g38890D, BnaA10g00390D, BnaC05g45070D, BnaC06g39410D, BnaC05g44810D, BnaA10g25620D, BnaCnng75810D, BnaC09g14…	BnaC03g39780D, BnaA03g20420D, BnaA03g12940D, BnaA08g24420D, BnaA05g27440D, BnaA05g18930D, BnaC01g12240D, BnaCnng55860D, BnaC03g78200D, BnaA03g14010D, BnaA01g35850D, BnaC08g46110D, BnaC01g13370D, BnaA04g29190D, BnaA09g47060D, BnaA09g31650D, BnaA03g58390D, BnaC08g38020D, BnaC02g44970D, BnaAnng08030D, BnaAnng25850D, BnaC09g47980D, BnaC02g06080D, BnaCnng55040D, BnaA04g09140D, BnaC03g33610D, BnaA10g01…
			GO:0044710	42_43	42	67	BnaC01g27970D, BnaC09g16430D, BnaC07g01180D, BnaA07g34930D, BnaA01g37280D, BnaC01g03570D, BnaA01g00520D, BnaC02g01710D, BnaCnng73170D, BnaC03g28790D, BnaC05g45070D, BnaC04g53550D, BnaC06g39410D, BnaA07g29460D, BnaC02g00770D, BnaA06g14520D, BnaA05g31900D, BnaC09g16410D, BnaAnng31420D, BnaA03g00210D, BnaA05g11380D, BnaAnng40060D, BnaC01g14090D, BnaA06g23370D, BnaC01g24000D, BnaA08g04520D, BnaA01g21…	BnaC03g39780D, BnaA08g24420D, BnaA05g27440D, BnaA05g18930D, BnaC05g10400D, BnaA07g03710D, BnaCnng55860D, BnaA03g14010D, BnaA01g35850D, BnaC08g46110D, BnaC01g13370D, BnaA04g29190D, BnaC03g30450D, BnaA09g47060D, BnaA03g58390D, BnaC08g38020D, BnaC02g44970D, BnaAnng08030D, BnaAnng25850D, BnaC09g47980D, BnaC02g06080D, BnaA04g09140D, BnaCnng11100D, BnaC03g75820D, BnaC09g04540D, BnaC05g32000D, BnaA03g57…
			GO:0044710	52_53	67	114	BnaC09g29160D, BnaC05g46500D, BnaC01g27970D, BnaC09g16430D, BnaC02g38300D, BnaC07g01180D, BnaAnng30320D, BnaA07g34930D, BnaA01g37280D, BnaC04g21300D, BnaC03g65100D, BnaA03g09430D, BnaC01g03570D, BnaC01g26940D, BnaA01g00520D, BnaA10g24610D, BnaC09g06780D, BnaC09g26860D, BnaC03g28790D, BnaC05g38890D, BnaCnng60000D, BnaC05g45070D, BnaC06g39410D, BnaC05g37950D, BnaCnng12970D, BnaCnng48520D, BnaC05g44…	BnaC03g39780D, BnaA03g20420D, BnaA08g24420D, BnaA05g27440D, BnaA05g18930D, BnaA07g03710D, BnaCnng55860D, BnaC03g78200D, BnaA03g14010D, BnaA01g35850D, BnaC08g46110D, BnaC01g13370D, BnaA04g29190D, BnaC03g30450D, BnaA09g47060D, BnaA03g58390D, BnaC08g38020D, BnaC02g44970D, BnaAnng08030D, BnaAnng25850D, BnaC09g47980D, BnaA06g04090D, BnaA05g25050D, BnaA03g37390D, BnaC02g06080D, BnaCnng55040D, BnaA04g09…
11		cell growth	GO:0016049	C2_C3	4	3	BnaA02g31190D, BnaC02g42900D, BnaA01g27710D, BnaC05g52230D	BnaC06g43790D, BnaA05g21360D, BnaC01g38630D
			GO:0016049	52_53	1	6	BnaC05g36580D	BnaA01g32030D, BnaC02g21080D, BnaCnng33310D, BnaA05g21360D, BnaA01g22310D, BnaC01g38630D
12		cellular component organization	GO:0016043	C1_C2	34	14	BnaC04g38560D, BnaA03g37510D, BnaA07g19610D, BnaC03g68420D, BnaA09g02480D, BnaC06g27050D, BnaC03g25220D, BnaC01g09180D, BnaA10g20420D, BnaA03g33090D, BnaA05g26910D, BnaC03g08340D, BnaC05g18500D, BnaC02g13540D, BnaC03g18470D, BnaA07g21550D, BnaA03g50050D, BnaC03g08460D, BnaC06g30760D, BnaCnng18460D, BnaA01g12530D, BnaA01g15860D, BnaC03g16230D, BnaC04g10450D, BnaC07g30540D, BnaC03g46980D, BnaC05g50…	BnaA10g29230D, BnaC06g24550D, BnaC03g03910D, BnaA06g16090D, BnaA01g29470D, BnaA07g14280D, BnaC05g02520D, BnaAnng27610D, BnaC09g05150D, BnaC03g35330D, BnaC05g12780D, BnaA06g01540D, BnaC03g19460D, BnaC08g50020D
			GO:0016043	41_42	32	9	BnaC04g38560D, BnaA03g37510D, BnaA07g19610D, BnaC03g68420D, BnaA09g02480D, BnaC06g27050D, BnaC03g25220D, BnaA10g20420D, BnaA03g33090D, BnaA05g26910D, BnaC03g08340D, BnaC05g18500D, BnaC02g13540D, BnaC04g39420D, BnaC03g18470D, BnaA07g21550D, BnaC03g08460D, BnaC06g30760D, BnaCnng18460D, BnaA01g12530D, BnaA01g15860D, BnaC03g16230D, BnaC07g30540D, BnaC05g50610D, BnaC06g36460D, BnaC09g26420D, BnaC02g39…	BnaA02g35250D, BnaA10g29230D, BnaA06g40800D, BnaA06g16090D, BnaAnng27610D, BnaA06g01540D, BnaC03g19460D, BnaA01g15810D, BnaA06g23700D
			GO:0016043	51_52	28	16	BnaC04g38560D, BnaA03g37510D, BnaA09g02480D, BnaC04g50670D, BnaC06g27050D, BnaC03g25220D, BnaC01g09180D, BnaA10g20420D, BnaA03g33090D, BnaC03g21850D, BnaC03g08340D, BnaC05g18500D, BnaC02g13540D, BnaC03g08460D, BnaC06g30760D, BnaCnng18460D, BnaA01g12530D, BnaC03g16230D, BnaA08g25320D, BnaC09g26420D, BnaC04g17070D, BnaC05g36390D, BnaA04g24870D, BnaA02g02620D, BnaCnng30140D, BnaC06g28300D, BnaC08g20…	BnaA02g35250D, BnaA10g29230D, BnaA06g40800D, BnaC06g24550D, BnaA03g21590D, BnaA06g16090D, BnaC07g29000D, BnaC04g44530D, BnaA02g34360D, BnaC05g02520D, BnaAnng27610D, BnaC09g05150D, BnaC04g40170D, BnaA06g01540D, BnaA01g15810D, BnaA06g05390D
			GO:0016043	C2_C3	51	43	BnaA03g37440D, BnaA02g31190D, BnaA01g12900D, BnaC02g37700D, BnaA03g37510D, BnaC07g01180D, BnaA07g19610D, BnaA09g11110D, BnaA05g26370D, BnaC02g06100D, BnaA06g07510D, BnaAnng14600D, BnaC04g50670D, BnaA07g28030D, BnaC07g32570D, BnaC06g27050D, BnaC03g18350D, BnaC03g45020D, BnaC03g21850D, BnaA09g54250D, BnaC09g42450D, BnaAnng05950D, BnaA09g38700D, BnaC03g18470D, BnaA01g36060D, BnaC04g09450D, BnaC03g51…	BnaA03g55890D, BnaC04g38560D, BnaC03g56170D, BnaA02g09170D, BnaC07g42490D, BnaC03g68420D, BnaC08g32980D, BnaC08g35990D, BnaA09g02480D, BnaA07g12480D, BnaC03g25220D, BnaC04g40620D, BnaC07g01460D, BnaA08g09560D, BnaA10g20420D, BnaA05g26910D, BnaC03g20400D, BnaC05g18500D, BnaC06g20160D, BnaA08g31390D, BnaC03g08460D, BnaA04g04550D, BnaC06g30760D, BnaA05g06900D, BnaA02g31320D, BnaA01g12530D, BnaC04g10…
			GO:0016043	42_43	13	33	BnaA03g37510D, BnaC07g01180D, BnaA07g19610D, BnaC06g27050D, BnaC03g21850D, BnaA09g38700D, BnaC03g18470D, BnaA06g19430D, BnaA01g15860D, BnaA08g04520D, BnaC04g45790D, BnaC06g28300D, BnaA01g03610D	BnaC03g56170D, BnaA02g09170D, BnaC07g42490D, BnaC03g68420D, BnaC08g32980D, BnaC08g35990D, BnaA09g02480D, BnaA02g10290D, BnaA07g12480D, BnaC03g25220D, BnaC04g40620D, BnaA03g22260D, BnaA08g09560D, BnaA10g20420D, BnaA05g26910D, BnaC03g20400D, BnaC05g18500D, BnaC03g08460D, BnaC06g30760D, BnaA02g31320D, BnaA01g12530D, BnaC07g49800D, BnaC04g10450D, BnaC07g30540D, BnaC06g36460D, BnaC09g26420D, BnaA01g19…
			GO:0016043	52_53	26	65	BnaC07g01180D, BnaA07g19610D, BnaA10g14010D, BnaCnng12680D, BnaC02g06100D, BnaC07g32570D, BnaA05g00910D, BnaC03g18470D, BnaC03g51450D, BnaC06g38010D, BnaA03g26540D, BnaA06g19430D, BnaC03g53270D, BnaC05g03670D, BnaA01g15860D, BnaC09g33660D, BnaC05g36580D, BnaC03g25430D, BnaA08g04520D, BnaAnng27250D, BnaC03g25530D, BnaA03g18330D, BnaA01g03610D, BnaCnng13130D, BnaA10g29220D, BnaC09g09020D	BnaC08g36570D, BnaA03g55890D, BnaC04g38560D, BnaC03g56170D, BnaA02g09170D, BnaC07g42490D, BnaA01g02640D, BnaC03g68420D, BnaC08g32980D, BnaC08g35990D, BnaA09g02480D, BnaA02g10290D, BnaC02g31030D, BnaA07g12480D, BnaA05g11730D, BnaC03g25220D, BnaC04g40620D, BnaA03g22260D, BnaA08g09560D, BnaA10g20420D, BnaA03g33090D, BnaA05g26910D, BnaC03g20400D, BnaA07g15690D, BnaC03g08340D, BnaC05g18500D, BnaC02g13…
13		interspecies interaction between organisms	GO:0044419	C2_C3	7	1	BnaA03g37440D, BnaC07g36910D, BnaC06g39690D, BnaA06g14540D, BnaC05g21080D, BnaC08g45790D, BnaA09g19050D	BnaA05g10730D
			GO:0044419	52_53	3	3	BnaC07g36910D, BnaC09g20700D, BnaC05g28640D	BnaC05g50270D, BnaA05g10730D, BnaC07g22840D
14		regulation of biological quality	GO:0065008	C1_C2	4	7	BnaC03g48480D, BnaC01g43040D, BnaA09g46260D, BnaC02g46600D	BnaC07g47240D, BnaA06g32840D, BnaC04g47760D, BnaC08g28250D, BnaA02g01840D, BnaC04g44130D, BnaC03g00160D
			GO:0065008	41_42	5	3	BnaC03g48480D, BnaC01g43040D, BnaA09g46260D, BnaA07g00390D, BnaC02g46600D	BnaA06g32840D, BnaC08g28250D, BnaC03g00160D
			GO:0065008	51_52	4	6	BnaC03g48480D, BnaC01g43040D, BnaA07g00390D, BnaA02g36240D	BnaA06g32840D, BnaC04g47760D, BnaC08g28250D, BnaA02g01840D, BnaC04g44130D, BnaC03g00160D
			GO:0065008	C2_C3	4	4	BnaA10g00390D, BnaA02g01840D, BnaA01g27710D, BnaA04g19750D	BnaA07g11510D, BnaC01g43040D, BnaA09g46260D, BnaC02g36210D
			GO:0065008	52_53	4	6	BnaA02g01840D, BnaC05g36580D, BnaCnng08740D, BnaC03g00160D	BnaA07g11510D, BnaC03g48480D, BnaC01g43040D, BnaA09g46260D, BnaC08g08080D, BnaC02g36210D
15		primary metabolic process	GO:0044238	C1_C2	73	36	BnaC06g01220D, BnaA03g31380D, BnaC09g06400D, BnaA08g16740D, BnaA09g10600D, BnaC04g27780D, BnaC02g48400D, BnaC06g36340D, BnaAnng30540D, BnaC03g27700D, BnaA03g24520D, BnaA03g25440D, BnaA02g12440D, BnaA03g09560D, BnaA08g02750D, BnaC07g34860D, BnaA09g32360D, BnaC04g01600D, BnaCnng55040D, BnaA04g17150D, BnaC08g25150D, BnaA05g25110D, BnaA07g15060D, BnaA09g46260D, BnaA02g06420D, BnaA01g04000D, BnaC05g00…	BnaC07g30010D, BnaC01g07390D, BnaC08g45130D, BnaC04g10680D, BnaA03g25760D, BnaA02g30900D, BnaC06g24550D, BnaCnng34100D, BnaA05g30280D, BnaC03g09200D, BnaC08g41390D, BnaA06g24680D, BnaC05g42010D, BnaC09g51720D, BnaA08g12880D, BnaA01g06610D, BnaC07g28520D, BnaC06g06760D, BnaC09g36920D, BnaA09g51160D, BnaC03g03530D, BnaA06g06510D, BnaA07g21530D, BnaC08g37280D, BnaC08g49000D, BnaC02g08470D, BnaC06g18…
			GO:0044238	41_42	83	24	BnaA03g31380D, BnaC09g06400D, BnaA08g16740D, BnaA09g10600D, BnaA05g02420D, BnaC04g27780D, BnaC02g48400D, BnaC06g36340D, BnaAnng30540D, BnaC03g27700D, BnaA03g24520D, BnaA03g25440D, BnaA02g12440D, BnaC04g51960D, BnaA07g17330D, BnaA08g02750D, BnaC07g34860D, BnaCnng55040D, BnaA04g17150D, BnaC08g25150D, BnaA05g25110D, BnaA07g15060D, BnaA09g46260D, BnaA02g06420D, BnaA01g04000D, BnaA04g16960D, BnaC05g00…	BnaC07g30010D, BnaC01g07390D, BnaA02g35250D, BnaC04g10680D, BnaA03g25760D, BnaA02g30900D, BnaC08g41390D, BnaA09g11890D, BnaC09g51720D, BnaA01g06610D, BnaC07g28520D, BnaC06g06760D, BnaC07g07120D, BnaA02g22700D, BnaA08g25110D, BnaC04g29170D, BnaC03g03530D, BnaC06g18230D, BnaA04g24630D, BnaA06g01540D, BnaA07g32220D, BnaAnng14330D, BnaA03g38180D, BnaA05g20420D
			GO:0044238	51_52	74	35	BnaA03g31380D, BnaC09g06400D, BnaA08g16740D, BnaA09g10600D, BnaA05g02420D, BnaC04g27780D, BnaC02g48400D, BnaC06g36340D, BnaAnng30540D, BnaC03g27700D, BnaA03g24520D, BnaA03g25440D, BnaA02g12440D, BnaC04g51960D, BnaA07g17330D, BnaA08g02750D, BnaC04g01600D, BnaC08g25150D, BnaA05g25110D, BnaA07g15060D, BnaA10g26450D, BnaA02g06420D, BnaC01g12340D, BnaA01g04000D, BnaC05g00240D, BnaC05g40970D, BnaA02g13…	BnaC07g30010D, BnaA02g35250D, BnaC04g10680D, BnaA03g25760D, BnaA02g30900D, BnaC06g24550D, BnaC08g41390D, BnaC09g38470D, BnaA01g01330D, BnaC05g01430D, BnaA06g24680D, BnaA09g11890D, BnaC05g42010D, BnaC09g51720D, BnaA01g06610D, BnaC05g09210D, BnaC06g06760D, BnaC07g07120D, BnaC09g36920D, BnaA02g22700D, BnaA08g25110D, BnaA09g51160D, BnaC04g29170D, BnaC03g03530D, BnaA07g21530D, BnaC06g18230D, BnaA04g24…
			GO:0044238	C2_C3	40	78	BnaA06g02850D, BnaC02g37700D, BnaC06g35220D, BnaA09g10600D, BnaC01g18170D, BnaA03g24520D, BnaC08g33540D, BnaA07g17330D, BnaA09g57250D, BnaC03g09200D, BnaA03g29780D, BnaC09g32760D, BnaA09g16080D, BnaA06g00360D, BnaC01g12340D, BnaC05g11190D, BnaC03g03100D, BnaCnng54050D, BnaC09g42450D, BnaA07g24910D, BnaC09g54530D, BnaA03g42250D, BnaA04g14130D, BnaC09g27270D, BnaA01g00820D, BnaAnng30990D, BnaC07g21…	BnaC06g01220D, BnaA07g34830D, BnaA03g31380D, BnaA09g35380D, BnaC09g06400D, BnaA08g16740D, BnaA07g15700D, BnaC07g42490D, BnaC04g27780D, BnaA08g29200D, BnaC06g36340D, BnaA01g23480D, BnaA02g08480D, BnaC03g27700D, BnaA10g23500D, BnaA03g25440D, BnaA02g12440D, BnaC04g01600D, BnaCnng55040D, BnaC01g37460D, BnaC05g39370D, BnaA04g17150D, BnaA01g26720D, BnaC08g25150D, BnaA07g15060D, BnaA09g11890D, BnaA10g26…
			GO:0044238	42_43	25	63	BnaC06g35220D, BnaA09g10600D, BnaA03g24520D, BnaC08g33540D, BnaC05g06540D, BnaA01g01330D, BnaC09g32760D, BnaA01g04000D, BnaC05g11190D, BnaC06g40030D, BnaA02g22700D, BnaA08g25110D, BnaC02g00770D, BnaA01g00820D, BnaAnng30990D, BnaA09g36800D, BnaA05g11380D, BnaC06g06810D, BnaAnng22470D, BnaC08g25790D, BnaA03g59920D, BnaC09g43060D, BnaC05g01470D, BnaC04g21650D, BnaC07g36440D	BnaA07g34830D, BnaA09g35380D, BnaC09g06400D, BnaA07g15700D, BnaC07g42490D, BnaC04g27780D, BnaA08g29200D, BnaC06g36340D, BnaA01g23480D, BnaAnng30540D, BnaC03g27700D, BnaA10g23500D, BnaA03g25440D, BnaA02g12440D, BnaC04g01600D, BnaC01g37460D, BnaA01g26720D, BnaC08g25150D, BnaA09g11890D, BnaA10g26450D, BnaAnng17200D, BnaA04g16960D, BnaC05g00240D, BnaC06g18610D, BnaA02g13970D, BnaC03g03100D, BnaC05g09…
			GO:0044238	52_53	29	108	BnaA06g02850D, BnaC06g35220D, BnaA09g10600D, BnaC08g33540D, BnaA07g17330D, BnaA09g57250D, BnaC08g09960D, BnaC03g09200D, BnaA03g29780D, BnaC09g32760D, BnaC01g12340D, BnaC04g29410D, BnaC05g11190D, BnaCnng54050D, BnaA07g24910D, BnaC09g54530D, BnaA02g22700D, BnaA01g00820D, BnaAnng30990D, BnaC07g21270D, BnaC05g05770D, BnaA02g30780D, BnaC08g25790D, BnaA03g59920D, BnaAnng10700D, BnaC09g43060D, BnaC05g01…	BnaA07g34830D, BnaA05g29130D, BnaC06g11680D, BnaA03g31380D, BnaA09g35380D, BnaC09g06400D, BnaA08g16740D, BnaA07g15700D, BnaC07g42490D, BnaC04g27780D, BnaA05g25400D, BnaA08g29200D, BnaC06g36340D, BnaA01g23480D, BnaAnng30540D, BnaC03g27700D, BnaA10g23500D, BnaA03g25440D, BnaA02g12440D, BnaC04g51960D, BnaA08g02750D, BnaA06g22960D, BnaC04g01600D, BnaCnng55040D, BnaC01g37460D, BnaC05g39370D, BnaA04g17…
16		transport	GO:0006810	C1_C2	16	0	BnaA03g15760D, BnaC08g45160D, BnaA09g33230D, BnaA03g11100D, BnaAnng35580D, BnaAnng13680D, BnaCnng19090D, BnaA09g26960D, BnaA03g22780D, BnaC03g16230D, BnaCnng06580D, BnaA10g06760D, BnaA03g56000D, BnaCnng42210D, BnaA07g26580D, BnaC07g42770D
			GO:0006810	41_42	13	1	BnaA03g15760D, BnaA09g33230D, BnaAnng35580D, BnaAnng13680D, BnaAnng07020D, BnaCnng19090D, BnaA09g26960D, BnaC08g48070D, BnaA03g22780D, BnaC03g16230D, BnaA01g13670D, BnaA10g06760D, BnaA07g26580D	BnaA07g14320D
			GO:0006810	51_52	11	1	BnaA09g08400D, BnaA09g33230D, BnaC06g39690D, BnaAnng35580D, BnaAnng13680D, BnaCnng19090D, BnaA03g22780D, BnaC03g16230D, BnaA01g13670D, BnaA10g06760D, BnaC08g20550D	BnaA07g14320D
			GO:0006810	C2_C3	14	5	BnaC03g13670D, BnaA05g07100D, BnaA05g30070D, BnaC06g39690D, BnaCnng44970D, BnaC05g05880D, BnaC05g01390D, BnaC03g51450D, BnaC03g36270D, BnaCnng39220D, BnaC08g42830D, BnaA09g51060D, BnaAnng11870D, BnaA07g12940D	BnaA03g15760D, BnaA09g26960D, BnaA04g12350D, BnaA01g13670D, BnaC01g38630D
			GO:0006810	42_43	3	2	BnaC08g08040D, BnaC06g39690D, BnaC05g01390D	BnaAnng35580D, BnaA03g56000D
			GO:0006810	52_53	4	17	BnaA05g07100D, BnaCnng44970D, BnaC05g01390D, BnaC03g51450D	BnaA03g15760D, BnaA09g08400D, BnaA09g33230D, BnaA03g11100D, BnaC03g05560D, BnaAnng35580D, BnaAnng13680D, BnaAnng07020D, BnaCnng19090D, BnaA03g22780D, BnaC03g16230D, BnaA03g56000D, BnaA08g02950D, BnaCnng42210D, BnaC02g04000D, BnaC01g06220D, BnaC01g38630D
17		single-organism developmental process	GO:0044767	C1_C2	4	1	BnaC09g43380D, BnaA02g06420D, BnaA03g50050D, BnaA06g40240D	BnaC03g73110D
			GO:0044767	41_42	4	1	BnaC09g43380D, BnaA02g06420D, BnaA06g40240D, BnaA07g36000D	BnaA09g41810D
			GO:0044767	51_52	4	2	BnaC09g43380D, BnaA02g06420D, BnaA06g40240D, BnaC03g05930D	BnaC03g73110D, BnaC08g07930D
			GO:0044767	C2_C3	7	4	BnaA09g41810D, BnaC04g08410D, BnaAnng30990D, BnaA09g08130D, BnaC05g52230D, BnaC03g11300D, BnaA02g04780D	BnaC07g42490D, BnaA05g06900D, BnaA06g40240D, BnaC09g21810D
			GO:0044767	52_53	5	5	BnaA09g41810D, BnaAnng30990D, BnaA09g08130D, BnaC05g42150D, BnaC03g11300D	BnaC07g42490D, BnaA08g30590D, BnaA05g06900D, BnaA04g07450D, BnaA06g40240D
18		biosynthetic process	GO:0009058	C1_C2	105	40	BnaA09g17930D, BnaC03g39780D, BnaA01g13470D, BnaA06g36370D, BnaA03g20420D, BnaA09g19620D, BnaA03g14010D, BnaA03g43320D, BnaC03g30450D, BnaC06g34930D, BnaA01g35470D, BnaA03g58390D, BnaC01g04680D, BnaA10g07250D, BnaAnng08030D, BnaC09g47980D, BnaC02g31640D, BnaA03g37390D, BnaA04g26090D, BnaC02g17470D, BnaA09g39860D, BnaA03g05470D, BnaA04g17150D, BnaC03g75820D, BnaC05g07580D, BnaC08g25150D, BnaA06g30…	BnaC08g45130D, BnaCnng43840D, BnaA01g35430D, BnaA05g12980D, BnaC09g00810D, BnaC07g07970D, BnaA10g11680D, BnaC09g51060D, BnaC03g09200D, BnaC02g19750D, BnaC04g51420D, BnaC06g26190D, BnaC05g42010D, BnaA05g07730D, BnaA07g24840D, BnaA07g09060D, BnaC01g41490D, BnaC07g18140D, BnaA10g26060D, BnaC08g08450D, BnaC09g13360D, BnaC01g21190D, BnaC07g05570D, BnaC01g04460D, BnaC08g37280D, BnaC02g08470D, BnaA03g06…
			GO:0009058	41_42	113	23	BnaA09g17930D, BnaC03g39780D, BnaA01g13470D, BnaA06g36370D, BnaA03g20420D, BnaA09g19620D, BnaA03g14010D, BnaA03g43320D, BnaA07g07590D, BnaC03g30450D, BnaA01g35470D, BnaA03g58390D, BnaA10g07250D, BnaAnng08030D, BnaC09g47980D, BnaC02g31640D, BnaA03g37390D, BnaA04g26090D, BnaA08g11610D, BnaA03g05470D, BnaA04g17150D, BnaC03g75820D, BnaC05g07580D, BnaC08g25150D, BnaCnng46970D, BnaA03g26470D, BnaC03g29…	BnaCnng43840D, BnaC03g71830D, BnaA01g35430D, BnaA05g12980D, BnaA10g11680D, BnaA09g29710D, BnaC04g51420D, BnaC06g26190D, BnaA07g24840D, BnaA02g11840D, BnaUnng00870D, BnaC07g30250D, BnaC01g04460D, BnaA05g29490D, BnaA07g32310D, BnaA01g02090D, BnaC05g43850D, BnaA07g28600D, BnaCnng22820D, BnaCnng09200D, BnaC04g00710D, BnaA06g23700D, BnaCnng65520D
			GO:0009058	51_52	106	39	BnaA09g17930D, BnaC03g39780D, BnaA01g13470D, BnaA06g36370D, BnaA03g20420D, BnaA09g19620D, BnaA03g14010D, BnaA03g43320D, BnaA07g07590D, BnaA07g18920D, BnaC03g30450D, BnaA01g35470D, BnaA03g58390D, BnaAnng08030D, BnaC09g47980D, BnaC02g31640D, BnaA03g37390D, BnaC02g17470D, BnaA03g05470D, BnaC03g75820D, BnaC01g12080D, BnaC05g07580D, BnaC09g50970D, BnaC08g25150D, BnaA06g30390D, BnaA03g26470D, BnaC03g29…	BnaCnng43840D, BnaA01g35430D, BnaC07g27560D, BnaA05g12980D, BnaC09g00810D, BnaC07g07970D, BnaA10g11680D, BnaA09g29710D, BnaC05g18600D, BnaA03g53230D, BnaC02g19750D, BnaC04g51420D, BnaC06g26190D, BnaC05g42010D, BnaC03g47560D, BnaC07g29000D, BnaA07g24840D, BnaC01g41490D, BnaA02g34360D, BnaA02g11840D, BnaUnng00870D, BnaCnng20770D, BnaC07g05570D, BnaC01g04460D, BnaA05g29490D, BnaC07g24760D, BnaA07g32…
			GO:0009058	C2_C3	63	136	BnaC06g32440D, BnaA01g12900D, BnaA03g27370D, BnaA10g15680D, BnaC04g24650D, BnaC01g03310D, BnaC09g14380D, BnaA03g52200D, BnaC09g51060D, BnaC03g09200D, BnaA04g09450D, BnaC09g50970D, BnaA06g30390D, BnaA03g57630D, BnaC03g29390D, BnaC03g23240D, BnaC05g14800D, BnaC03g21990D, BnaA03g28360D, BnaA06g31920D, BnaA08g26420D, BnaA03g23640D, BnaC01g43070D, BnaC09g54530D, BnaC09g49180D, BnaC03g18470D, BnaC01g09…	BnaA09g17930D, BnaC03g72590D, BnaC03g39780D, BnaA06g36370D, BnaA03g20420D, BnaA09g35380D, BnaA09g19620D, BnaC07g43790D, BnaA06g31830D, BnaA07g11510D, BnaA03g58520D, BnaA01g35430D, BnaA03g14010D, BnaA03g43320D, BnaC06g34930D, BnaA01g35470D, BnaA03g58390D, BnaC03g68620D, BnaA10g07250D, BnaAnng08030D, BnaC09g47980D, BnaC02g31640D, BnaC03g02050D, BnaC07g50270D, BnaA04g26090D, BnaC08g35990D, BnaCnng67…
			GO:0009058	42_43	27	105	BnaC04g24650D, BnaC09g14380D, BnaA03g52200D, BnaC03g23240D, BnaC05g14800D, BnaA01g34100D, BnaC02g01710D, BnaC09g27690D, BnaA08g26420D, BnaC03g18470D, BnaUnng00870D, BnaA09g06330D, BnaAnng30990D, BnaA03g17520D, BnaCnng12510D, BnaA01g15860D, BnaC09g36510D, BnaA09g15290D, BnaC04g44000D, BnaAnng35980D, BnaA07g24830D, BnaA06g22090D, BnaCnng23260D, BnaAnng33870D, BnaC08g24280D, BnaA04g09660D, BnaA09g20…	BnaA09g17930D, BnaC03g72590D, BnaC03g39780D, BnaA06g36370D, BnaA09g35380D, BnaA09g19620D, BnaA06g31830D, BnaA03g14010D, BnaA03g43320D, BnaA08g08270D, BnaC03g30450D, BnaA01g35470D, BnaA03g58390D, BnaA09g54920D, BnaC03g68620D, BnaA10g07250D, BnaAnng08030D, BnaC09g47980D, BnaC02g31640D, BnaC07g50270D, BnaC08g35990D, BnaCnng67080D, BnaC04g26820D, BnaA07g09950D, BnaA10g14710D, BnaA03g05470D, BnaC03g75…
			GO:0009058	52_53	52	203	BnaC09g29290D, BnaC03g31140D, BnaA08g02050D, BnaC04g51460D, BnaC04g24650D, BnaC09g14140D, BnaC09g14380D, BnaC09g51060D, BnaC03g09200D, BnaA03g31690D, BnaC03g23240D, BnaC02g38400D, BnaC05g14800D, BnaA01g34100D, BnaC03g31110D, BnaC09g27690D, BnaA06g31920D, BnaA08g26420D, BnaA01g34210D, BnaC09g54530D, BnaC09g49180D, BnaC03g18470D, BnaC03g31120D, BnaUnng00880D, BnaA09g06330D, BnaC02g22640D, BnaAnng30…	BnaA09g17930D, BnaC03g72590D, BnaC03g39780D, BnaA01g13470D, BnaA06g36370D, BnaA03g20420D, BnaA05g17800D, BnaA09g35380D, BnaA09g19620D, BnaC07g43790D, BnaA02g02720D, BnaCnng51300D, BnaA07g11510D, BnaA05g19730D, BnaA03g58520D, BnaA01g35430D, BnaA03g14010D, BnaA03g43320D, BnaC09g33240D, BnaA01g25960D, BnaC03g30450D, BnaA01g35470D, BnaA03g58390D, BnaC01g04680D, BnaC03g68620D, BnaA10g07250D, BnaAnng08…
19		single-organism cellular process	GO:0044763	C1_C2	51	32	BnaC03g39780D, BnaA06g15500D, BnaA08g16450D, BnaA03g45080D, BnaA01g32030D, BnaA03g05850D, BnaC03g68420D, BnaC08g45160D, BnaA09g33230D, BnaC09g22760D, BnaC07g47050D, BnaA03g11710D, BnaA03g14210D, BnaA09g06630D, BnaA03g16360D, BnaAnng35580D, BnaA10g20420D, BnaA03g33090D, BnaA10g03880D, BnaA01g16240D, BnaA06g22160D, BnaC08g18440D, BnaA05g04610D, BnaC04g01170D, BnaA08g21610D, BnaA06g13670D, BnaC03g74…	BnaCnng24720D, BnaA10g29230D, BnaC06g28380D, BnaA09g40060D, BnaC09g00810D, BnaAnng13370D, BnaC05g32770D, BnaA06g32840D, BnaA05g31990D, BnaC02g12730D, BnaA06g13760D, BnaC03g69500D, BnaCnng68850D, BnaA01g28540D, BnaC05g06220D, BnaCnng24110D, BnaA09g18190D, BnaAnng23920D, BnaC08g42140D, BnaC05g02520D, BnaC05g43490D, BnaA09g33720D, BnaA07g16510D, BnaA02g01840D, BnaC09g13960D, BnaC04g41340D, BnaA04g21…
			GO:0044763	41_42	51	23	BnaC03g39780D, BnaA06g15500D, BnaA01g04200D, BnaA08g16450D, BnaA03g45080D, BnaA01g32030D, BnaA03g05850D, BnaC03g68420D, BnaA01g04360D, BnaC06g40530D, BnaA09g33230D, BnaC07g47050D, BnaA03g14210D, BnaC05g17970D, BnaA09g06630D, BnaA03g16360D, BnaAnng35580D, BnaA10g20420D, BnaA03g33090D, BnaA10g03880D, BnaA01g16240D, BnaA05g04610D, BnaA06g34380D, BnaC04g01170D, BnaA09g24330D, BnaA08g21610D, BnaA06g13…	BnaCnng24720D, BnaA10g29230D, BnaC05g32770D, BnaA06g32840D, BnaA06g13760D, BnaAnng21750D, BnaAnng23920D, BnaC08g42900D, BnaC03g68960D, BnaC05g43490D, BnaA09g33720D, BnaA07g16510D, BnaC09g13960D, BnaC04g41340D, BnaC08g29630D, BnaC05g37210D, BnaA01g28530D, BnaA04g21850D, BnaC03g00160D, BnaCnng22820D, BnaC06g17690D, BnaA06g23700D, BnaA02g05290D
			GO:0044763	51_52	40	34	BnaC03g39780D, BnaA06g15500D, BnaA08g16450D, BnaA03g45080D, BnaA03g05850D, BnaA01g04360D, BnaA09g33230D, BnaC09g22760D, BnaC07g47050D, BnaA03g14210D, BnaA09g06630D, BnaA03g16360D, BnaAnng35580D, BnaA10g20420D, BnaA03g33090D, BnaA10g03880D, BnaA01g16240D, BnaC06g39790D, BnaA05g04610D, BnaA08g21610D, BnaA06g13670D, BnaC03g74920D, BnaC06g38200D, BnaA01g02100D, BnaC03g32540D, BnaA03g59800D, BnaC01g09…	BnaCnng24720D, BnaA10g29230D, BnaC09g00810D, BnaAnng13370D, BnaC05g32770D, BnaA06g32840D, BnaCnng29300D, BnaA05g31990D, BnaC02g12730D, BnaCnng12620D, BnaA06g28860D, BnaAnng21750D, BnaC03g47560D, BnaC08g42900D, BnaC08g42140D, BnaA02g34360D, BnaC05g02520D, BnaA05g27660D, BnaCnng20770D, BnaC05g43490D, BnaA09g33720D, BnaA07g16510D, BnaA02g01840D, BnaC09g13960D, BnaC04g41340D, BnaC09g18770D, BnaC05g37…
			GO:0044763	C2_C3	78	60	BnaA01g35090D, BnaA05g34640D, BnaA03g37440D, BnaC03g34210D, BnaA09g43200D, BnaA03g47830D, BnaC02g06840D, BnaC08g37680D, BnaA07g28390D, BnaA05g37130D, BnaA05g32820D, BnaC03g26770D, BnaA03g32250D, BnaC06g40530D, BnaA08g01740D, BnaA08g13730D, BnaC09g51820D, BnaAnng14600D, BnaC04g48600D, BnaC03g18350D, BnaA01g28540D, BnaA06g00360D, BnaC05g49530D, BnaCnng46600D, BnaA06g03880D, BnaA03g46460D, BnaC04g26…	BnaC03g39780D, BnaA06g15500D, BnaA05g35030D, BnaA03g55890D, BnaC03g56170D, BnaCnng40790D, BnaA02g09170D, BnaA03g05850D, BnaA07g15700D, BnaC03g68420D, BnaC08g32980D, BnaA06g23410D, BnaC07g50270D, BnaA10g19590D, BnaA02g04450D, BnaA08g26550D, BnaC04g40620D, BnaA03g14210D, BnaC05g17970D, BnaA03g16360D, BnaA08g09560D, BnaA10g20420D, BnaC03g20400D, BnaA10g03880D, BnaA05g19580D, BnaA01g16240D, BnaC08g18…
			GO:0044763	42_43	17	40	BnaA05g32820D, BnaA08g01740D, BnaCnng12620D, BnaA08g13730D, BnaA01g28540D, BnaA06g03880D, BnaA08g20790D, BnaA09g06330D, BnaA03g41510D, BnaA06g12030D, BnaC05g42110D, BnaC01g27960D, BnaC09g10390D, BnaC09g26330D, BnaA01g34190D, BnaA01g34170D, BnaA09g20260D	BnaC03g39780D, BnaC03g56170D, BnaCnng40790D, BnaA02g09170D, BnaA03g05850D, BnaA07g15700D, BnaC03g68420D, BnaC08g32980D, BnaC07g50270D, BnaA02g04450D, BnaA03g57160D, BnaC09g22760D, BnaA01g15130D, BnaC04g40620D, BnaC05g17970D, BnaA03g16360D, BnaA08g09560D, BnaAnng35580D, BnaA10g20420D, BnaC03g20400D, BnaA10g03880D, BnaA01g16240D, BnaA05g04610D, BnaA08g21610D, BnaA06g13670D, BnaC05g48870D, BnaAnng13…
			GO:0044763	52_53	57	83	BnaC03g34210D, BnaA09g04260D, BnaC07g44890D, BnaC08g37680D, BnaA07g28390D, BnaA05g32820D, BnaC03g26770D, BnaA08g01740D, BnaCnng12620D, BnaA08g13730D, BnaC04g48600D, BnaCnng46600D, BnaA06g03880D, BnaA03g46460D, BnaC04g26500D, BnaC08g42900D, BnaC03g73610D, BnaA07g25410D, BnaC09g41090D, BnaA08g20790D, BnaA06g34380D, BnaA01g03640D, BnaCnng75810D, BnaA02g25550D, BnaA09g47880D, BnaA01g34290D, BnaA09g37…	BnaC03g39780D, BnaA06g15500D, BnaA05g35030D, BnaCnng51300D, BnaA03g55890D, BnaC03g56170D, BnaCnng40790D, BnaA02g09170D, BnaA01g32030D, BnaA10g13460D, BnaA03g05850D, BnaA07g15700D, BnaC08g16730D, BnaC03g68420D, BnaC08g32980D, BnaC02g32760D, BnaA06g04090D, BnaC07g50270D, BnaCnng29300D, BnaC04g51940D, BnaA09g33230D, BnaA03g02620D, BnaC02g31030D, BnaA02g04450D, BnaC09g22760D, BnaA01g15130D, BnaA08g26…
20		response to chemical	GO:0042221	C1_C2	115	39	BnaA07g15900D, BnaA06g15500D, BnaC05g43970D, BnaA08g24420D, BnaA05g16830D, BnaA07g35970D, BnaA02g03770D, BnaA03g37510D, BnaA01g32030D, BnaA03g05850D, BnaA07g19610D, BnaA01g30490D, BnaA06g36310D, BnaA03g25440D, BnaA08g21540D, BnaAnng08030D, BnaAnng25850D, BnaC09g47980D, BnaC04g22320D, BnaA08g02750D, BnaC03g48480D, BnaA09g39860D, BnaA01g05410D, BnaCnng11100D, BnaC05g07900D, BnaC02g33660D, BnaC08g25…	BnaA07g19520D, BnaC06g24550D, BnaA03g17020D, BnaA05g36080D, BnaC04g07660D, BnaA06g13760D, BnaA05g28580D, BnaA01g28540D, BnaA06g09600D, BnaC06g26190D, BnaAnng03830D, BnaAnng23920D, BnaA10g00780D, BnaC03g73110D, BnaA09g46830D, BnaA06g03570D, BnaA03g23810D, BnaC01g21190D, BnaCnng42990D, BnaA06g01390D, BnaA05g24880D, BnaAnng29170D, BnaA09g33720D, BnaA02g01840D, BnaC09g13960D, BnaA06g13830D, BnaA04g07…
			GO:0042221	41_42	122	38	BnaA06g04440D, BnaA07g15900D, BnaA06g15500D, BnaC05g43970D, BnaA08g24420D, BnaA02g03770D, BnaA03g37510D, BnaA01g32030D, BnaA03g05850D, BnaA07g19610D, BnaA07g07590D, BnaA01g30490D, BnaA06g36310D, BnaA04g03460D, BnaA03g25440D, BnaA08g21540D, BnaAnng08030D, BnaAnng25850D, BnaC09g47980D, BnaC04g22320D, BnaA08g02750D, BnaC03g48480D, BnaA01g05410D, BnaCnng11100D, BnaC05g07900D, BnaC02g33660D, BnaC04g23…	BnaA02g35250D, BnaUnng00020D, BnaA10g13950D, BnaC06g00540D, BnaC04g07660D, BnaA06g13760D, BnaA07g14320D, BnaA05g28580D, BnaC06g26190D, BnaAnng03830D, BnaAnng23920D, BnaC08g42900D, BnaA03g38750D, BnaA06g03570D, BnaA08g25110D, BnaA03g23810D, BnaC09g46990D, BnaCnng42990D, BnaA09g33720D, BnaC09g13960D, BnaA01g02090D, BnaA06g13830D, BnaA04g07950D, BnaA03g53960D, BnaA05g14040D, BnaC02g10050D, BnaA02g09…
			GO:0042221	51_52	112	52	BnaA06g15500D, BnaC05g43970D, BnaA08g24420D, BnaA07g35970D, BnaA03g37510D, BnaA03g05850D, BnaA07g07590D, BnaA01g30490D, BnaA06g36310D, BnaA03g25440D, BnaA08g21540D, BnaAnng08030D, BnaC09g47980D, BnaC04g22320D, BnaA08g02750D, BnaC03g48480D, BnaA03g55950D, BnaA01g05410D, BnaCnng11100D, BnaC05g07900D, BnaC02g33660D, BnaC08g25150D, BnaC05g15970D, BnaA03g26470D, BnaA03g47140D, BnaC01g43040D, BnaC01g09…	BnaC01g27970D, BnaA02g35250D, BnaC02g01610D, BnaUnng00020D, BnaC06g24550D, BnaC04g07660D, BnaA07g14320D, BnaA03g53230D, BnaA05g28580D, BnaA06g09600D, BnaC06g26190D, BnaA06g25030D, BnaC03g47560D, BnaAnng03830D, BnaC08g42900D, BnaA01g20560D, BnaC03g73110D, BnaA09g46830D, BnaA06g03570D, BnaA08g25110D, BnaA03g23810D, BnaA02g34360D, BnaCnng42990D, BnaA06g01390D, BnaA05g27660D, BnaA05g24880D, BnaA09g33…
			GO:0042221	C2_C3	132	123	BnaA01g35090D, BnaC03g15030D, BnaC08g30420D, BnaA01g03020D, BnaC08g16540D, BnaA01g12900D, BnaC06g35220D, BnaC03g13670D, BnaC06g36530D, BnaA03g37510D, BnaA07g19610D, BnaAnng30320D, BnaA06g05150D, BnaA03g47830D, BnaC01g31100D, BnaA06g36310D, BnaC07g22090D, BnaA03g38100D, BnaA04g17910D, BnaA05g32820D, BnaC03g37680D, BnaA01g37280D, BnaA06g17180D, BnaC02g03560D, BnaA03g55950D, BnaC02g35320D, BnaA05g26…	BnaC03g72590D, BnaA07g15900D, BnaA06g15500D, BnaA06g19130D, BnaC05g43970D, BnaA08g24420D, BnaA03g55890D, BnaA07g11510D, BnaA02g03770D, BnaCnng40790D, BnaC03g78200D, BnaA03g05850D, BnaC06g03660D, BnaC07g42490D, BnaC05g35690D, BnaA03g25440D, BnaA08g21540D, BnaAnng08030D, BnaAnng25850D, BnaC09g47980D, BnaA07g31840D, BnaA10g14710D, BnaA04g12130D, BnaC03g33610D, BnaCnng11100D, BnaA02g31900D, BnaC05g07…
			GO:0042221	42_43	71	87	BnaC08g30420D, BnaA01g03020D, BnaC08g16540D, BnaC01g27970D, BnaC06g35220D, BnaC06g36530D, BnaA03g37510D, BnaA07g19610D, BnaC01g31100D, BnaA06g36310D, BnaA04g17910D, BnaA05g32820D, BnaA01g37280D, BnaA09g09460D, BnaA03g18930D, BnaA09g07980D, BnaC08g24320D, BnaA01g28540D, BnaC03g53730D, BnaA07g20560D, BnaC01g03570D, BnaC02g01760D, BnaA10g02240D, BnaC07g05550D, BnaC01g17140D, BnaA02g12850D, BnaA06g03…	BnaC03g72590D, BnaA07g15900D, BnaA06g19130D, BnaA08g24420D, BnaA02g03770D, BnaCnng40790D, BnaA03g05850D, BnaC06g03660D, BnaC07g42490D, BnaA03g25440D, BnaA08g21540D, BnaAnng08030D, BnaAnng25850D, BnaC09g47980D, BnaA10g14710D, BnaA04g12130D, BnaCnng11100D, BnaA02g31900D, BnaC05g07900D, BnaC08g25150D, BnaC07g40900D, BnaA03g26470D, BnaC06g43210D, BnaA03g47140D, BnaC04g40620D, BnaCnng62500D, BnaA08g09…
			GO:0042221	52_53	96	186	BnaC08g30420D, BnaA01g03020D, BnaC08g16540D, BnaC01g27970D, BnaC06g35220D, BnaC06g36530D, BnaA07g19610D, BnaAnng30320D, BnaC07g44890D, BnaC01g31100D, BnaC04g51460D, BnaA06g36310D, BnaA04g17910D, BnaA05g32820D, BnaA01g37280D, BnaA06g17180D, BnaC02g03560D, BnaA03g55950D, BnaA09g09460D, BnaA03g18930D, BnaA05g08020D, BnaA09g07980D, BnaA05g28580D, BnaC08g24320D, BnaC08g06930D, BnaC03g53730D, BnaA07g20…	BnaC03g72590D, BnaA07g15900D, BnaA06g15500D, BnaA07g15940D, BnaA06g19130D, BnaC05g43970D, BnaA08g24420D, BnaA02g02720D, BnaA03g55890D, BnaA07g11510D, BnaA02g03770D, BnaCnng40790D, BnaA01g32030D, BnaC03g78200D, BnaA03g05850D, BnaC06g03660D, BnaC07g42490D, BnaA04g03460D, BnaA03g25440D, BnaA08g21540D, BnaAnng08030D, BnaAnng25850D, BnaC09g47980D, BnaA07g31840D, BnaA06g04090D, BnaA08g30590D, BnaA08g02…
21		response to other organism	GO:0051707	C1_C2	10	15	BnaA05g15310D, BnaA01g30490D, BnaC04g22320D, BnaC02g13540D, BnaA10g27070D, BnaA08g21610D, BnaA10g11120D, BnaC03g32540D, BnaA08g09350D, BnaC08g49610D	BnaA08g15920D, BnaA07g19520D, BnaA06g13760D, BnaA06g09600D, BnaC06g26190D, BnaA01g29470D, BnaC03g73110D, BnaC04g47760D, BnaA09g46830D, BnaA09g51160D, BnaA02g01840D, BnaA03g18300D, BnaC03g00160D, BnaC06g17690D, BnaA05g10200D
			GO:0051707	41_42	11	6	BnaA05g15310D, BnaA01g30490D, BnaC04g22320D, BnaC02g13540D, BnaA08g21610D, BnaA10g11120D, BnaA03g16450D, BnaC03g32540D, BnaAnng12070D, BnaA08g09350D, BnaC08g49610D	BnaA08g15920D, BnaA06g13760D, BnaC06g26190D, BnaA03g18300D, BnaC03g00160D, BnaC06g17690D
			GO:0051707	51_52	13	12	BnaA05g15310D, BnaA01g30490D, BnaC04g22320D, BnaA03g55950D, BnaC02g13540D, BnaA08g21610D, BnaA10g11120D, BnaA03g16450D, BnaA02g34420D, BnaC03g32540D, BnaA08g09350D, BnaC08g49610D, BnaA08g05660D	BnaA08g15920D, BnaA06g09600D, BnaC06g26190D, BnaC03g73110D, BnaC04g47760D, BnaA09g46830D, BnaA09g51160D, BnaA02g01840D, BnaA03g18300D, BnaC03g00160D, BnaC06g17690D, BnaC05g15180D
			GO:0051707	C2_C3	16	7	BnaC06g36530D, BnaC03g37680D, BnaA03g55950D, BnaA06g03880D, BnaA10g00390D, BnaAnng05950D, BnaC03g13560D, BnaA10g11120D, BnaA03g59400D, BnaA02g01840D, BnaA03g41510D, BnaC02g41090D, BnaA06g23370D, BnaA09g42890D, BnaC05g41320D, BnaC06g17690D	BnaA06g23410D, BnaC03g20400D, BnaA04g21830D, BnaA01g11330D, BnaA08g09350D, BnaC09g44170D, BnaC08g18860D
			GO:0051707	42_43	7	8	BnaC06g36530D, BnaA06g03880D, BnaC03g13560D, BnaA03g41510D, BnaA06g23370D, BnaA02g00030D, BnaC03g73530D	BnaC03g20400D, BnaA08g21610D, BnaA04g21830D, BnaC08g49610D, BnaC09g44170D, BnaA05g25150D, BnaC08g18860D, BnaA08g05660D
			GO:0051707	52_53	16	15	BnaC06g36530D, BnaA03g55950D, BnaA06g03880D, BnaC03g13560D, BnaA06g18440D, BnaA02g01840D, BnaA03g41510D, BnaC02g41090D, BnaCnng08740D, BnaA09g42890D, BnaC03g00160D, BnaC08g14780D, BnaC06g17690D, BnaC05g42150D, BnaCnng73290D, BnaC03g73530D	BnaA05g15310D, BnaA10g13400D, BnaC06g26190D, BnaC03g20400D, BnaC02g13540D, BnaA08g21610D, BnaA04g21830D, BnaA02g34420D, BnaA08g09350D, BnaC08g49610D, BnaC09g44170D, BnaA10g23990D, BnaA09g05850D, BnaA05g25150D, BnaC08g18860D
22		response to abiotic stimulus	GO:0009628	C1_C2	100	60	BnaC06g01220D, BnaA07g15900D, BnaA06g15500D, BnaA03g15760D, BnaA05g15310D, BnaA03g12940D, BnaA08g24420D, BnaA08g16740D, BnaA09g10600D, BnaA05g16830D, BnaA02g03770D, BnaA03g37510D, BnaC05g04430D, BnaA03g14010D, BnaA01g30490D, BnaA08g14540D, BnaC03g68420D, BnaC06g12930D, BnaA03g58390D, BnaC08g38020D, BnaA07g34930D, BnaAnng25850D, BnaC09g47980D, BnaC02g31640D, BnaA02g29000D, BnaA09g39860D, BnaA01g05…	BnaC03g16990D, BnaCnng24720D, BnaA10g29230D, BnaA01g24440D, BnaC07g47240D, BnaA01g35430D, BnaCnng55860D, BnaAnng13370D, BnaA03g17020D, BnaA06g32840D, BnaA10g11680D, BnaA02g29010D, BnaCnng19880D, BnaA06g24680D, BnaCnng24110D, BnaC06g26190D, BnaA03g37990D, BnaC05g42010D, BnaAnng23920D, BnaC07g28520D, BnaA10g00780D, BnaC03g59660D, BnaC04g04640D, BnaA02g12840D, BnaCnng69940D, BnaA07g16530D, BnaC04g47…
			GO:0009628	41_42	107	45	BnaA07g15900D, BnaA06g15500D, BnaA03g15760D, BnaA05g15310D, BnaA03g12940D, BnaA08g24420D, BnaA08g16740D, BnaA09g10600D, BnaA02g03770D, BnaA03g37510D, BnaC05g04430D, BnaA03g14010D, BnaA01g30490D, BnaA08g14540D, BnaC03g68420D, BnaC06g12930D, BnaA04g03460D, BnaA03g58390D, BnaC08g38020D, BnaA07g34930D, BnaAnng25850D, BnaC09g47980D, BnaC02g31640D, BnaA02g29000D, BnaC06g40530D, BnaA08g11610D, BnaA01g05…	BnaCnng24720D, BnaA02g35250D, BnaA10g29230D, BnaA01g24440D, BnaA01g35430D, BnaUnng00020D, BnaCnng55860D, BnaA06g32840D, BnaA10g11680D, BnaA07g14320D, BnaA02g29010D, BnaCnng19880D, BnaC06g26190D, BnaA03g37990D, BnaAnng23920D, BnaC07g28520D, BnaC08g42900D, BnaC04g04640D, BnaCnng69940D, BnaA07g16530D, BnaA02g04960D, BnaC09g46990D, BnaC06g09680D, BnaCnng02360D, BnaC06g14990D, BnaCnng42990D, BnaA05g29…
			GO:0009628	51_52	97	60	BnaA06g15500D, BnaA05g15310D, BnaA08g24420D, BnaA08g16740D, BnaA09g10600D, BnaA03g37510D, BnaC05g04430D, BnaA03g14010D, BnaA01g30490D, BnaA08g14540D, BnaC06g12930D, BnaA03g58390D, BnaC08g38020D, BnaA07g34930D, BnaC09g47980D, BnaC02g31640D, BnaA02g29000D, BnaA10g09090D, BnaA03g55950D, BnaA01g05410D, BnaC05g07900D, BnaC05g15970D, BnaA03g26470D, BnaC01g43040D, BnaA01g16420D, BnaA03g14210D, BnaC07g29…	BnaC03g16990D, BnaCnng24720D, BnaA02g35250D, BnaA10g29230D, BnaA01g24440D, BnaC02g01610D, BnaA01g35430D, BnaUnng00020D, BnaCnng55860D, BnaC07g27560D, BnaAnng13370D, BnaA06g32840D, BnaA10g11680D, BnaCnng08780D, BnaA07g14320D, BnaA02g29010D, BnaCnng19880D, BnaA06g24680D, BnaC06g26190D, BnaA03g37990D, BnaC05g42010D, BnaC08g42900D, BnaC04g51900D, BnaC03g59660D, BnaC04g04640D, BnaC08g25680D, BnaA02g12…
			GO:0009628	C2_C3	114	134	BnaA01g35090D, BnaA01g12900D, BnaC06g35220D, BnaA09g10600D, BnaC02g38300D, BnaA03g37510D, BnaA03g03740D, BnaA06g05150D, BnaA03g47830D, BnaA08g14540D, BnaC08g16850D, BnaC06g12930D, BnaA07g28390D, BnaA03g38100D, BnaA07g34930D, BnaAnng08850D, BnaC08g33540D, BnaC09g48810D, BnaC03g37680D, BnaA02g29000D, BnaA01g37280D, BnaC06g40530D, BnaA10g09090D, BnaA03g55950D, BnaA03g52200D, BnaC02g35320D, BnaA09g09…	BnaC06g01220D, BnaC03g72590D, BnaA07g15900D, BnaA06g15500D, BnaA03g15760D, BnaA03g12940D, BnaC07g43790D, BnaA08g24420D, BnaC05g06070D, BnaA05g27440D, BnaA08g16740D, BnaA03g55890D, BnaA07g11510D, BnaC05g12070D, BnaA02g03770D, BnaA03g58520D, BnaA01g35430D, BnaC03g56170D, BnaCnng55860D, BnaC03g78200D, BnaA03g14010D, BnaA01g35850D, BnaC03g68420D, BnaA01g09860D, BnaA03g58390D, BnaC08g38020D, BnaAnng25…
			GO:0009628	42_43	51	105	BnaC06g35220D, BnaA09g10600D, BnaA03g37510D, BnaA08g14540D, BnaC08g16850D, BnaC06g12930D, BnaA07g34930D, BnaC08g33540D, BnaC09g48810D, BnaA02g29000D, BnaA01g37280D, BnaA03g52200D, BnaA09g09460D, BnaCnng19880D, BnaA09g07980D, BnaC03g53730D, BnaC01g03570D, BnaC07g05550D, BnaC01g17140D, BnaA06g03880D, BnaA03g41960D, BnaC04g40580D, BnaA05g33630D, BnaC04g51120D, BnaA05g15070D, BnaA09g14400D, BnaC06g14…	BnaC03g72590D, BnaA07g15900D, BnaA08g24420D, BnaC05g06070D, BnaA05g27440D, BnaC05g12070D, BnaA02g03770D, BnaC03g56170D, BnaCnng55860D, BnaA03g14010D, BnaA01g35850D, BnaC03g68420D, BnaA01g09860D, BnaA03g58390D, BnaC08g38020D, BnaAnng25850D, BnaC09g47980D, BnaC02g31640D, BnaC07g50270D, BnaCnng08780D, BnaA10g14710D, BnaA08g26530D, BnaA02g31900D, BnaC05g07900D, BnaA03g24350D, BnaA02g29010D, BnaA07g12…
			GO:0009628	52_53	87	181	BnaC06g35220D, BnaA09g10600D, BnaC02g38300D, BnaA09g04260D, BnaA03g03740D, BnaA08g14540D, BnaC08g16850D, BnaC04g51460D, BnaC06g12930D, BnaA07g28390D, BnaA07g34930D, BnaC08g33540D, BnaC09g48810D, BnaA02g29000D, BnaA01g37280D, BnaA03g55950D, BnaA09g09460D, BnaA05g08020D, BnaCnng19880D, BnaA09g07980D, BnaC08g06930D, BnaC03g53730D, BnaC01g03570D, BnaC07g05550D, BnaC01g17140D, BnaA06g03880D, BnaC08g42…	BnaC03g72590D, BnaA07g15900D, BnaA06g15500D, BnaA03g15760D, BnaA05g17800D, BnaA05g15310D, BnaC07g43790D, BnaA08g24420D, BnaC05g06070D, BnaA05g27440D, BnaA08g16740D, BnaA02g02720D, BnaA03g55890D, BnaA07g11510D, BnaC05g12070D, BnaA07g00250D, BnaA02g03770D, BnaA03g58520D, BnaA01g35430D, BnaC03g56170D, BnaCnng55860D, BnaC03g78200D, BnaA03g14010D, BnaA01g35850D, BnaC08g16730D, BnaC03g68420D, BnaC08g23…
23		macromolecule localization	GO:0033036	C1_C2	26	6	BnaA03g15760D, BnaA08g16450D, BnaC01g07020D, BnaA08g14540D, BnaA04g15830D, BnaC06g12930D, BnaA02g29000D, BnaC07g47050D, BnaA03g06940D, BnaA03g11410D, BnaC02g43450D, BnaA01g16230D, BnaC02g42910D, BnaC03g72300D, BnaA09g26960D, BnaC03g74920D, BnaA03g08900D, BnaC04g30640D, BnaA10g06760D, BnaCnng00150D, BnaC07g40770D, BnaA01g31000D, BnaAnng32520D, BnaA09g13230D, BnaC07g42770D, BnaC01g39730D	BnaA01g07660D, BnaC03g36390D, BnaA01g08630D, BnaA09g08190D, BnaA08g03050D, BnaC05g49400D
			GO:0033036	41_42	30	8	BnaA03g15760D, BnaA01g04200D, BnaA08g16450D, BnaC01g07020D, BnaA08g14540D, BnaA04g15830D, BnaA01g04360D, BnaC06g12930D, BnaA02g29000D, BnaA05g29660D, BnaC07g47050D, BnaC05g20580D, BnaA03g06940D, BnaA03g11410D, BnaC02g43450D, BnaA08g14120D, BnaA01g16230D, BnaC02g42910D, BnaA09g26960D, BnaC03g74920D, BnaC09g23990D, BnaC07g38240D, BnaC08g48070D, BnaA03g08900D, BnaC09g45080D, BnaC04g30640D, BnaA10g06…	BnaA01g07660D, BnaC03g36390D, BnaA07g14320D, BnaA09g08190D, BnaA08g03050D, BnaC05g49400D, BnaC03g25160D, BnaC02g10050D
			GO:0033036	51_52	22	6	BnaA08g16450D, BnaA08g14540D, BnaA04g15830D, BnaA01g04360D, BnaC06g12930D, BnaA02g29000D, BnaA09g08400D, BnaC07g47050D, BnaA03g06940D, BnaA03g11410D, BnaC02g43450D, BnaA01g16230D, BnaC02g42910D, BnaC03g74920D, BnaA03g08900D, BnaC04g30640D, BnaA10g06760D, BnaC07g40770D, BnaA01g31000D, BnaAnng32520D, BnaA09g13230D, BnaC01g39730D	BnaA01g07660D, BnaA07g14320D, BnaA09g08190D, BnaC05g49400D, BnaC03g25160D, BnaC09g34520D
			GO:0033036	C2_C3	24	21	BnaA01g07660D, BnaA05g21590D, BnaA08g14540D, BnaA04g15830D, BnaC06g12930D, BnaA03g32250D, BnaA02g29000D, BnaA01g08630D, BnaA05g07100D, BnaA03g07760D, BnaC05g05880D, BnaC05g01390D, BnaA07g08720D, BnaC07g24800D, BnaA03g26540D, BnaA01g17620D, BnaA10g05760D, BnaC09g45080D, BnaC03g36270D, BnaC09g17220D, BnaC02g30940D, BnaCnng60970D, BnaAnng11870D, BnaA09g13220D	BnaA03g15760D, BnaA08g29200D, BnaA09g24910D, BnaA08g26550D, BnaA05g34760D, BnaA03g06940D, BnaA03g11410D, BnaC02g43450D, BnaA09g08190D, BnaA01g16230D, BnaC02g42910D, BnaA08g03050D, BnaA09g26960D, BnaA03g08900D, BnaC04g30640D, BnaC02g10050D, BnaC03g01910D, BnaCnng00150D, BnaA09g13230D, BnaC01g38630D, BnaC01g39730D
			GO:0033036	42_43	13	9	BnaA05g21590D, BnaA08g14540D, BnaA04g15830D, BnaC06g12930D, BnaA02g29000D, BnaA03g06940D, BnaA01g16230D, BnaC05g01390D, BnaA07g08720D, BnaA01g17620D, BnaA10g05760D, BnaC07g40770D, BnaA01g16660D	BnaA08g29200D, BnaA05g34760D, BnaA03g11410D, BnaC02g43450D, BnaA09g08190D, BnaA08g03050D, BnaC04g30640D, BnaC02g10050D, BnaA09g13230D
			GO:0033036	52_53	20	28	BnaA01g07660D, BnaA08g14540D, BnaC06g12930D, BnaA02g29000D, BnaA01g08630D, BnaA05g07100D, BnaC06g36420D, BnaC05g01390D, BnaA07g08720D, BnaC07g24800D, BnaA03g26540D, BnaA01g17620D, BnaA10g05760D, BnaC09g17220D, BnaCnng60970D, BnaA06g36230D, BnaA03g34830D, BnaA09g13220D, BnaC03g37540D, BnaA06g39000D	BnaA03g15760D, BnaCnng54300D, BnaA08g29200D, BnaA09g08400D, BnaA09g24910D, BnaA05g29380D, BnaA08g26550D, BnaA05g34760D, BnaA07g03550D, BnaA03g06940D, BnaA03g11410D, BnaC02g43450D, BnaA09g08190D, BnaA01g16230D, BnaC02g42910D, BnaA08g03050D, BnaAnng39290D, BnaC07g38240D, BnaA03g08900D, BnaC01g05650D, BnaC04g30640D, BnaC02g10050D, BnaC03g01910D, BnaC07g40770D, BnaA05g31780D, BnaA09g13230D, BnaC01g38…
24		response to biotic stimulus	GO:0009607	C1_C2	13	12	BnaA06g36370D, BnaA03g20420D, BnaA08g16740D, BnaA07g19610D, BnaA04g29190D, BnaA03g58390D, BnaAnng25850D, BnaCnng59880D, BnaA02g25030D, BnaC05g07200D, BnaC05g47450D, BnaC03g28300D, BnaA01g35060D	BnaC05g32770D, BnaA06g32840D, BnaC04g47760D, BnaC06g09680D, BnaC08g28250D, BnaA06g01390D, BnaA02g02290D, BnaA06g01540D, BnaA07g08880D, BnaC08g35240D, BnaC06g34210D, BnaC08g50020D
			GO:0009607	41_42	11	7	BnaA06g36370D, BnaA03g20420D, BnaA08g16740D, BnaA07g19610D, BnaA04g29190D, BnaA08g26150D, BnaA03g58390D, BnaAnng25850D, BnaCnng59880D, BnaC05g47450D, BnaC03g28300D	BnaC05g32770D, BnaA06g32840D, BnaC09g46990D, BnaC06g09680D, BnaC08g28250D, BnaA05g14040D, BnaA06g01540D
			GO:0009607	51_52	8	11	BnaA06g36370D, BnaA03g20420D, BnaA08g16740D, BnaA04g29190D, BnaA08g26150D, BnaA03g58390D, BnaCnng59880D, BnaA07g25510D	BnaC05g32770D, BnaA06g32840D, BnaC04g47760D, BnaC06g09680D, BnaC08g28250D, BnaA06g01390D, BnaC07g24760D, BnaA02g02290D, BnaA06g01540D, BnaA09g39610D, BnaA06g05390D
			GO:0009607	C2_C3	22	29	BnaC08g30420D, BnaA01g12900D, BnaC02g38300D, BnaA07g19610D, BnaA06g05150D, BnaA08g26150D, BnaA04g17910D, BnaA05g26370D, BnaA06g00610D, BnaA03g42250D, BnaC06g14420D, BnaA09g14400D, BnaA08g15370D, BnaC01g01440D, BnaA10g01510D, BnaA01g27710D, BnaC02g41090D, BnaA02g09060D, BnaA07g08880D, BnaA02g20240D, BnaCnng23520D, BnaC03g30880D	BnaC03g72590D, BnaA06g36370D, BnaA03g20420D, BnaA09g35380D, BnaA05g27440D, BnaA08g16740D, BnaC03g78200D, BnaA04g29190D, BnaC08g32980D, BnaA03g58390D, BnaAnng25850D, BnaA07g12480D, BnaC08g49440D, BnaA03g24090D, BnaA08g28710D, BnaC08g07850D, BnaA08g31180D, BnaA04g29010D, BnaCnng59880D, BnaC03g11510D, BnaC05g48870D, BnaC01g06270D, BnaA02g02290D, BnaC02g36210D, BnaC05g47450D, BnaA09g39610D, BnaC03g30…
			GO:0009607	42_43	8	17	BnaC08g30420D, BnaA07g19610D, BnaA04g17910D, BnaA06g00610D, BnaA09g14400D, BnaA08g04520D, BnaA01g34170D, BnaC03g30880D	BnaC03g72590D, BnaA06g36370D, BnaA09g35380D, BnaA05g27440D, BnaA04g29190D, BnaC08g32980D, BnaA03g58390D, BnaA06g29960D, BnaAnng25850D, BnaA07g12480D, BnaA03g24090D, BnaA08g28710D, BnaCnng59880D, BnaC05g48870D, BnaA02g02290D, BnaC02g36210D, BnaA09g39610D
			GO:0009607	52_53	21	35	BnaC08g30420D, BnaC02g38300D, BnaA07g19610D, BnaA04g17910D, BnaA06g00610D, BnaC06g14420D, BnaA09g14400D, BnaA10g01510D, BnaC05g36580D, BnaC03g61880D, BnaC02g41090D, BnaA02g09060D, BnaC03g21360D, BnaAnng11360D, BnaA08g04520D, BnaA02g20240D, BnaC08g42970D, BnaCnng23520D, BnaC08g43480D, BnaA03g26140D, BnaCnng73290D	BnaC03g72590D, BnaA06g36370D, BnaA03g20420D, BnaA09g35380D, BnaA05g27440D, BnaA08g16740D, BnaC03g78200D, BnaA04g29190D, BnaC08g32980D, BnaA03g58390D, BnaA06g29960D, BnaAnng25850D, BnaA06g22960D, BnaA07g12480D, BnaC08g49440D, BnaA03g24090D, BnaA01g04740D, BnaA08g28710D, BnaC08g07850D, BnaA08g31180D, BnaA04g29010D, BnaCnng59880D, BnaC03g11510D, BnaC05g48870D, BnaAnng37730D, BnaC09g08190D, BnaA02g02…
25		single-multicellular organism process	GO:0044707	C1_C2	28	18	BnaA06g15500D, BnaA03g37510D, BnaA03g14010D, BnaC02g17470D, BnaA09g46260D, BnaCnng30350D, BnaA03g11100D, BnaA03g33090D, BnaA03g03400D, BnaA10g03880D, BnaA09g53660D, BnaC03g08340D, BnaC01g04190D, BnaC02g13540D, BnaC01g00680D, BnaC06g40890D, BnaA01g19470D, BnaC06g43720D, BnaCnng18460D, BnaA04g21230D, BnaC03g46980D, BnaC09g26420D, BnaA06g40240D, BnaC03g13930D, BnaC08g05320D, BnaA09g02390D, BnaA08g20…	BnaC07g47240D, BnaA07g19520D, BnaA10g11680D, BnaC02g21680D, BnaC03g73110D, BnaA07g22570D, BnaA01g06180D, BnaA09g46830D, BnaC07g42210D, BnaA09g51160D, BnaA06g01390D, BnaC07g05570D, BnaA07g08880D, BnaA04g15690D, BnaC03g00160D, BnaCnng09200D, BnaA09g28510D, BnaC04g00710D
			GO:0044707	41_42	33	11	BnaA06g15500D, BnaA03g37510D, BnaA03g14010D, BnaC06g40530D, BnaA09g46260D, BnaCnng30350D, BnaC05g17970D, BnaA03g33090D, BnaA03g03400D, BnaA10g03880D, BnaA09g53660D, BnaC03g08340D, BnaC01g04190D, BnaC02g13540D, BnaC01g00680D, BnaA05g26050D, BnaA01g19470D, BnaC04g39420D, BnaA08g06180D, BnaC06g43720D, BnaCnng18460D, BnaC03g72600D, BnaA04g21230D, BnaC09g26420D, BnaA06g40240D, BnaA09g30060D, BnaA01g13…	BnaA10g11680D, BnaC07g42210D, BnaA05g14040D, BnaA07g22900D, BnaC06g23490D, BnaA04g15690D, BnaC03g00160D, BnaA01g15810D, BnaCnng09200D, BnaC04g00710D, BnaA05g22260D
			GO:0044707	51_52	27	18	BnaA06g15500D, BnaA03g37510D, BnaA03g14010D, BnaC02g17470D, BnaCnng30350D, BnaA03g33090D, BnaA03g03400D, BnaA10g03880D, BnaC03g08340D, BnaC01g04190D, BnaC02g13540D, BnaC01g00680D, BnaA05g26050D, BnaA01g19470D, BnaA08g06180D, BnaC06g43720D, BnaCnng18460D, BnaC03g72600D, BnaA04g21230D, BnaC09g26420D, BnaA06g40240D, BnaC04g17070D, BnaA01g13670D, BnaC08g05320D, BnaC01g01690D, BnaC04g19550D, BnaA07g31…	BnaA10g11680D, BnaC03g73110D, BnaA06g36780D, BnaA09g46830D, BnaC07g42210D, BnaA09g51160D, BnaA06g01390D, BnaCnng20770D, BnaC07g05570D, BnaA07g22900D, BnaC06g23490D, BnaA04g15690D, BnaC03g00160D, BnaA01g15810D, BnaA10g28720D, BnaCnng09200D, BnaC04g00710D, BnaA05g22260D
			GO:0044707	C2_C3	47	36	BnaA02g31190D, BnaC07g43170D, BnaA03g37510D, BnaC02g11520D, BnaC08g37680D, BnaC09g48810D, BnaC06g40530D, BnaA03g52200D, BnaC08g01710D, BnaA03g36620D, BnaA03g03400D, BnaC05g24760D, BnaA06g00610D, BnaA03g27640D, BnaAnng05950D, BnaA05g33630D, BnaC06g40890D, BnaA03g42250D, BnaC02g48770D, BnaA01g35830D, BnaC07g42210D, BnaC06g38010D, BnaA08g27700D, BnaA02g33910D, BnaC05g38150D, BnaC04g08410D, BnaAnng30…	BnaA06g15500D, BnaA03g55890D, BnaA03g14010D, BnaC08g32980D, BnaC04g10480D, BnaC08g35990D, BnaC02g17470D, BnaC08g18960D, BnaA09g46260D, BnaC05g17970D, BnaA10g03880D, BnaA09g53660D, BnaC01g00680D, BnaC07g42330D, BnaA05g21360D, BnaA08g31390D, BnaA04g21830D, BnaC06g43720D, BnaCnng20770D, BnaC07g39840D, BnaA04g21230D, BnaC08g33100D, BnaC09g26420D, BnaA06g40240D, BnaC07g08020D, BnaA01g13670D, BnaC03g28…
			GO:0044707	42_43	15	25	BnaC07g43170D, BnaA03g37510D, BnaC02g11520D, BnaC09g48810D, BnaA03g52200D, BnaA06g00610D, BnaA05g33630D, BnaAnng30990D, BnaA01g18270D, BnaA10g00280D, BnaA08g04520D, BnaCnng43250D, BnaC04g09820D, BnaA01g03610D, BnaC05g30190D	BnaA03g14010D, BnaC08g32980D, BnaC04g10480D, BnaC08g35990D, BnaA03g22260D, BnaC05g17970D, BnaA10g03880D, BnaA01g06180D, BnaA04g21830D, BnaC06g43720D, BnaC03g72600D, BnaC08g33100D, BnaC09g26420D, BnaA06g40240D, BnaC03g12390D, BnaC08g05320D, BnaC01g23410D, BnaA09g02390D, BnaA09g26050D, BnaA01g34710D, BnaA09g28510D, BnaA02g08090D, BnaC04g19550D, BnaA04g21240D, BnaC02g41520D
			GO:0044707	52_53	23	63	BnaC07g43170D, BnaC02g11520D, BnaC08g37680D, BnaC09g48810D, BnaCnng09850D, BnaC05g24760D, BnaA06g00610D, BnaC01g29070D, BnaA05g33630D, BnaCnng60000D, BnaC07g42210D, BnaC06g38010D, BnaAnng30990D, BnaA01g18270D, BnaC05g36580D, BnaA10g00280D, BnaA08g04520D, BnaCnng43250D, BnaC03g00160D, BnaC04g09820D, BnaC02g39630D, BnaC05g02260D, BnaA01g03610D	BnaA06g15500D, BnaA03g55890D, BnaA03g14010D, BnaC08g16730D, BnaC08g32980D, BnaC02g32760D, BnaC04g10480D, BnaC08g35990D, BnaC04g51940D, BnaC02g17470D, BnaA07g20650D, BnaC07g21200D, BnaC08g18960D, BnaA09g46260D, BnaCnng30350D, BnaA03g11100D, BnaC07g17330D, BnaA03g22260D, BnaC05g17970D, BnaA03g33090D, BnaA10g03880D, BnaA10g13520D, BnaA09g53660D, BnaC03g08340D, BnaC02g13540D, BnaC01g00680D, BnaC07g42…
26		single-organism transport	GO:0044765	C1_C2	22	21	BnaA08g15420D, BnaA07g19610D, BnaC03g48480D, BnaA09g06630D, BnaC02g38730D, BnaA06g22160D, BnaC03g03750D, BnaC08g18440D, BnaA10g11120D, BnaA09g24850D, BnaC03g75450D, BnaC03g32540D, BnaA02g22030D, BnaCnng34220D, BnaAnng05310D, BnaA05g35790D, BnaC02g46600D, BnaA09g02390D, BnaC09g01310D, BnaC06g38470D, BnaA07g06530D, BnaA01g28310D	BnaCnng24720D, BnaC09g00810D, BnaA01g28120D, BnaA10g10000D, BnaC05g32770D, BnaA03g17020D, BnaC02g12730D, BnaA08g15730D, BnaCnng68850D, BnaCnng24110D, BnaA09g18190D, BnaC04g04640D, BnaC04g47760D, BnaA01g06180D, BnaC07g42210D, BnaC08g28250D, BnaA09g33720D, BnaC04g44130D, BnaA08g18750D, BnaA04g21850D, BnaC03g00160D
			GO:0044765	41_42	19	14	BnaA08g15420D, BnaA07g19610D, BnaC06g40530D, BnaC03g48480D, BnaA09g06630D, BnaC02g38730D, BnaA06g34380D, BnaA09g24330D, BnaA10g11120D, BnaC01g05150D, BnaA09g24850D, BnaC03g75450D, BnaC03g32540D, BnaCnng34220D, BnaC02g46600D, BnaA09g02390D, BnaC09g01310D, BnaA02g33520D, BnaA07g06530D	BnaCnng24720D, BnaA01g28120D, BnaA10g10000D, BnaC05g32770D, BnaA08g15730D, BnaC04g04640D, BnaC07g42210D, BnaC08g28250D, BnaA09g33720D, BnaA03g05110D, BnaC05g37210D, BnaA08g18750D, BnaA04g21850D, BnaC03g00160D
			GO:0044765	51_52	16	19	BnaA10g15970D, BnaC03g48480D, BnaA09g06630D, BnaC02g38730D, BnaC03g03750D, BnaC06g39790D, BnaA10g11120D, BnaC03g32540D, BnaA02g22030D, BnaC05g36390D, BnaAnng02310D, BnaA06g35450D, BnaA05g35790D, BnaC09g01310D, BnaA07g06530D, BnaA02g36240D	BnaCnng24720D, BnaC09g00810D, BnaA01g28120D, BnaA10g10000D, BnaC05g32770D, BnaC02g12730D, BnaCnng12620D, BnaA08g15730D, BnaC04g04640D, BnaC04g47760D, BnaC07g42210D, BnaC08g28250D, BnaA09g33720D, BnaC04g44130D, BnaC05g37210D, BnaA08g18750D, BnaA04g21850D, BnaC03g00160D, BnaA03g29440D
			GO:0044765	C2_C3	30	19	BnaC03g34210D, BnaA07g19610D, BnaA07g28390D, BnaC06g40530D, BnaA08g13730D, BnaC04g48600D, BnaA03g46460D, BnaC04g26500D, BnaA10g00390D, BnaA05g33630D, BnaA08g20790D, BnaA06g34380D, BnaA02g25550D, BnaA09g47880D, BnaC07g42210D, BnaC03g60720D, BnaA10g11120D, BnaAnng02530D, BnaA03g59400D, BnaCnng27190D, BnaAnng21220D, BnaA09g03600D, BnaA03g41510D, BnaC05g42110D, BnaC09g01310D, BnaC05g41320D, BnaA04g19…	BnaA06g23410D, BnaC03g20400D, BnaC02g38730D, BnaA05g19580D, BnaC04g04640D, BnaC08g18440D, BnaC04g06630D, BnaC03g59720D, BnaA04g21830D, BnaA02g22030D, BnaA07g34510D, BnaA09g02390D, BnaC09g44170D, BnaC06g38470D, BnaA07g06530D, BnaA08g12770D, BnaC02g05800D, BnaA06g17430D, BnaA01g28310D
			GO:0044765	42_43	13	8	BnaA07g19610D, BnaC06g38080D, BnaCnng12620D, BnaA08g13730D, BnaA04g10600D, BnaA05g33630D, BnaA08g20790D, BnaC09g47230D, BnaA03g41510D, BnaC05g42110D, BnaC01g27960D, BnaC03g73530D, BnaA01g34170D	BnaC03g20400D, BnaC02g38730D, BnaC04g04640D, BnaC04g06630D, BnaA01g06180D, BnaA04g21830D, BnaA09g02390D, BnaC09g44170D
			GO:0044765	52_53	34	26	BnaC03g34210D, BnaA07g19610D, BnaA07g28390D, BnaCnng12620D, BnaA08g13730D, BnaCnng12680D, BnaC06g13220D, BnaC04g48600D, BnaA03g46460D, BnaC04g26500D, BnaA05g33630D, BnaA07g25410D, BnaA08g20790D, BnaA06g34380D, BnaA02g25550D, BnaA09g47880D, BnaC07g42210D, BnaA01g34290D, BnaCnng27190D, BnaC01g27050D, BnaA03g41510D, BnaC05g42110D, BnaCnng08740D, BnaAnng11360D, BnaA04g21850D, BnaC03g00160D, BnaC09g32…	BnaC08g16730D, BnaA10g15970D, BnaA05g30220D, BnaC03g48480D, BnaA03g02620D, BnaA04g26910D, BnaA08g05990D, BnaA09g06630D, BnaC03g20400D, BnaC02g38730D, BnaA05g19580D, BnaC04g04640D, BnaC04g06630D, BnaA01g06180D, BnaC03g59720D, BnaA04g21830D, BnaA07g11570D, BnaA02g22030D, BnaA07g34510D, BnaAnng05310D, BnaC05g36390D, BnaAnng02310D, BnaA05g35790D, BnaA09g02390D, BnaC09g44170D, BnaA07g06530D
27		cellular metabolic process	GO:0044237	C1_C2	79	49	BnaA04g05950D, BnaA03g20420D, BnaA05g15310D, BnaC09g29650D, BnaA09g10600D, BnaA05g16830D, BnaA03g45080D, BnaA01g32030D, BnaA03g14010D, BnaC09g27520D, BnaA10g10190D, BnaA01g30490D, BnaA03g23540D, BnaC02g48400D, BnaA06g23050D, BnaA08g21540D, BnaAnng25850D, BnaC02g31640D, BnaC09g50960D, BnaC04g01600D, BnaCnng55040D, BnaA09g39860D, BnaA03g10790D, BnaA07g15060D, BnaC09g22760D, BnaA03g11100D, BnaC09g26…	BnaA10g29230D, BnaA05g00520D, BnaC08g45130D, BnaC07g47240D, BnaA03g25760D, BnaC03g61970D, BnaAnng13370D, BnaA02g34030D, BnaA10g10000D, BnaC04g07660D, BnaA06g13760D, BnaA02g29010D, BnaCnng41740D, BnaC02g21680D, BnaCnng19880D, BnaA06g24680D, BnaC09g36750D, BnaA01g28540D, BnaA03g37990D, BnaC02g25950D, BnaA07g30430D, BnaA09g19610D, BnaC03g75260D, BnaA03g41900D, BnaA03g16770D, BnaA07g16530D, BnaA07g22…
			GO:0044237	41_42	77	42	BnaA04g05950D, BnaA06g34450D, BnaC03g54190D, BnaA03g20420D, BnaA05g15310D, BnaC09g29650D, BnaA09g10600D, BnaA03g45080D, BnaA01g32030D, BnaA03g14010D, BnaA10g10190D, BnaA01g30490D, BnaA03g23540D, BnaC02g48400D, BnaA02g30470D, BnaA06g23050D, BnaA08g21540D, BnaAnng25850D, BnaC02g31640D, BnaC09g50960D, BnaCnng55040D, BnaA07g15060D, BnaA03g36860D, BnaC09g26410D, BnaA01g04000D, BnaA03g14210D, BnaA05g03…	BnaA01g23540D, BnaA02g35250D, BnaA10g29230D, BnaC09g27520D, BnaA10g13950D, BnaA03g25760D, BnaC03g61970D, BnaA10g10000D, BnaC04g07660D, BnaA06g13760D, BnaA02g29010D, BnaA08g29920D, BnaCnng19880D, BnaA03g37990D, BnaC03g75260D, BnaA03g41900D, BnaA03g16770D, BnaA07g16530D, BnaA03g32070D, BnaA02g04960D, BnaC09g46990D, BnaC04g29170D, BnaA10g00420D, BnaA05g29490D, BnaA09g57210D, BnaA01g02090D, BnaA06g34…
			GO:0044237	51_52	78	58	BnaA06g34450D, BnaA03g20420D, BnaA05g15310D, BnaC09g29650D, BnaA09g10600D, BnaA03g45080D, BnaA03g14010D, BnaA10g10190D, BnaA01g30490D, BnaA03g23540D, BnaC02g48400D, BnaA02g30470D, BnaA06g23050D, BnaA08g21540D, BnaC02g31640D, BnaC03g38090D, BnaC09g50960D, BnaA03g55950D, BnaC04g01600D, BnaC01g12080D, BnaA07g15060D, BnaC09g22760D, BnaA03g47140D, BnaA10g26450D, BnaC02g25910D, BnaC09g26410D, BnaA01g04…	BnaA01g23540D, BnaC01g27970D, BnaA02g35250D, BnaA10g29230D, BnaA05g00520D, BnaC09g27520D, BnaA03g25760D, BnaC03g61970D, BnaAnng13370D, BnaA02g34030D, BnaA10g10000D, BnaC04g07660D, BnaA02g29010D, BnaA03g53230D, BnaCnng19880D, BnaA06g24680D, BnaA03g37990D, BnaC04g15560D, BnaC03g47560D, BnaC04g51900D, BnaC07g29000D, BnaC03g75260D, BnaA03g41900D, BnaA07g25630D, BnaC08g25680D, BnaA03g16770D, BnaA03g32…
			GO:0044237	C2_C3	104	126	BnaC03g54190D, BnaC02g02870D, BnaC08g38430D, BnaC06g35220D, BnaA09g10600D, BnaA08g00070D, BnaC06g34380D, BnaC09g27520D, BnaC07g01180D, BnaA06g05150D, BnaA03g47830D, BnaC08g16850D, BnaA03g08310D, BnaA06g00140D, BnaA10g15680D, BnaA03g38100D, BnaC03g12870D, BnaC03g37680D, BnaA03g32250D, BnaA03g55950D, BnaA03g52200D, BnaA03g20510D, BnaCnng07060D, BnaC02g35320D, BnaC02g43880D, BnaA10g07130D, BnaA03g29…	BnaA04g20150D, BnaA03g20420D, BnaC05g06070D, BnaC05g12070D, BnaC03g78200D, BnaA03g14010D, BnaC06g05330D, BnaA10g10190D, BnaC06g11040D, BnaC07g42490D, BnaA03g23540D, BnaA02g30470D, BnaC08g32980D, BnaC03g50210D, BnaC07g35320D, BnaA06g35590D, BnaA08g21540D, BnaAnng25850D, BnaC02g31640D, BnaC07g50270D, BnaC08g35990D, BnaC09g50960D, BnaC04g01600D, BnaC03g69350D, BnaCnng55040D, BnaA10g14710D, BnaA03g24…
			GO:0044237	42_43	59	83	BnaC03g54190D, BnaC01g27970D, BnaC09g16430D, BnaC02g02870D, BnaC06g35220D, BnaA09g10600D, BnaC09g27520D, BnaC07g01180D, BnaC08g16850D, BnaC03g12870D, BnaA03g52200D, BnaA03g20510D, BnaCnng19880D, BnaC09g32760D, BnaA01g28540D, BnaAnng04660D, BnaC03g40670D, BnaC04g29460D, BnaC01g03570D, BnaC02g01760D, BnaA01g04000D, BnaC01g27090D, BnaC04g15560D, BnaA03g41960D, BnaC05g45070D, BnaA07g29920D, BnaC05g44…	BnaC05g06070D, BnaC05g12070D, BnaA03g14010D, BnaA10g10190D, BnaC06g11040D, BnaC07g42490D, BnaA02g30470D, BnaC08g32980D, BnaC03g50210D, BnaC03g59520D, BnaC07g35320D, BnaA06g35590D, BnaA08g21540D, BnaAnng25850D, BnaC02g31640D, BnaC07g50270D, BnaC08g35990D, BnaC09g50960D, BnaC04g01600D, BnaC03g69350D, BnaA10g14710D, BnaA03g24350D, BnaA02g29010D, BnaA07g12480D, BnaAnng28310D, BnaC04g13890D, BnaA08g29…
			GO:0044237	52_53	96	171	BnaC09g29160D, BnaC03g54190D, BnaC04g24910D, BnaC01g27970D, BnaC09g16430D, BnaC02g02870D, BnaCnng12780D, BnaC06g35220D, BnaA09g10600D, BnaA08g00070D, BnaA09g04260D, BnaC09g27520D, BnaC07g01180D, BnaC05g37470D, BnaC08g16850D, BnaA03g08310D, BnaA06g00140D, BnaC07g23010D, BnaA10g14010D, BnaC04g21300D, BnaA03g55950D, BnaA03g20510D, BnaCnng07060D, BnaA03g29780D, BnaCnng19880D, BnaC03g00970D, BnaC09g32…	BnaA04g20150D, BnaA03g20420D, BnaA05g15310D, BnaC05g06070D, BnaC05g12070D, BnaA01g32030D, BnaC03g78200D, BnaA03g14010D, BnaC06g05330D, BnaA10g10190D, BnaC06g11040D, BnaC07g42490D, BnaA01g29230D, BnaA03g23540D, BnaA02g30470D, BnaC08g32980D, BnaC03g50210D, BnaC07g35320D, BnaA08g21540D, BnaAnng25850D, BnaC02g31640D, BnaC03g38090D, BnaA08g30590D, BnaC07g50270D, BnaC08g35990D, BnaC09g50960D, BnaC04g01…
28		meristem maintenance	GO:0010073	C1_C2	2	4	BnaA03g11100D, BnaC06g43720D	BnaAnng13370D, BnaC05g02520D, BnaA09g05500D, BnaA04g15690D
			GO:0010073	51_52	2	4	BnaC06g43720D, BnaA01g13670D	BnaAnng13370D, BnaC05g02520D, BnaA09g05500D, BnaA04g15690D
29		cellular component biogenesis	GO:0044085	C1_C2	11	0	BnaA06g36370D, BnaA03g58390D, BnaA03g33090D, BnaA05g28060D, BnaC06g40890D, BnaC02g24380D, BnaC03g08460D, BnaC03g07110D, BnaA03g55860D, BnaC05g41900D, BnaC01g00330D
			GO:0044085	41_42	10	1	BnaA06g36370D, BnaA03g58390D, BnaCnng46970D, BnaA03g33090D, BnaC03g08460D, BnaC04g07220D, BnaC03g07110D, BnaA03g55860D, BnaA07g36650D, BnaC01g00330D	BnaA06g23700D
			GO:0044085	51_52	9	1	BnaA06g36370D, BnaA07g18920D, BnaA03g58390D, BnaA03g33090D, BnaC03g08460D, BnaC04g07220D, BnaC03g07110D, BnaA03g55860D, BnaA07g36650D	BnaA02g34360D
			GO:0044085	C2_C3	6	12	BnaA06g37580D, BnaC09g32760D, BnaA10g04390D, BnaC06g40890D, BnaA03g04950D, BnaC09g49180D	BnaA06g36370D, BnaC07g43790D, BnaC06g22370D, BnaA03g58390D, BnaC03g02050D, BnaA01g33130D, BnaC03g08460D, BnaC03g07110D, BnaA03g55860D, BnaA01g07450D, BnaC05g41900D, BnaC01g00330D
			GO:0044085	42_43	1	13	BnaC09g32760D	BnaA06g36370D, BnaC06g22370D, BnaA03g58390D, BnaA09g54920D, BnaCnng46970D, BnaC03g08460D, BnaC04g07220D, BnaC03g07110D, BnaA03g55860D, BnaA01g07450D, BnaA07g36650D, BnaC08g12410D, BnaC01g00330D
			GO:0044085	52_53	4	24	BnaC09g32760D, BnaA10g04390D, BnaA03g04950D, BnaC09g49180D	BnaA06g36370D, BnaC07g43790D, BnaC06g22370D, BnaC09g33240D, BnaA03g58390D, BnaC03g02050D, BnaC02g38320D, BnaA03g33090D, BnaA04g01580D, BnaC04g08700D, BnaA01g33130D, BnaC03g08460D, BnaA02g34360D, BnaC04g07220D, BnaC03g07110D, BnaC09g40960D, BnaA03g30650D, BnaA03g55860D, BnaA01g07450D, BnaA07g36650D, BnaA07g15950D, BnaA03g48430D, BnaC01g00330D, BnaC02g28880D
30	Cellular component	protein complex	GO:0043234	C1_C2	19	7	BnaA08g16450D, BnaC01g07020D, BnaC07g20530D, BnaA08g21540D, BnaC06g34880D, BnaA07g15060D, BnaC07g47050D, BnaC03g09880D, BnaC08g15270D, BnaC09g14230D, BnaC08g24110D, BnaC01g09540D, BnaA09g40420D, BnaA05g06620D, BnaA07g04740D, BnaAnng32520D, BnaA07g04370D, BnaC06g37390D, BnaA05g36250D	BnaA07g19520D, BnaC05g28570D, BnaA02g29010D, BnaA03g37990D, BnaAnng23920D, BnaA07g30430D, BnaA07g16530D
			GO:0043234	41_42	27	7	BnaA08g16450D, BnaC01g07020D, BnaC07g20530D, BnaA08g21540D, BnaC06g34880D, BnaA07g15060D, BnaC03g29390D, BnaC07g47050D, BnaC05g20580D, BnaA05g22140D, BnaC04g55530D, BnaA09g48380D, BnaC08g42630D, BnaC08g15270D, BnaC09g23990D, BnaC07g38240D, BnaC09g14230D, BnaC08g24110D, BnaA09g40420D, BnaC09g45080D, BnaC04g26290D, BnaA05g06620D, BnaA07g04740D, BnaA07g04370D, BnaC06g37390D, BnaA09g03340D, BnaA05g36…	BnaC05g28570D, BnaA02g29010D, BnaA03g37990D, BnaAnng23920D, BnaA07g16530D, BnaC03g68960D, BnaA06g23700D
			GO:0043234	51_52	19	8	BnaA08g16450D, BnaC07g20530D, BnaA08g21540D, BnaC06g34880D, BnaA07g15060D, BnaC03g29390D, BnaC07g47050D, BnaA05g22140D, BnaC05g09740D, BnaC09g14230D, BnaC08g24110D, BnaC01g09540D, BnaA09g40420D, BnaC03g72290D, BnaA05g06620D, BnaA07g04740D, BnaAnng32520D, BnaA07g04370D, BnaC06g37390D	BnaC05g28570D, BnaCnng12620D, BnaA02g29010D, BnaA03g37990D, BnaC08g25680D, BnaA02g34360D, BnaA05g27660D, BnaC02g44700D
			GO:0043234	C2_C3	38	30	BnaA03g14400D, BnaC07g43170D, BnaA09g43200D, BnaA03g32780D, BnaA03g47830D, BnaC07g20530D, BnaA06g00140D, BnaA05g37130D, BnaA08g01740D, BnaC03g00970D, BnaC03g29390D, BnaAnng04660D, BnaC04g52170D, BnaA10g16410D, BnaA08g26420D, BnaA02g02590D, BnaA03g42250D, BnaC01g09110D, BnaA03g25610D, BnaC04g08410D, BnaA02g11620D, BnaC09g00400D, BnaCnng24840D, BnaC09g45570D, BnaA05g27660D, BnaC03g15880D, BnaA09g22…	BnaA04g20150D, BnaA08g21540D, BnaC05g28570D, BnaCnng67080D, BnaC06g34880D, BnaA03g24350D, BnaA02g29010D, BnaAnng28310D, BnaA07g15060D, BnaA03g37990D, BnaC09g30700D, BnaA09g31830D, BnaC08g25680D, BnaA09g13710D, BnaC08g15270D, BnaA06g17350D, BnaC04g05260D, BnaC09g14230D, BnaC08g24110D, BnaC01g09540D, BnaA05g06620D, BnaC04g10780D, BnaA07g04740D, BnaC03g30230D, BnaA07g04370D, BnaCnng21010D, BnaC06g37…
			GO:0043234	42_43	17	18	BnaC07g43170D, BnaC07g20530D, BnaA08g01740D, BnaCnng12620D, BnaAnng04660D, BnaC04g29460D, BnaC09g27690D, BnaA08g26420D, BnaC05g44610D, BnaA01g34180D, BnaC09g00400D, BnaA06g19400D, BnaC01g27960D, BnaA07g33920D, BnaA01g34190D, BnaC02g03460D, BnaA01g34170D	BnaC03g59520D, BnaA08g21540D, BnaC05g28570D, BnaCnng67080D, BnaC06g34880D, BnaA03g24350D, BnaA02g29010D, BnaAnng28310D, BnaA03g37990D, BnaC03g09880D, BnaC03g60540D, BnaC04g05260D, BnaC09g14230D, BnaC03g20200D, BnaA05g06620D, BnaA07g04740D, BnaA07g04370D, BnaC06g37390D
			GO:0043234	52_53	29	47	BnaA03g14400D, BnaC07g43170D, BnaA03g32780D, BnaC07g20530D, BnaA06g00140D, BnaA08g01740D, BnaCnng12620D, BnaA03g31690D, BnaC03g00970D, BnaAnng04660D, BnaC04g29460D, BnaC09g27690D, BnaA08g26420D, BnaA01g34290D, BnaC09g14480D, BnaA01g34180D, BnaC09g45570D, BnaA09g22070D, BnaA08g28460D, BnaA10g11760D, BnaC01g27050D, BnaA06g19400D, BnaC07g05360D, BnaC09g32110D, BnaA07g33920D, BnaA04g27000D, BnaC08g43…	BnaA04g20150D, BnaCnng54300D, BnaA08g21540D, BnaC05g28570D, BnaCnng67080D, BnaA03g02620D, BnaC06g34880D, BnaA03g24350D, BnaA02g29010D, BnaAnng28310D, BnaA07g15060D, BnaA03g37990D, BnaA01g03860D, BnaC03g09880D, BnaA07g03550D, BnaC09g30700D, BnaC03g05560D, BnaA07g30430D, BnaA09g09090D, BnaA09g31830D, BnaA05g22140D, BnaC08g25680D, BnaA09g13710D, BnaA10g20270D, BnaA02g34360D, BnaA06g17350D, BnaAnng39…
31		extrinsic to membrane	GO:0019898	C2_C3	5	1	BnaA03g32780D, BnaA01g18480D, BnaA05g24090D, BnaA09g22070D, BnaC09g22310D	BnaC02g28770D
32		organelle membrane	GO:0031090	C1_C2	9	17	BnaA02g16380D, BnaA08g07320D, BnaC02g38730D, BnaC02g24380D, BnaA08g21610D, BnaA05g34770D, BnaC03g16230D, BnaC01g24000D, BnaC09g10390D	BnaCnng24720D, BnaA01g07660D, BnaA09g40060D, BnaC09g00810D, BnaA01g28120D, BnaC03g69500D, BnaC05g06220D, BnaC05g42010D, BnaA09g18190D, BnaC04g47760D, BnaC08g28250D, BnaA02g01840D, BnaA08g18750D, BnaA04g21850D, BnaA05g10200D, BnaA10g08760D, BnaA03g04440D
			GO:0031090	41_42	9	8	BnaA02g16380D, BnaC06g40530D, BnaA08g07320D, BnaC02g38730D, BnaA06g34380D, BnaA08g21610D, BnaC03g16230D, BnaC01g24000D, BnaC09g10390D	BnaCnng24720D, BnaA01g07660D, BnaA01g28120D, BnaA07g14320D, BnaC08g28250D, BnaA08g18750D, BnaA04g21850D, BnaA10g08760D
			GO:0031090	51_52	9	13	BnaA08g04600D, BnaA08g07320D, BnaC02g38730D, BnaA08g21610D, BnaC03g16230D, BnaC06g23750D, BnaC09g10390D, BnaCnng29060D, BnaC08g20550D	BnaCnng24720D, BnaA01g07660D, BnaC09g00810D, BnaA01g28120D, BnaCnng29300D, BnaA07g14320D, BnaC05g42010D, BnaC04g47760D, BnaC08g28250D, BnaA02g01840D, BnaA08g18750D, BnaA04g21850D, BnaA10g08760D
		organelle membrane	GO:0031090	C2_C3	27	10	BnaA02g16380D, BnaC03g34210D, BnaA09g43200D, BnaA01g07660D, BnaC07g36910D, BnaA03g32250D, BnaC06g40530D, BnaA03g52200D, BnaA08g13730D, BnaA05g07100D, BnaA03g00350D, BnaA05g30070D, BnaA06g03880D, BnaA09g54250D, BnaC03g73610D, BnaA06g34380D, BnaC03g60720D, BnaCnng68490D, BnaA01g17620D, BnaA09g03600D, BnaA02g01840D, BnaA03g41510D, BnaA09g26130D, BnaC03g25430D, BnaC09g10390D, BnaC04g10520D, BnaA07g12…	BnaC06g22370D, BnaA08g29200D, BnaA10g19590D, BnaA02g04450D, BnaA08g07320D, BnaC02g38730D, BnaC08g27800D, BnaC06g18830D, BnaA03g53120D, BnaA03g04440D
			GO:0031090	42_43	10	6	BnaA02g16380D, BnaA03g52200D, BnaA08g13730D, BnaC01g27090D, BnaA06g03880D, BnaA01g17620D, BnaA03g41510D, BnaC01g24000D, BnaC01g27960D, BnaC09g10390D	BnaC06g22370D, BnaA08g29200D, BnaA02g04450D, BnaC02g38730D, BnaA08g21610D, BnaA03g04440D
			GO:0031090	52_53	22	24	BnaA02g16380D, BnaC03g34210D, BnaCnng12780D, BnaA01g07660D, BnaC07g36910D, BnaC04g21300D, BnaA08g13730D, BnaA05g07100D, BnaCnng12890D, BnaC01g27090D, BnaA06g03880D, BnaC03g73610D, BnaA06g34380D, BnaCnng48510D, BnaA01g34290D, BnaA01g17620D, BnaA02g01840D, BnaA03g41510D, BnaC03g25430D, BnaA04g21850D, BnaC02g39630D, BnaC03g37540D	BnaA05g17800D, BnaCnng51300D, BnaC06g22370D, BnaC08g16730D, BnaA08g29200D, BnaC08g23600D, BnaCnng29300D, BnaA03g02620D, BnaA02g04450D, BnaA08g04600D, BnaC03g06210D, BnaC02g38730D, BnaA01g02950D, BnaC03g15390D, BnaA10g19900D, BnaA05g34150D, BnaA08g21610D, BnaC03g16230D, BnaC08g27800D, BnaC09g44210D, BnaC06g18830D, BnaC04g55940D, BnaA03g04440D, BnaC02g28880D
33		photosystem	GO:0009521	C1_C2	4	2	BnaC09g27520D, BnaC04g15560D, BnaC05g32150D, BnaC06g14690D	BnaA02g34030D, BnaC01g12690D
			GO:0009521	51_52	0	6		BnaC09g27520D, BnaA02g34030D, BnaC04g15560D, BnaC05g32150D, BnaC01g12690D, BnaC06g14680D
			GO:0009521	C2_C3	4	21	BnaC09g27520D, BnaC04g15560D, BnaC05g32150D, BnaC06g14680D	BnaC05g06070D, BnaC05g12070D, BnaC06g11040D, BnaC03g50210D, BnaC03g69350D, BnaA03g24350D, BnaA07g12480D, BnaC04g13890D, BnaA08g29920D, BnaC09g21870D, BnaA08g28710D, BnaC06g20160D, BnaA09g01080D, BnaA08g07940D, BnaC06g28840D, BnaA01g19750D, BnaCnng21010D, BnaC07g49760D, BnaA08g04820D, BnaA05g23550D, BnaA05g01060D
			GO:0009521	42_43	5	13	BnaC09g27520D, BnaC04g15560D, BnaA06g19430D, BnaC05g32150D, BnaC06g14680D	BnaC05g06070D, BnaC05g12070D, BnaC06g11040D, BnaC03g50210D, BnaC03g69350D, BnaA03g24350D, BnaA07g12480D, BnaC04g13890D, BnaA08g29920D, BnaC09g21870D, BnaA08g28710D, BnaA08g07940D, BnaA01g19750D
			GO:0009521	52_53	8	20	BnaC04g24910D, BnaC09g27520D, BnaA10g14010D, BnaC04g15560D, BnaA06g19430D, BnaC05g32150D, BnaC04g29450D, BnaC06g14680D	BnaC05g06070D, BnaC05g12070D, BnaC06g11040D, BnaC03g50210D, BnaC03g69350D, BnaA03g24350D, BnaA07g12480D, BnaC04g13890D, BnaA08g29920D, BnaC09g21870D, BnaA08g28710D, BnaC06g20160D, BnaA09g01080D, BnaA08g07940D, BnaA01g19750D, BnaA04g26780D, BnaCnng21010D, BnaA08g04820D, BnaA05g23550D, BnaA07g38700D
34		ribonucleoprotein complex	GO:0030529	C1_C2	15	3	BnaA09g19620D, BnaA01g32030D, BnaA03g24520D, BnaC05g15970D, BnaA10g27070D, BnaUnng00870D, BnaC03g46980D, BnaAnng02240D, BnaA07g17990D, BnaC04g30250D, BnaCnng72870D, BnaC03g02510D, BnaA07g26580D, BnaC07g42770D, BnaA04g09660D	BnaCnng55860D, BnaA02g12810D, BnaC08g50020D
			GO:0030529	41_42	15	4	BnaA09g19620D, BnaA01g32030D, BnaA03g24520D, BnaC05g15970D, BnaA05g26050D, BnaC04g39420D, BnaC01g34490D, BnaAnng02240D, BnaAnng12070D, BnaC04g30250D, BnaCnng72870D, BnaA07g33370D, BnaA07g26580D, BnaA08g10870D, BnaA04g09660D	BnaCnng55860D, BnaA10g13950D, BnaUnng00870D, BnaA02g12800D
			GO:0030529	51_52	13	12	BnaA09g19620D, BnaA07g18920D, BnaA03g24520D, BnaC05g15970D, BnaC01g12340D, BnaA05g28850D, BnaA03g23640D, BnaA05g26050D, BnaAnng02240D, BnaA07g17990D, BnaCnng72870D, BnaA07g33370D, BnaA04g09660D	BnaC01g27970D, BnaCnng55860D, BnaUnng00870D, BnaC07g24760D, BnaA08g15890D, BnaC03g38550D, BnaC08g07930D, BnaC09g42220D, BnaA09g39610D, BnaA02g18970D, BnaA02g12800D, BnaA06g05390D
			GO:0030529	C2_C3	15	19	BnaC02g06840D, BnaA03g24520D, BnaC01g41280D, BnaC01g12340D, BnaA03g23640D, BnaC09g49180D, BnaA03g25610D, BnaC09g43300D, BnaA06g14520D, BnaA03g53180D, BnaC03g15710D, BnaA07g17990D, BnaC08g45120D, BnaC08g20780D, BnaA04g09660D	BnaA09g19620D, BnaA06g31830D, BnaCnng55860D, BnaC05g35690D, BnaA04g12130D, BnaA09g31830D, BnaA01g33130D, BnaC01g34490D, BnaC02g17140D, BnaC04g44220D, BnaA01g07450D, BnaAnng02240D, BnaA09g47510D, BnaC04g30250D, BnaA09g39610D, BnaCnng23850D, BnaA03g01450D, BnaA06g05390D, BnaA10g23070D
			GO:0030529	42_43	8	22	BnaC01g27970D, BnaA03g24520D, BnaA01g34100D, BnaUnng00870D, BnaA06g14520D, BnaCnng12510D, BnaC07g36440D, BnaA04g09660D	BnaA09g19620D, BnaA06g31830D, BnaCnng55860D, BnaA08g08270D, BnaA09g54920D, BnaA04g12130D, BnaC03g40660D, BnaA07g13340D, BnaA03g22260D, BnaA07g16120D, BnaC01g34490D, BnaC02g17140D, BnaC04g44220D, BnaA08g00450D, BnaA01g07450D, BnaAnng02240D, BnaA09g47510D, BnaC03g31580D, BnaA09g39610D, BnaC08g12410D, BnaC03g34340D, BnaA02g08230D
			GO:0030529	52_53	25	51	BnaC09g29290D, BnaC03g31140D, BnaC01g27970D, BnaA08g02050D, BnaC09g14140D, BnaC01g41280D, BnaC08g09960D, BnaC01g12340D, BnaA01g34100D, BnaC03g31110D, BnaA01g34210D, BnaC09g41090D, BnaC09g49180D, BnaC03g31120D, BnaC09g43300D, BnaUnng00880D, BnaA06g14520D, BnaA03g53180D, BnaCnng12510D, BnaCnng12560D, BnaA01g34120D, BnaC09g27510D, BnaA06g19380D, BnaC02g27370D, BnaA04g09660D	BnaA09g19620D, BnaA02g02720D, BnaA05g19730D, BnaCnng55860D, BnaA01g32030D, BnaC09g33240D, BnaA01g25960D, BnaC08g23600D, BnaA05g25050D, BnaC02g38320D, BnaA04g12130D, BnaC09g05180D, BnaA10g12820D, BnaA01g23850D, BnaAnng08140D, BnaC03g40660D, BnaA03g22260D, BnaC08g47240D, BnaC03g61150D, BnaA04g01580D, BnaA07g16120D, BnaA09g31830D, BnaC02g03430D, BnaC04g08700D, BnaC06g41650D, BnaA01g33130D, BnaC09g20…
35		endoplasmic reticulum membrane	GO:0005789	C2_C3	1	4	BnaA10g25680D	BnaA03g58520D, BnaC03g68620D, BnaC08g26140D, BnaA03g02950D
36		cell periphery	GO:0071944	C1_C2	132	49	BnaA03g27270D, BnaA01g13470D, BnaA07g15900D, BnaA08g15420D, BnaA08g16450D, BnaA05g16830D, BnaA07g35970D, BnaA02g03770D, BnaA01g32030D, BnaA03g14010D, BnaA07g19610D, BnaA01g30490D, BnaA06g15400D, BnaC06g36340D, BnaA06g23050D, BnaA03g58390D, BnaA02g12440D, BnaA10g07250D, BnaAnng25850D, BnaC07g50300D, BnaA09g33230D, BnaC03g48480D, BnaA09g32360D, BnaC03g65100D, BnaCnng55040D, BnaA01g05410D, BnaC02g20…	BnaCnng24720D, BnaA10g29230D, BnaC08g45130D, BnaC07g47240D, BnaA09g40060D, BnaC09g00810D, BnaA01g28120D, BnaC05g32770D, BnaA03g17020D, BnaA06g32840D, BnaA01g08630D, BnaA10g11680D, BnaC04g07660D, BnaA06g13760D, BnaC03g69500D, BnaA08g15730D, BnaCnng41740D, BnaCnng68850D, BnaA01g28540D, BnaCnng24110D, BnaCnng33310D, BnaC01g33150D, BnaA01g29470D, BnaC03g59660D, BnaC04g04640D, BnaA03g16770D, BnaA05g20…
			GO:0071944	41_42	139	45	BnaA06g04440D, BnaA03g27270D, BnaA01g13470D, BnaA07g15900D, BnaA08g15420D, BnaA01g04200D, BnaA08g16450D, BnaA02g03770D, BnaA01g32030D, BnaA03g14010D, BnaA07g19610D, BnaA01g30490D, BnaA06g15400D, BnaC06g36340D, BnaA06g23050D, BnaA03g58390D, BnaA02g12440D, BnaA10g07250D, BnaAnng25850D, BnaC06g40530D, BnaC07g50300D, BnaA09g33230D, BnaC03g48480D, BnaC03g65100D, BnaCnng55040D, BnaA01g05410D, BnaC02g20…	BnaA01g23540D, BnaCnng24720D, BnaA10g29230D, BnaUnng00020D, BnaA09g41810D, BnaA01g28120D, BnaC05g32770D, BnaA06g32840D, BnaA10g11680D, BnaC04g07660D, BnaA06g13760D, BnaA08g15730D, BnaC01g33150D, BnaC04g04640D, BnaA03g16770D, BnaA05g20550D, BnaA03g32070D, BnaC07g42210D, BnaA08g25110D, BnaC08g28250D, BnaCnng02360D, BnaC04g49360D, BnaC06g37430D, BnaA10g00420D, BnaAnng27610D, BnaA09g57210D, BnaA09g33…
			GO:0071944	51_52	118	61	BnaA03g27270D, BnaA01g13470D, BnaA08g16450D, BnaA07g35970D, BnaA03g14010D, BnaA01g30490D, BnaA06g15400D, BnaC06g36340D, BnaA06g23050D, BnaA03g58390D, BnaA02g12440D, BnaC07g50300D, BnaA09g33230D, BnaC03g48480D, BnaA03g55950D, BnaC03g65100D, BnaA01g05410D, BnaC05g47950D, BnaC05g15970D, BnaA03g47140D, BnaC03g29390D, BnaC04g35170D, BnaC01g43040D, BnaA06g11860D, BnaC01g12340D, BnaA01g16420D, BnaA03g14…	BnaA01g23540D, BnaCnng24720D, BnaA10g29230D, BnaC02g01610D, BnaUnng00020D, BnaC09g00810D, BnaA01g28120D, BnaC05g32770D, BnaA06g32840D, BnaA10g11680D, BnaCnng29300D, BnaCnng08780D, BnaC04g07660D, BnaA03g53230D, BnaA08g15730D, BnaA06g25030D, BnaC03g47560D, BnaC01g33150D, BnaA01g20560D, BnaC03g59660D, BnaA07g25630D, BnaC04g04640D, BnaA03g16770D, BnaA05g20550D, BnaC04g47760D, BnaC08g42140D, BnaA03g32…
		cell periphery	GO:0071944	C2_C3	114	169	BnaAnng09370D, BnaC05g07350D, BnaA05g34640D, BnaA07g10930D, BnaC08g30420D, BnaC08g16540D, BnaC03g23460D, BnaA09g43200D, BnaC02g38300D, BnaA08g00070D, BnaC06g34380D, BnaCnng05740D, BnaA09g41810D, BnaA09g51990D, BnaC07g36910D, BnaC03g02910D, BnaA07g19610D, BnaA03g27370D, BnaC08g16850D, BnaA07g28390D, BnaA10g15680D, BnaA03g38100D, BnaC01g03310D, BnaA04g17910D, BnaC03g26770D, BnaC03g37680D, BnaA04g05…	BnaA07g34830D, BnaA03g27270D, BnaA07g15900D, BnaA05g35030D, BnaA06g19130D, BnaC07g43790D, BnaA03g55890D, BnaC06g22370D, BnaA02g03770D, BnaA03g58520D, BnaA03g14010D, BnaA07g15700D, BnaC06g05330D, BnaC06g03660D, BnaC09g32320D, BnaC07g42490D, BnaA06g15400D, BnaC05g35690D, BnaC05g38190D, BnaC06g36340D, BnaA03g58390D, BnaA02g12440D, BnaA03g56710D, BnaC03g68620D, BnaA10g07250D, BnaAnng25850D, BnaAnng02…
			GO:0071944	42_43	46	105	BnaC05g07350D, BnaC08g30420D, BnaC08g16540D, BnaA09g51990D, BnaC03g02910D, BnaA07g19610D, BnaC08g16850D, BnaA04g17910D, BnaA01g37280D, BnaC07g50300D, BnaCnng40530D, BnaC08g24320D, BnaA01g28540D, BnaA07g20560D, BnaC08g08040D, BnaC07g05550D, BnaA06g03880D, BnaA04g10600D, BnaA07g08720D, BnaC03g18470D, BnaA05g27100D, BnaA08g25110D, BnaA03g09920D, BnaA03g17520D, BnaA09g57210D, BnaC01g19640D, BnaC06g12…	BnaA07g34830D, BnaA03g27270D, BnaA07g15900D, BnaA06g19130D, BnaC06g22370D, BnaA02g03770D, BnaA03g14010D, BnaA07g15700D, BnaC06g03660D, BnaC09g32320D, BnaA08g08270D, BnaC07g42490D, BnaA06g15400D, BnaC06g36340D, BnaA03g58390D, BnaA02g12440D, BnaC03g68620D, BnaA10g07250D, BnaAnng25850D, BnaC07g50270D, BnaA10g02580D, BnaA07g09950D, BnaA02g05320D, BnaCnng08780D, BnaC05g47950D, BnaAnng28310D, BnaA02g04…
			GO:0071944	52_53	82	255	BnaAnng09370D, BnaC08g30420D, BnaC08g16540D, BnaC02g38300D, BnaA08g00070D, BnaA09g41810D, BnaA09g04260D, BnaA09g51990D, BnaC07g36910D, BnaC03g02910D, BnaA07g19610D, BnaC08g16850D, BnaA07g28390D, BnaA04g17910D, BnaC03g26770D, BnaA04g05680D, BnaA01g37280D, BnaA01g08630D, BnaA03g55950D, BnaC03g65100D, BnaA03g31690D, BnaC06g13220D, BnaA02g20640D, BnaA03g29780D, BnaC08g24320D, BnaA07g20560D, BnaC01g12…	BnaA07g34830D, BnaA03g27270D, BnaA01g13470D, BnaA07g15900D, BnaA05g35030D, BnaA06g19130D, BnaC07g43790D, BnaC08g36570D, BnaCnng51300D, BnaA03g55890D, BnaC06g22370D, BnaA02g03770D, BnaA03g58520D, BnaA01g32030D, BnaA03g14010D, BnaA10g13460D, BnaA07g15700D, BnaC06g05330D, BnaC06g03660D, BnaC09g32320D, BnaC07g42490D, BnaA06g15400D, BnaC08g16730D, BnaA05g25400D, BnaA08g09550D, BnaC06g36340D, BnaC08g23…
37		endomembrane system	GO:0012505	C1_C2	12	1	BnaA08g16450D, BnaA01g32030D, BnaC01g07020D, BnaA03g23750D, BnaC07g47050D, BnaAnng13680D, BnaA09g53660D, BnaC03g72300D, BnaA02g25030D, BnaC03g74920D, BnaA10g06760D, BnaA01g31000D	BnaA08g15730D
			GO:0012505	41_42	13	1	BnaA08g16450D, BnaA01g32030D, BnaC01g07020D, BnaA01g04360D, BnaA03g23750D, BnaA05g29660D, BnaC07g47050D, BnaAnng13680D, BnaA09g53660D, BnaAnng07020D, BnaC03g74920D, BnaC08g48070D, BnaA10g06760D	BnaA08g15730D
			GO:0012505	51_52	9	1	BnaA08g16450D, BnaA01g04360D, BnaA03g23750D, BnaC07g47050D, BnaC06g39690D, BnaAnng13680D, BnaC03g74920D, BnaA10g06760D, BnaA01g31000D	BnaA08g15730D
			GO:0012505	C2_C3	10	9	BnaC08g34400D, BnaC05g52080D, BnaA06g06180D, BnaC05g49530D, BnaC06g39690D, BnaCnng44970D, BnaC05g01390D, BnaC03g36270D, BnaAnng11870D, BnaA10g21110D	BnaA03g58520D, BnaC09g11820D, BnaAnng02090D, BnaA03g23750D, BnaC06g18610D, BnaA09g53660D, BnaA03g24720D, BnaC03g32980D, BnaC08g26140D
			GO:0012505	42_43	4	5	BnaC08g34400D, BnaC06g39690D, BnaC05g01390D, BnaA10g21110D	BnaC09g11820D, BnaA06g29960D, BnaC06g18610D, BnaC05g27930D, BnaC03g29330D
			GO:0012505	52_53	6	17	BnaC08g34400D, BnaCnng44970D, BnaC05g01390D, BnaC08g14250D, BnaA10g21110D, BnaA06g39000D	BnaCnng54300D, BnaA03g58520D, BnaA01g32030D, BnaC09g11820D, BnaA06g29960D, BnaAnng02090D, BnaA03g23750D, BnaC06g18610D, BnaAnng13680D, BnaA09g53660D, BnaAnng07020D, BnaAnng39290D, BnaC09g40960D, BnaC01g34130D, BnaA03g24720D, BnaC03g32980D, BnaC08g26140D
38		intracellular part	GO:0044424	C1_C2	96	24	BnaC03g39780D, BnaA07g15900D, BnaA06g15500D, BnaC05g43970D, BnaA07g35970D, BnaA02g03770D, BnaA01g32030D, BnaC09g27520D, BnaA10g10190D, BnaA01g30490D, BnaC07g20530D, BnaC03g68420D, BnaC07g23640D, BnaA01g35470D, BnaA03g24520D, BnaA10g07250D, BnaAnng25850D, BnaC02g31640D, BnaC02g06080D, BnaA03g09560D, BnaC05g05890D, BnaC04g01600D, BnaA04g09140D, BnaA03g10790D, BnaC05g07900D, BnaC02g40260D, BnaA07g15…	BnaC08g45130D, BnaCnng55860D, BnaAnng13370D, BnaA02g34030D, BnaA05g36080D, BnaA02g29010D, BnaCnng19880D, BnaA03g37990D, BnaA01g29470D, BnaA02g12840D, BnaA07g16530D, BnaC04g49360D, BnaC02g23010D, BnaC09g05150D, BnaA02g02290D, BnaA02g12810D, BnaA09g03700D, BnaCnng24140D, BnaC03g00160D, BnaC01g12690D, BnaA06g27560D, BnaA03g38180D, BnaC08g35240D, BnaA02g05290D
			GO:0044424	41_42	99	23	BnaC03g39780D, BnaA07g15900D, BnaA06g15500D, BnaC05g43970D, BnaA02g03770D, BnaA01g32030D, BnaA07g07590D, BnaA10g10190D, BnaA01g30490D, BnaC07g20530D, BnaC03g68420D, BnaA01g35470D, BnaA04g03460D, BnaA03g24520D, BnaA10g07250D, BnaAnng25850D, BnaC02g31640D, BnaC02g06080D, BnaC05g05890D, BnaC05g07900D, BnaC02g40260D, BnaA07g15060D, BnaC06g12220D, BnaA03g28090D, BnaC05g33030D, BnaC05g11870D, BnaA09g52…	BnaCnng55860D, BnaC09g27520D, BnaA10g13950D, BnaA02g29010D, BnaCnng19880D, BnaA03g37990D, BnaA07g16530D, BnaC09g46990D, BnaC04g49360D, BnaA10g17910D, BnaC02g23010D, BnaA05g29490D, BnaA01g12060D, BnaC04g30810D, BnaA01g02090D, BnaA03g05110D, BnaC03g00160D, BnaCnng22820D, BnaC01g12690D, BnaA02g12800D, BnaA03g38180D, BnaA05g22260D, BnaA02g05290D
			GO:0044424	51_52	92	35	BnaC03g39780D, BnaA06g15500D, BnaC05g43970D, BnaA07g35970D, BnaA07g07590D, BnaA10g10190D, BnaA01g30490D, BnaC07g20530D, BnaC07g23640D, BnaA01g35470D, BnaA03g24520D, BnaC02g31640D, BnaC06g18940D, BnaC02g06080D, BnaC05g05890D, BnaC04g01600D, BnaC05g07900D, BnaC04g50670D, BnaA07g15060D, BnaA03g47140D, BnaC06g12220D, BnaA03g28090D, BnaC05g33030D, BnaC01g12340D, BnaC05g11870D, BnaCnng62500D, BnaC01g09…	BnaC01g27970D, BnaCnng55860D, BnaC09g27520D, BnaAnng13370D, BnaA02g34030D, BnaA02g29010D, BnaA03g53230D, BnaCnng19880D, BnaA06g25030D, BnaA03g37990D, BnaC04g15560D, BnaC03g47560D, BnaC07g29000D, BnaC08g25680D, BnaA02g12840D, BnaC05g32150D, BnaC04g49360D, BnaC02g23010D, BnaC09g05150D, BnaA05g29490D, BnaC07g24760D, BnaA01g12060D, BnaA02g02290D, BnaC08g07930D, BnaA09g03700D, BnaA09g39610D, BnaA02g18…
			GO:0044424	C2_C3	76	142	BnaA07g10930D, BnaA03g31770D, BnaA05g03650D, BnaC08g38430D, BnaC06g34380D, BnaC09g27520D, BnaC07g01180D, BnaA06g05150D, BnaC07g20530D, BnaC08g16850D, BnaA06g00140D, BnaA03g38100D, BnaA03g24520D, BnaA04g17910D, BnaC03g37680D, BnaA01g37280D, BnaC08g17250D, BnaC03g17840D, BnaA02g20640D, BnaC04g50670D, BnaC07g32570D, BnaCnng19880D, BnaC08g24320D, BnaA07g20560D, BnaC01g12340D, BnaA06g25030D, BnaC04g15…	BnaA04g20150D, BnaC03g39780D, BnaA07g15900D, BnaA06g15500D, BnaA09g35380D, BnaA09g00150D, BnaC05g43970D, BnaC05g06070D, BnaA05g27440D, BnaA06g31830D, BnaA07g11510D, BnaC05g12070D, BnaA02g03770D, BnaCnng55860D, BnaCnng40790D, BnaA02g09170D, BnaA10g10190D, BnaC06g11040D, BnaA01g35850D, BnaC07g42490D, BnaC05g35690D, BnaC03g68420D, BnaC03g50210D, BnaA01g35470D, BnaA03g56710D, BnaA10g07250D, BnaAnng25…
			GO:0044424	42_43	37	90	BnaC01g27970D, BnaC09g27520D, BnaC07g01180D, BnaC07g20530D, BnaC08g16850D, BnaA03g24520D, BnaA04g17910D, BnaA01g37280D, BnaCnng19880D, BnaC08g24320D, BnaC04g29460D, BnaA07g20560D, BnaC04g15560D, BnaC06g39690D, BnaC03g21850D, BnaA03g41960D, BnaC06g40030D, BnaC05g01390D, BnaA06g19430D, BnaC05g32150D, BnaA09g21100D, BnaA01g34180D, BnaC01g19640D, BnaCnng19060D, BnaA04g16070D, BnaA06g19400D, BnaA04g16…	BnaC03g39780D, BnaA07g15900D, BnaA09g35380D, BnaA09g00150D, BnaC05g06070D, BnaA05g27440D, BnaA06g31830D, BnaC05g12070D, BnaA02g03770D, BnaCnng55860D, BnaCnng40790D, BnaA02g09170D, BnaA10g10190D, BnaC06g11040D, BnaA01g35850D, BnaC07g42490D, BnaC03g68420D, BnaC03g50210D, BnaC03g59520D, BnaA01g35470D, BnaA10g07250D, BnaAnng25850D, BnaC02g31640D, BnaC02g06080D, BnaC08g35990D, BnaC05g05890D, BnaC04g01…
			GO:0044424	52_53	63	195	BnaA03g31770D, BnaC04g24910D, BnaC01g27970D, BnaC09g27520D, BnaC07g01180D, BnaC05g37470D, BnaC07g20530D, BnaA08g23850D, BnaC08g16850D, BnaA06g00140D, BnaA04g17910D, BnaA01g37280D, BnaA10g14010D, BnaC08g09960D, BnaA02g20640D, BnaC07g32570D, BnaCnng19880D, BnaC08g24320D, BnaC04g29460D, BnaA07g20560D, BnaC01g12340D, BnaA06g25030D, BnaC04g15560D, BnaA01g18450D, BnaC01g37620D, BnaA03g51290D, BnaA06g36…	BnaA04g20150D, BnaC03g39780D, BnaA07g15900D, BnaA06g15500D, BnaA09g35380D, BnaA09g00150D, BnaC05g43970D, BnaC05g06070D, BnaA05g27440D, BnaC08g36570D, BnaA07g11510D, BnaC05g12070D, BnaA02g03770D, BnaCnng55860D, BnaCnng40790D, BnaA02g09170D, BnaA01g32030D, BnaA10g10190D, BnaC06g11040D, BnaA01g35850D, BnaC07g42490D, BnaA08g09550D, BnaC03g68420D, BnaC03g50210D, BnaC08g23600D, BnaA01g35470D, BnaA04g03…
39		outer membrane	GO:0019867	52_53	2	3	BnaA05g07100D, BnaA01g17620D	BnaA05g34150D, BnaCnng19090D, BnaC07g22840D
40		proton-transporting two-sector ATPase complex, catalytic domain	GO:0033178	52_53	0	5		BnaCnng51300D, BnaA03g02620D, BnaA03g24090D, BnaA10g19900D, BnaA09g20320D
41	Molecular function	hydrolase activity	GO:0016787	C1_C2	115	60	BnaCnng46140D, BnaA03g31380D, BnaC09g06400D, BnaC09g29650D, BnaA08g15420D, BnaA08g16740D, BnaA09g10600D, BnaC05g49430D, BnaA01g32030D, BnaA03g43320D, BnaA07g19610D, BnaCnng16670D, BnaC04g27780D, BnaC05g15250D, BnaA06g04140D, BnaA03g23540D, BnaC03g68420D, BnaA10g23380D, BnaC06g36340D, BnaAnng30540D, BnaC07g23640D, BnaC03g27700D, BnaA03g24520D, BnaA03g25440D, BnaA02g12440D, BnaC07g34860D, BnaA09g32…	BnaC07g30010D, BnaC01g07390D, BnaC08g45130D, BnaC04g10680D, BnaA03g25760D, BnaA09g40060D, BnaA02g30900D, BnaC06g24550D, BnaCnng34100D, BnaA05g36080D, BnaA07g23850D, BnaA05g30280D, BnaC03g09200D, BnaC08g41390D, BnaC03g03910D, BnaA06g16090D, BnaA06g24680D, BnaA03g29230D, BnaA01g28540D, BnaC09g51720D, BnaA08g12880D, BnaAnng23920D, BnaA07g30430D, BnaC07g28520D, BnaA01g29470D, BnaC06g06760D, BnaC09g36…
			GO:0016787	41_42	128	36	BnaA06g04440D, BnaCnng46140D, BnaA06g34450D, BnaA03g31380D, BnaC09g06400D, BnaC09g29650D, BnaA08g15420D, BnaA08g16740D, BnaA09g10600D, BnaA01g32030D, BnaA03g43320D, BnaA05g02420D, BnaA07g19610D, BnaCnng16670D, BnaC04g27780D, BnaC05g15250D, BnaA06g04140D, BnaA03g23540D, BnaC03g68420D, BnaA10g23380D, BnaC06g36340D, BnaAnng30540D, BnaC03g27700D, BnaA03g24520D, BnaA03g25440D, BnaA02g12440D, BnaC04g51…	BnaC07g30010D, BnaC01g07390D, BnaA02g35250D, BnaC04g10680D, BnaA03g25760D, BnaA02g30900D, BnaC06g00540D, BnaC08g41390D, BnaA06g16090D, BnaA09g11890D, BnaC09g51720D, BnaC08g09940D, BnaAnng23920D, BnaC07g28520D, BnaC06g06760D, BnaC07g07120D, BnaC09g46990D, BnaC04g29170D, BnaC03g03530D, BnaC03g54940D, BnaA03g27430D, BnaC06g18230D, BnaA06g13830D, BnaC08g29630D, BnaA04g24630D, BnaA06g01540D, BnaA07g32…
			GO:0016787	51_52	124	46	BnaCnng46140D, BnaA06g34450D, BnaA03g31380D, BnaC09g06400D, BnaC09g29650D, BnaA08g16740D, BnaA09g10600D, BnaA03g43320D, BnaA05g02420D, BnaCnng16670D, BnaC04g27780D, BnaC05g15250D, BnaA06g04140D, BnaA03g23540D, BnaC06g36340D, BnaAnng30540D, BnaC07g23640D, BnaC03g27700D, BnaA03g24520D, BnaA03g25440D, BnaA02g12440D, BnaC04g51960D, BnaA07g17330D, BnaC04g08810D, BnaC08g01850D, BnaC04g50670D, BnaC01g12…	BnaC07g30010D, BnaA02g35250D, BnaC04g10680D, BnaA03g25760D, BnaA02g30900D, BnaC06g24550D, BnaA03g21590D, BnaA07g23850D, BnaC08g41390D, BnaC09g38470D, BnaA01g01330D, BnaA06g16090D, BnaC05g01430D, BnaA06g24680D, BnaA03g29230D, BnaA09g11890D, BnaC09g51720D, BnaC06g06760D, BnaC07g07120D, BnaC09g36920D, BnaA09g51160D, BnaC04g29170D, BnaC03g03530D, BnaA05g27660D, BnaC09g05150D, BnaA07g21530D, BnaA03g27…
			GO:0016787	C2_C3	138	114	BnaA08g10440D, BnaC05g07350D, BnaA05g34640D, BnaC08g30420D, BnaA06g02850D, BnaC08g16540D, BnaC03g23460D, BnaA09g43200D, BnaC02g37700D, BnaC03g06040D, BnaC06g35220D, BnaA09g10600D, BnaC03g38920D, BnaCnng05740D, BnaC09g12360D, BnaC04g16920D, BnaC01g18170D, BnaA07g19610D, BnaA03g47830D, BnaC02g23590D, BnaC05g15250D, BnaC08g37680D, BnaA03g24520D, BnaC03g17420D, BnaC05g32360D, BnaC08g33540D, BnaA06g17…	BnaA07g34830D, BnaA03g31380D, BnaA09g35380D, BnaC09g06400D, BnaA08g16740D, BnaC05g49430D, BnaC03g56170D, BnaA03g43320D, BnaA07g15700D, BnaC06g05330D, BnaC07g42490D, BnaC04g27780D, BnaA06g04140D, BnaA03g23540D, BnaC03g68420D, BnaA08g29200D, BnaC06g36340D, BnaA02g08480D, BnaC03g27700D, BnaA10g23500D, BnaC07g35320D, BnaA03g25440D, BnaA02g12440D, BnaC01g37460D, BnaC05g39370D, BnaA01g26720D, BnaC08g01…
			GO:0016787	42_43	42	97	BnaC05g07350D, BnaC08g30420D, BnaC08g16540D, BnaC06g35220D, BnaA09g10600D, BnaC09g12360D, BnaA07g19610D, BnaA03g24520D, BnaC08g33540D, BnaC05g06540D, BnaC06g27050D, BnaA01g01330D, BnaC08g24320D, BnaC09g32760D, BnaA01g28540D, BnaA01g04000D, BnaC05g11190D, BnaA06g03880D, BnaC04g01950D, BnaC03g21850D, BnaC09g29330D, BnaC06g40030D, BnaA09g38700D, BnaC03g13560D, BnaA09g00490D, BnaC02g00770D, BnaA01g00…	BnaA07g34830D, BnaA09g35380D, BnaC09g06400D, BnaC03g56170D, BnaA03g43320D, BnaA07g15700D, BnaC07g42490D, BnaC04g27780D, BnaA06g04140D, BnaC03g68420D, BnaA08g29200D, BnaC06g36340D, BnaAnng30540D, BnaC03g27700D, BnaA10g23500D, BnaC07g35320D, BnaA03g25440D, BnaA02g12440D, BnaC01g37460D, BnaA02g10290D, BnaA01g26720D, BnaC08g01850D, BnaA01g15130D, BnaA09g11890D, BnaA10g26450D, BnaC03g25220D, BnaC06g08…
			GO:0016787	52_53	69	181	BnaC08g30420D, BnaA06g02850D, BnaC08g16540D, BnaC03g06040D, BnaC06g35220D, BnaA09g10600D, BnaC09g12360D, BnaA07g19610D, BnaC02g23590D, BnaC08g37680D, BnaC08g33540D, BnaA06g17180D, BnaA07g17330D, BnaA09g57250D, BnaC05g47870D, BnaC08g09960D, BnaC03g09200D, BnaC08g24320D, BnaC09g32760D, BnaC01g12340D, BnaA10g04390D, BnaC04g29410D, BnaCnng46600D, BnaC05g11190D, BnaA03g15990D, BnaA06g03880D, BnaCnng54…	BnaA07g34830D, BnaCnng46140D, BnaC06g11680D, BnaA03g31380D, BnaA09g35380D, BnaC09g06400D, BnaA08g16740D, BnaC05g49430D, BnaC03g56170D, BnaA01g32030D, BnaA03g43320D, BnaA07g15700D, BnaC06g05330D, BnaC07g42490D, BnaC04g27780D, BnaA06g04140D, BnaC08g16730D, BnaA05g25400D, BnaA03g23540D, BnaC03g68420D, BnaA08g29200D, BnaC06g36340D, BnaAnng30540D, BnaC03g27700D, BnaA01g00390D, BnaA10g23500D, BnaC07g35…
42		signaling receptor activity	GO:0038023	C1_C2	2	5	BnaCnng19090D, BnaC09g10390D	BnaA10g29230D, BnaAnng13370D, BnaCnng19880D, BnaC05g02520D, BnaA07g08880D
			GO:0038023	51_52	3	4	BnaCnng19090D, BnaC05g36390D, BnaC09g10390D	BnaA10g29230D, BnaAnng13370D, BnaCnng19880D, BnaC05g02520D
			GO:0038023	C2_C3	5	0	BnaA10g07130D, BnaCnng19880D, BnaC03g59970D, BnaA07g08880D, BnaC09g10390D
			GO:0038023	52_53	2	3	BnaCnng19880D, BnaA04g11170D	BnaCnng19090D, BnaC05g36390D, BnaC08g22890D
43		isomerase activity	GO:0016853	C1_C2	12	2	BnaA10g25120D, BnaA06g15500D, BnaC05g43970D, BnaC05g11730D, BnaC01g00680D, BnaC06g38200D, BnaC01g09540D, BnaC08g25810D, BnaA03g46830D, BnaA08g20600D, BnaC06g06390D, BnaCnng07570D	BnaA01g06610D, BnaC08g35240D
			GO:0016853	41_42	13	2	BnaA10g25120D, BnaA06g15500D, BnaC05g43970D, BnaC05g11730D, BnaA03g28110D, BnaC01g00680D, BnaC06g38200D, BnaC09g16980D, BnaC08g25810D, BnaA09g30060D, BnaA03g46830D, BnaC06g06390D, BnaCnng07570D	BnaA01g06610D, BnaA02g22700D
			GO:0016853	51_52	10	3	BnaA10g25120D, BnaA06g15500D, BnaC05g43970D, BnaC01g00680D, BnaC03g74010D, BnaC06g38200D, BnaC01g09540D, BnaC08g25810D, BnaA03g46830D, BnaCnng07570D	BnaA01g06610D, BnaA02g22700D, BnaA09g39610D
			GO:0016853	C2_C3	5	25	BnaA10g09510D, BnaA08g05310D, BnaC02g46780D, BnaC03g54740D, BnaC03g60160D	BnaA10g25120D, BnaA06g15500D, BnaA05g35030D, BnaC05g43970D, BnaC05g11730D, BnaA01g23480D, BnaC08g35990D, BnaC09g12890D, BnaC03g33140D, BnaC01g00680D, BnaA02g22700D, BnaCnng44490D, BnaC04g25470D, BnaC01g09540D, BnaC09g09060D, BnaC07g08020D, BnaA03g46830D, BnaA02g06190D, BnaC08g13860D, BnaA09g39610D, BnaA02g18370D, BnaC06g06390D, BnaA01g02340D, BnaA03g57730D, BnaA02g30290D
			GO:0016853	42_43	2	12	BnaA02g22700D, BnaC03g60160D	BnaA10g25120D, BnaA01g23480D, BnaC08g35990D, BnaC07g26600D, BnaCnng44490D, BnaC03g12390D, BnaA03g46830D, BnaA09g39610D, BnaA01g34710D, BnaC06g06390D, BnaA01g02340D, BnaA03g57730D
			GO:0016853	52_53	3	30	BnaA02g22700D, BnaC04g20870D, BnaC03g60160D	BnaA10g25120D, BnaA06g15500D, BnaA05g35030D, BnaC05g43970D, BnaA10g13460D, BnaA01g23480D, BnaC08g35990D, BnaC04g51940D, BnaAnng15590D, BnaA03g57740D, BnaA03g28110D, BnaC09g12890D, BnaC07g26600D, BnaC01g00680D, BnaCnng44490D, BnaC04g25470D, BnaC03g74650D, BnaC06g38200D, BnaC01g09540D, BnaC09g09060D, BnaC07g08020D, BnaC03g12390D, BnaA03g46830D, BnaAnng15150D, BnaC08g13860D, BnaA09g39610D, BnaA08g20…
44		organic cyclic compound binding	GO:0097159	C1_C2	68	41	BnaA08g24420D, BnaA05g18930D, BnaA07g35970D, BnaC04g38560D, BnaA03g37510D, BnaA03g14010D, BnaC09g27520D, BnaCnng16670D, BnaA04g29190D, BnaC05g15250D, BnaA09g31650D, BnaC07g23640D, BnaC08g38020D, BnaC09g47980D, BnaC04g22320D, BnaC03g65100D, BnaA01g05410D, BnaC02g40260D, BnaC08g25150D, BnaC05g32000D, BnaC05g15970D, BnaC06g27050D, BnaAnng15850D, BnaC07g30590D, BnaCnng30350D, BnaA09g49140D, BnaC04g15…	BnaC08g25560D, BnaA04g07660D, BnaA01g24440D, BnaCnng43840D, BnaA07g27270D, BnaC08g25370D, BnaC08g23310D, BnaA02g29010D, BnaA02g07500D, BnaA05g28580D, BnaC08g15580D, BnaA06g09600D, BnaA03g37990D, BnaAnng03830D, BnaA10g00780D, BnaA07g24840D, BnaA03g41900D, BnaA07g16530D, BnaA07g22570D, BnaA07g29460D, BnaC07g18140D, BnaC08g08450D, BnaA08g31590D, BnaC06g37430D, BnaA10g12960D, BnaA05g24880D, BnaA09g05…
			GO:0097159	41_42	64	34	BnaA06g04440D, BnaA08g24420D, BnaA05g18930D, BnaA07g03710D, BnaC04g38560D, BnaA03g37510D, BnaA03g14010D, BnaCnng16670D, BnaA04g29190D, BnaC05g15250D, BnaA08g26150D, BnaC08g38020D, BnaC09g47980D, BnaC04g22320D, BnaC03g65100D, BnaA08g11610D, BnaA01g05410D, BnaC02g40260D, BnaA06g35340D, BnaC08g25150D, BnaC05g32000D, BnaC05g15970D, BnaC06g27050D, BnaC03g29390D, BnaCnng30350D, BnaAnng35580D, BnaAnng16…	BnaC08g25560D, BnaA04g07660D, BnaA01g24440D, BnaCnng43840D, BnaC03g71830D, BnaC09g27520D, BnaA07g27270D, BnaC08g23310D, BnaA02g29010D, BnaA05g28580D, BnaAnng21750D, BnaC08g15580D, BnaA03g37990D, BnaC01g28840D, BnaAnng03830D, BnaA07g24840D, BnaA03g41900D, BnaA07g16530D, BnaC06g37430D, BnaC03g54940D, BnaA10g12960D, BnaC09g00040D, BnaA09g05500D, BnaC04g00420D, BnaA03g27430D, BnaC08g41990D, BnaA04g07…
			GO:0097159	51_52	83	41	BnaA08g24420D, BnaA05g18930D, BnaA07g03710D, BnaA07g35970D, BnaC04g38560D, BnaA03g37510D, BnaC01g02870D, BnaA03g14010D, BnaCnng16670D, BnaC01g13370D, BnaA04g29190D, BnaC05g15250D, BnaA08g26150D, BnaC07g23640D, BnaC08g38020D, BnaC09g47980D, BnaC04g22320D, BnaC09g50890D, BnaC03g65100D, BnaA01g05410D, BnaC04g50670D, BnaC01g12080D, BnaC05g10840D, BnaC08g25150D, BnaC05g32000D, BnaC05g15970D, BnaC06g27…	BnaC08g25560D, BnaA04g07660D, BnaC04g34700D, BnaA01g24440D, BnaCnng43840D, BnaC09g27520D, BnaA07g27270D, BnaA02g29010D, BnaA05g28580D, BnaAnng21750D, BnaC08g15580D, BnaA06g09600D, BnaA03g37990D, BnaC04g15560D, BnaAnng03830D, BnaA07g24840D, BnaA03g41900D, BnaC08g25680D, BnaA06g36780D, BnaA07g29460D, BnaC05g32150D, BnaC06g37430D, BnaA05g24880D, BnaA09g05500D, BnaC04g00420D, BnaA08g15890D, BnaA09g04…
			GO:0097159	C2_C3	170	74	BnaAnng09370D, BnaA08g10440D, BnaC06g32440D, BnaA08g10000D, BnaA03g32060D, BnaA05g03650D, BnaC04g34700D, BnaA03g37510D, BnaC01g02870D, BnaC02g11520D, BnaC09g27520D, BnaC02g23590D, BnaC05g15250D, BnaA07g27270D, BnaA05g18830D, BnaA08g26150D, BnaC07g22090D, BnaC09g50790D, BnaC05g05840D, BnaAnng08850D, BnaC05g32360D, BnaA09g15730D, BnaC09g50890D, BnaC03g20680D, BnaA06g39950D, BnaA05g21560D, BnaA05g26…	BnaA04g20150D, BnaA10g12870D, BnaA08g24420D, BnaA05g18930D, BnaC05g12070D, BnaC04g38560D, BnaA03g14010D, BnaC03g20760D, BnaC01g13370D, BnaA04g29190D, BnaA09g31650D, BnaC08g38020D, BnaC09g47980D, BnaC07g28100D, BnaC04g10480D, BnaA04g24200D, BnaA03g24350D, BnaA02g29010D, BnaA07g12480D, BnaA10g18480D, BnaC08g25150D, BnaC05g32000D, BnaAnng15850D, BnaA03g37990D, BnaC03g26430D, BnaA09g18420D, BnaA07g24…
			GO:0097159	42_43	44	51	BnaA03g37510D, BnaC02g11520D, BnaC09g27520D, BnaA05g18830D, BnaC05g05840D, BnaA09g09460D, BnaC06g27050D, BnaA01g34230D, BnaC04g29460D, BnaA01g00520D, BnaA01g34100D, BnaC04g15560D, BnaC07g05550D, BnaCnng73170D, BnaC03g21850D, BnaA07g29460D, BnaA05g27100D, BnaA03g24430D, BnaA06g19430D, BnaC05g32150D, BnaA09g45750D, BnaC09g47920D, BnaA06g14520D, BnaA01g34220D, BnaAnng31420D, BnaC04g56840D, BnaA10g00…	BnaA10g12870D, BnaA08g24420D, BnaA05g18930D, BnaA07g03710D, BnaC05g12070D, BnaA03g14010D, BnaC03g20760D, BnaC01g13370D, BnaA04g29190D, BnaC03g59520D, BnaC08g38020D, BnaA06g29960D, BnaC09g47980D, BnaC07g28100D, BnaC04g10480D, BnaC04g26820D, BnaA03g24350D, BnaA02g29010D, BnaA07g12480D, BnaA06g35340D, BnaC08g25150D, BnaC05g32000D, BnaA03g37990D, BnaC03g26430D, BnaAnng35580D, BnaAnng16310D, BnaA02g20…
			GO:0097159	52_53	93	113	BnaAnng09370D, BnaC04g34700D, BnaC01g02870D, BnaC02g11520D, BnaC09g27520D, BnaC02g23590D, BnaA08g02050D, BnaA05g18830D, BnaA09g26320D, BnaC04g21300D, BnaC03g65100D, BnaA03g31690D, BnaA08g27570D, BnaA09g09460D, BnaA05g08020D, BnaC07g32570D, BnaCnng09850D, BnaA05g28580D, BnaA01g34230D, BnaC08g06930D, BnaC04g29460D, BnaA06g37550D, BnaA01g00520D, BnaA10g24610D, BnaA01g34100D, BnaC04g15560D, BnaC07g05…	BnaA04g20150D, BnaA10g12870D, BnaA08g24420D, BnaA05g18930D, BnaA07g03710D, BnaC05g12070D, BnaC04g38560D, BnaA03g14010D, BnaC03g20760D, BnaA01g25960D, BnaC01g13370D, BnaA04g29190D, BnaC08g38020D, BnaA06g29960D, BnaC09g47980D, BnaC07g28100D, BnaC04g10480D, BnaA09g24620D, BnaA04g24200D, BnaA10g21880D, BnaA01g05410D, BnaA03g24350D, BnaA02g29010D, BnaA07g12480D, BnaC01g12080D, BnaA09g49150D, BnaC07g11…
45		lyase activity	GO:0016829	C1_C2	29	12	BnaA07g15900D, BnaA03g12940D, BnaA03g09560D, BnaC05g05890D, BnaA01g20380D, BnaC06g34880D, BnaC02g33660D, BnaA10g13820D, BnaC02g15450D, BnaA07g16060D, BnaC01g08620D, BnaA01g19470D, BnaC08g07070D, BnaA03g02830D, BnaC06g43720D, BnaC04g48440D, BnaA04g21230D, BnaC08g24110D, BnaC09g08240D, BnaA04g16090D, BnaA01g15640D, BnaC05g46930D, BnaA10g25630D, BnaA08g14870D, BnaA05g34460D, BnaC05g42780D, BnaA03g19…	BnaCnng55860D, BnaAnng13370D, BnaC02g21680D, BnaA03g30400D, BnaA02g12840D, BnaC05g02520D, BnaAnng31450D, BnaA02g02290D, BnaA02g12810D, BnaC07g41260D, BnaCnng09200D, BnaA01g13280D
			GO:0016829	41_42	32	12	BnaA07g15900D, BnaC03g54190D, BnaA03g12940D, BnaC05g05890D, BnaC04g08810D, BnaA01g20380D, BnaC06g34880D, BnaC02g33660D, BnaA10g13820D, BnaC05g14020D, BnaC02g15450D, BnaA07g16060D, BnaC01g08620D, BnaA01g19470D, BnaA03g02830D, BnaC06g43720D, BnaC04g48440D, BnaA02g07140D, BnaA04g21230D, BnaC08g24110D, BnaC09g08240D, BnaA04g16090D, BnaA01g15640D, BnaC05g46930D, BnaA10g25630D, BnaA08g14870D, BnaC09g31…	BnaCnng55860D, BnaA10g13950D, BnaC05g08770D, BnaA09g21600D, BnaA08g25110D, BnaC04g30810D, BnaA07g22900D, BnaC07g41260D, BnaA02g12800D, BnaCnng09200D, BnaAnng27540D, BnaA01g13280D
			GO:0016829	51_52	27	17	BnaC05g05890D, BnaC04g08810D, BnaA10g09090D, BnaA01g20380D, BnaC06g34880D, BnaC02g33660D, BnaCnng50220D, BnaC02g15450D, BnaA07g16060D, BnaC01g08620D, BnaA01g19470D, BnaC08g07070D, BnaA03g02830D, BnaC06g43720D, BnaC04g48440D, BnaA02g07140D, BnaA04g21230D, BnaC08g24110D, BnaC09g08240D, BnaA04g16090D, BnaC05g46930D, BnaA10g25630D, BnaA08g14870D, BnaC05g42780D, BnaA03g19400D, BnaC07g45200D, BnaA06g04…	BnaC01g27970D, BnaCnng55860D, BnaC05g08770D, BnaAnng13370D, BnaAnng37410D, BnaC04g51900D, BnaA02g12840D, BnaA08g25110D, BnaC05g02520D, BnaC03g35770D, BnaA02g02290D, BnaA07g22900D, BnaC07g41260D, BnaA02g12800D, BnaCnng09200D, BnaAnng27540D, BnaA01g13280D
			GO:0016829	C2_C3	15	35	BnaC03g54190D, BnaA03g38100D, BnaC04g24650D, BnaA10g09090D, BnaCnng07060D, BnaC05g45070D, BnaC03g13560D, BnaC02g41090D, BnaA08g14870D, BnaC07g40410D, BnaA07g13890D, BnaA01g15140D, BnaCnng59150D, BnaA09g53100D, BnaCnng55990D	BnaA07g15900D, BnaA03g12940D, BnaCnng55860D, BnaC05g05890D, BnaA04g12130D, BnaC06g34880D, BnaA10g13820D, BnaC06g18610D, BnaA02g12840D, BnaC02g15450D, BnaAnng40850D, BnaC05g48870D, BnaC08g07070D, BnaA03g02830D, BnaC06g43720D, BnaC04g48440D, BnaA02g07140D, BnaC02g17140D, BnaA04g21230D, BnaC08g24110D, BnaA02g02290D, BnaA04g16090D, BnaA01g15640D, BnaC05g46930D, BnaA10g25630D, BnaAnng03180D, BnaC01g23…
			GO:0016829	42_43	13	30	BnaC03g54190D, BnaC01g27970D, BnaA08g09290D, BnaA10g18360D, BnaC04g24650D, BnaC05g45070D, BnaC03g13560D, BnaA08g25110D, BnaCnng07050D, BnaA04g16070D, BnaC07g40410D, BnaC09g40620D, BnaA09g53100D	BnaA07g15900D, BnaCnng55860D, BnaC05g05890D, BnaA04g12130D, BnaC06g34880D, BnaC06g18610D, BnaA02g12840D, BnaC02g15450D, BnaAnng40850D, BnaC05g48870D, BnaA03g02830D, BnaC06g43720D, BnaA02g07140D, BnaC02g17140D, BnaC03g20200D, BnaC08g31370D, BnaA02g02290D, BnaA04g16090D, BnaC05g46930D, BnaA10g25630D, BnaAnng03180D, BnaC01g23410D, BnaA05g34460D, BnaA03g19400D, BnaA09g06500D, BnaAnng36630D, BnaA06g04…
			GO:0016829	52_53	12	43	BnaC03g54190D, BnaC01g27970D, BnaC04g24650D, BnaCnng07060D, BnaA05g12790D, BnaC05g45070D, BnaC03g13560D, BnaC05g05770D, BnaC02g41090D, BnaC04g06410D, BnaA07g13890D, BnaCnng59150D	BnaA07g15900D, BnaA05g17800D, BnaCnng55860D, BnaC05g05890D, BnaC04g08810D, BnaA04g12130D, BnaC06g34880D, BnaC04g03050D, BnaC06g18610D, BnaA03g41220D, BnaA02g12840D, BnaC02g15450D, BnaA07g16060D, BnaA01g19470D, BnaAnng40850D, BnaC05g48870D, BnaC08g24550D, BnaC08g07070D, BnaA03g02830D, BnaC06g43720D, BnaC04g48440D, BnaA03g53010D, BnaA02g07140D, BnaC02g17140D, BnaC04g21780D, BnaA04g21230D, BnaC08g24…
46		transferase activity	GO:0016740	C1_C2	94	48	BnaC06g01220D, BnaA03g10950D, BnaA09g17930D, BnaA06g36370D, BnaA09g19620D, BnaA05g16830D, BnaA02g03770D, BnaC08g17310D, BnaA03g43320D, BnaA10g10190D, BnaC07g20530D, BnaC06g34930D, BnaC02g48400D, BnaA01g35470D, BnaA03g58390D, BnaC01g04680D, BnaA08g21540D, BnaA10g07250D, BnaC02g31640D, BnaA04g26090D, BnaA08g02750D, BnaA01g20380D, BnaC09g50960D, BnaA07g34140D, BnaC05g07900D, BnaA05g03280D, BnaA01g04…	BnaA10g29230D, BnaC08g45130D, BnaC07g47240D, BnaA01g35430D, BnaA03g25760D, BnaA05g12980D, BnaAnng13370D, BnaC07g07970D, BnaA10g10000D, BnaC09g51060D, BnaC04g08440D, BnaC04g07660D, BnaCnng41740D, BnaC02g19750D, BnaCnng19880D, BnaA06g24680D, BnaC09g36750D, BnaA06g09600D, BnaA09g19610D, BnaC06g21570D, BnaC03g75260D, BnaA07g09060D, BnaC01g41490D, BnaA03g16770D, BnaA03g32070D, BnaA01g06180D, BnaC04g49…
			GO:0016740	41_42	96	36	BnaA03g10950D, BnaA09g17930D, BnaA06g12630D, BnaA06g36370D, BnaA09g19620D, BnaA02g03770D, BnaC08g17310D, BnaA03g43320D, BnaA10g10190D, BnaC07g20530D, BnaC02g48400D, BnaA02g30470D, BnaA01g35470D, BnaA04g03460D, BnaA03g58390D, BnaA08g21540D, BnaA10g07250D, BnaC02g31640D, BnaA04g26090D, BnaA08g02750D, BnaA01g20380D, BnaC09g50960D, BnaA07g34140D, BnaA06g33610D, BnaC05g07900D, BnaC04g05690D, BnaCnng46…	BnaA01g23540D, BnaA02g35250D, BnaA10g29230D, BnaA01g35430D, BnaA03g25760D, BnaA05g12980D, BnaA10g10000D, BnaA09g29710D, BnaC04g07660D, BnaCnng19880D, BnaC03g75260D, BnaA03g16770D, BnaA03g32070D, BnaA09g21600D, BnaC04g49360D, BnaA02g11840D, BnaA10g00420D, BnaA05g29490D, BnaA09g57210D, BnaA07g32310D, BnaA01g02090D, BnaA06g34930D, BnaC07g03080D, BnaC03g19460D, BnaC07g41260D, BnaC05g43850D, BnaA07g28…
			GO:0016740	51_52	93	56	BnaA03g10950D, BnaA09g17930D, BnaAnng27210D, BnaA06g36370D, BnaA09g19620D, BnaC01g02870D, BnaA03g43320D, BnaA10g10190D, BnaC07g20530D, BnaC02g48400D, BnaA02g30470D, BnaA01g35470D, BnaA03g58390D, BnaA08g21540D, BnaC02g31640D, BnaC03g38090D, BnaA08g02750D, BnaA01g20380D, BnaC09g50960D, BnaA07g34140D, BnaC05g07900D, BnaC09g50970D, BnaC04g05690D, BnaA10g26450D, BnaC02g25910D, BnaC05g33030D, BnaA05g03…	BnaA01g23540D, BnaA02g35250D, BnaA10g29230D, BnaA01g35430D, BnaC07g27560D, BnaA03g25760D, BnaA05g12980D, BnaAnng13370D, BnaC07g07970D, BnaA10g10000D, BnaA09g29710D, BnaC05g18600D, BnaC04g07660D, BnaA03g53230D, BnaC02g19750D, BnaCnng19880D, BnaA06g24680D, BnaAnng37410D, BnaA06g09600D, BnaA06g25030D, BnaC03g47560D, BnaC06g39050D, BnaC03g75260D, BnaA07g25630D, BnaC01g41490D, BnaAnng00140D, BnaA03g16…
			GO:0016740	C2_C3	126	126	BnaA06g12630D, BnaA08g10000D, BnaA03g31770D, BnaA01g03020D, BnaC02g02870D, BnaC08g38430D, BnaA08g00070D, BnaC06g34380D, BnaC01g02870D, BnaA05g07580D, BnaC07g20530D, BnaA10g15680D, BnaC03g12870D, BnaC05g32360D, BnaA04g17910D, BnaC09g14380D, BnaA03g20510D, BnaA05g11190D, BnaC07g43360D, BnaC09g51060D, BnaA02g20640D, BnaC02g43880D, BnaA10g07130D, BnaC09g50970D, BnaA07g28030D, BnaA03g29780D, BnaC09g09…	BnaC06g01220D, BnaA03g10950D, BnaA09g17930D, BnaC03g72590D, BnaA06g36370D, BnaA09g19620D, BnaC07g43790D, BnaC07g09890D, BnaA02g03770D, BnaA03g58520D, BnaA01g35430D, BnaA03g43320D, BnaA10g10190D, BnaC07g42490D, BnaC06g34930D, BnaA02g30470D, BnaC08g32980D, BnaA01g09860D, BnaA01g35470D, BnaA03g58390D, BnaA08g21540D, BnaA10g07250D, BnaC02g31640D, BnaA07g31840D, BnaC03g02050D, BnaC07g50270D, BnaA04g26…
			GO:0016740	42_43	55	84	BnaA01g03020D, BnaC02g02870D, BnaC07g20530D, BnaC03g12870D, BnaA04g17910D, BnaC09g14380D, BnaA03g20510D, BnaC07g43360D, BnaCnng19880D, BnaA01g34230D, BnaC09g32760D, BnaC03g40670D, BnaA07g20560D, BnaC02g01760D, BnaC07g48400D, BnaA03g41960D, BnaA08g26420D, BnaC08g37250D, BnaA07g29920D, BnaA06g25470D, BnaC06g39410D, BnaC03g18470D, BnaA09g00490D, BnaA06g34020D, BnaA03g18310D, BnaA09g21100D, BnaC02g00…	BnaA03g10950D, BnaA09g17930D, BnaC03g72590D, BnaA06g36370D, BnaA09g19620D, BnaC07g09890D, BnaA02g03770D, BnaA03g43320D, BnaA10g10190D, BnaC07g42490D, BnaA02g30470D, BnaC08g32980D, BnaA01g09860D, BnaA01g35470D, BnaA03g58390D, BnaA08g21540D, BnaA10g07250D, BnaC02g31640D, BnaC07g50270D, BnaCnng67080D, BnaA10g02580D, BnaC04g26820D, BnaC09g50960D, BnaC06g20430D, BnaA10g14710D, BnaC05g07900D, BnaAnng28…
			GO:0016740	52_53	88	158	BnaA03g31770D, BnaA01g03020D, BnaC02g02870D, BnaA08g00070D, BnaC01g02870D, BnaC07g20530D, BnaC04g51460D, BnaC07g23010D, BnaA04g17910D, BnaC09g14380D, BnaA03g20510D, BnaC07g43360D, BnaC09g51060D, BnaC04g08440D, BnaA02g20640D, BnaA03g29780D, BnaC09g09620D, BnaCnng19880D, BnaA01g34230D, BnaA07g36310D, BnaC09g32760D, BnaA07g20560D, BnaA06g25030D, BnaC07g48400D, BnaA01g18450D, BnaA05g12790D, BnaA08g26…	BnaA03g10950D, BnaA09g17930D, BnaC03g72590D, BnaA07g15940D, BnaA06g36370D, BnaA09g19620D, BnaC07g43790D, BnaA02g02720D, BnaC07g09890D, BnaA02g03770D, BnaA03g58520D, BnaA01g35430D, BnaA03g43320D, BnaA10g10190D, BnaC07g42490D, BnaA01g29230D, BnaA02g30470D, BnaC08g32980D, BnaA01g35470D, BnaA04g03460D, BnaA03g58390D, BnaC01g04680D, BnaA08g21540D, BnaA10g07250D, BnaC02g31640D, BnaA07g31840D, BnaC03g02…
47		lipid binding	GO:0008289	C1_C2	4	1	BnaC02g43450D, BnaA07g25310D, BnaC02g45250D, BnaA01g35060D	BnaA01g28540D
			GO:0008289	41_42	4	1	BnaC02g43450D, BnaA07g25310D, BnaA09g44700D, BnaC02g45250D	BnaA01g28530D
			GO:0008289	51_52	4	1	BnaC02g43450D, BnaA07g25310D, BnaC02g45250D, BnaC08g47190D	BnaA01g28530D
			GO:0008289	C2_C3	9	5	BnaA10g27630D, BnaA01g28540D, BnaA06g04060D, BnaA08g08240D, BnaA09g44700D, BnaC01g06300D, BnaC09g17220D, BnaA07g36340D, BnaC07g44400D	BnaA09g24910D, BnaC02g43450D, BnaA07g25310D, BnaAnng19110D, BnaC02g45250D
			GO:0008289	42_43	6	1	BnaA10g27630D, BnaA01g28540D, BnaC08g08040D, BnaA06g04060D, BnaA08g08240D, BnaA09g44700D	BnaC02g43450D
			GO:0008289	52_53	5	8	BnaA10g27630D, BnaA06g04060D, BnaA08g08240D, BnaA09g44700D, BnaC09g17220D	BnaA05g29130D, BnaA09g24910D, BnaC02g43450D, BnaA07g25310D, BnaAnng19110D, BnaC02g45250D, BnaC08g47190D, BnaC01g06220D
48		transmembrane transporter activity	GO:0022857	C1_C2	32	26	BnaA03g15760D, BnaA02g16380D, BnaC04g37860D, BnaA03g05850D, BnaC06g40660D, BnaA07g19610D, BnaC03g48480D, BnaA08g07320D, BnaC05g11870D, BnaC03g03750D, BnaC02g13540D, BnaA10g24440D, BnaA08g21610D, BnaA06g13670D, BnaA10g11120D, BnaA09g26960D, BnaA09g24850D, BnaA07g30670D, BnaC03g75450D, BnaA01g02100D, BnaC03g32540D, BnaA02g22030D, BnaCnng34220D, BnaAnng05310D, BnaCnng38240D, BnaA05g35790D, BnaC02g46…	BnaCnng24720D, BnaC06g28380D, BnaA09g40060D, BnaC09g00810D, BnaA01g28120D, BnaC05g32770D, BnaA03g17020D, BnaA06g32840D, BnaA05g31990D, BnaA08g15730D, BnaCnng24110D, BnaC04g04640D, BnaC04g47760D, BnaC08g42140D, BnaC07g42210D, BnaC08g28250D, BnaA09g33720D, BnaA07g16510D, BnaA02g01840D, BnaC09g13960D, BnaA03g18300D, BnaA08g18750D, BnaA04g21850D, BnaC06g17690D, BnaC04g18310D, BnaA03g43600D
			GO:0022857	41_42	32	19	BnaA03g15760D, BnaA02g16380D, BnaC04g37860D, BnaA03g05850D, BnaC06g40660D, BnaA07g19610D, BnaC06g40530D, BnaC03g48480D, BnaA08g07320D, BnaC05g11870D, BnaC05g17970D, BnaC02g13540D, BnaA10g24440D, BnaA09g24330D, BnaA08g21610D, BnaA06g13670D, BnaA10g11120D, BnaA09g26960D, BnaA09g24850D, BnaA07g30670D, BnaC03g75450D, BnaA01g02100D, BnaC03g32540D, BnaA06g12030D, BnaCnng34220D, BnaCnng38240D, BnaC02g46…	BnaCnng24720D, BnaA01g28120D, BnaC05g32770D, BnaA06g32840D, BnaA07g14320D, BnaA08g15730D, BnaC08g42900D, BnaC04g04640D, BnaC07g42210D, BnaC08g28250D, BnaCnng02360D, BnaA09g33720D, BnaA07g16510D, BnaC09g13960D, BnaA03g18300D, BnaC08g29630D, BnaA08g18750D, BnaA04g21850D, BnaC06g17690D
			GO:0022857	51_52	25	29	BnaA03g05850D, BnaC06g40660D, BnaC03g48480D, BnaA08g07320D, BnaC05g11870D, BnaC03g03750D, BnaC02g13540D, BnaC06g39790D, BnaA10g24440D, BnaA08g21610D, BnaA06g13670D, BnaA10g11120D, BnaA09g40930D, BnaA01g02100D, BnaC03g32540D, BnaA02g22030D, BnaCnng38240D, BnaA06g35450D, BnaA05g35790D, BnaC06g23750D, BnaC09g10390D, BnaC04g08000D, BnaA02g36240D, BnaA09g20260D, BnaC01g39730D	BnaCnng24720D, BnaC09g00810D, BnaA01g28120D, BnaC05g32770D, BnaA06g32840D, BnaA05g31990D, BnaCnng08780D, BnaCnng12620D, BnaA07g14320D, BnaA08g15730D, BnaA06g28860D, BnaC08g42900D, BnaC04g04640D, BnaC04g47760D, BnaC08g42140D, BnaC07g42210D, BnaC08g28250D, BnaA09g33720D, BnaA07g16510D, BnaA02g01840D, BnaC09g13960D, BnaA03g18300D, BnaC09g18770D, BnaA08g18750D, BnaA04g21850D, BnaC06g17690D, BnaAnng11…
			GO:0022857	C2_C3	51	40	BnaA05g34640D, BnaC08g16540D, BnaA02g16380D, BnaC03g23460D, BnaC03g34210D, BnaA09g43200D, BnaA07g19610D, BnaA07g28390D, BnaA05g32820D, BnaA06g17180D, BnaC06g40530D, BnaA08g13730D, BnaA05g07100D, BnaC04g48600D, BnaA03g00350D, BnaCnng46600D, BnaA06g03880D, BnaA03g46460D, BnaC03g73610D, BnaC07g24800D, BnaC02g48770D, BnaA02g25550D, BnaA09g47880D, BnaC07g42210D, BnaC03g60720D, BnaA03g26540D, BnaA09g37…	BnaA03g15760D, BnaC04g37860D, BnaA03g05850D, BnaA06g23410D, BnaC01g29910D, BnaCnng08780D, BnaA02g04450D, BnaC06g08850D, BnaA08g07320D, BnaC05g17970D, BnaA03g24090D, BnaC03g20400D, BnaC04g04640D, BnaA10g24440D, BnaC04g06630D, BnaA10g18740D, BnaA09g20320D, BnaA06g13670D, BnaC02g47130D, BnaA09g26960D, BnaC03g59720D, BnaA04g21830D, BnaA07g30670D, BnaC07g39840D, BnaC01g06270D, BnaA02g22030D, BnaA07g34…
			GO:0022857	42_43	22	18	BnaC08g16540D, BnaA02g16380D, BnaA07g19610D, BnaC06g38080D, BnaA05g32820D, BnaCnng12620D, BnaA08g13730D, BnaC01g27090D, BnaA06g03880D, BnaA04g10600D, BnaA01g34180D, BnaC09g47230D, BnaA01g17620D, BnaA03g41510D, BnaA06g12030D, BnaC01g27960D, BnaC09g10390D, BnaCnng12720D, BnaA01g34190D, BnaC03g73530D, BnaA01g34170D, BnaA09g20260D	BnaA03g05850D, BnaCnng08780D, BnaA02g04450D, BnaA01g15130D, BnaC06g08850D, BnaC05g17970D, BnaA03g24090D, BnaC03g20400D, BnaC04g04640D, BnaA10g24440D, BnaC04g06630D, BnaA08g21610D, BnaA06g13670D, BnaA04g21830D, BnaC02g36210D, BnaA09g02390D, BnaC03g65520D, BnaC09g44170D
			GO:0022857	52_53	54	51	BnaC08g16540D, BnaA02g16380D, BnaC03g34210D, BnaCnng12780D, BnaA09g04260D, BnaA07g19610D, BnaC07g44890D, BnaA07g28390D, BnaA05g32820D, BnaA06g17180D, BnaC04g21300D, BnaCnng12620D, BnaA08g13730D, BnaC06g13220D, BnaA05g07100D, BnaCnng12890D, BnaC04g48600D, BnaC01g27090D, BnaCnng46600D, BnaA06g03880D, BnaA03g46460D, BnaC08g42900D, BnaC03g73610D, BnaC07g24800D, BnaCnng48510D, BnaA02g25550D, BnaA09g47…	BnaA03g15760D, BnaCnng51300D, BnaC04g37860D, BnaA03g05850D, BnaC08g16730D, BnaC08g23600D, BnaA01g04620D, BnaA05g30220D, BnaC03g48480D, BnaA03g02620D, BnaC01g29910D, BnaCnng08780D, BnaA02g04450D, BnaA07g38360D, BnaA01g15130D, BnaA04g26910D, BnaC06g08850D, BnaC05g17970D, BnaA03g24090D, BnaA01g04740D, BnaC03g20400D, BnaA01g02950D, BnaC02g13540D, BnaA10g19900D, BnaC04g04640D, BnaA10g24440D, BnaC04g06…
49		cofactor binding	GO:0048037	C1_C2	11	2	BnaC02g06080D, BnaA03g09560D, BnaC05g05890D, BnaCnng11100D, BnaA07g15060D, BnaC02g28770D, BnaA01g36200D, BnaA01g33010D, BnaA04g16090D, BnaC09g11930D, BnaC02g28390D	BnaA01g06610D, BnaC08g50020D
			GO:0048037	41_42	13	2	BnaC02g06080D, BnaC05g05890D, BnaCnng11100D, BnaA07g15060D, BnaC05g14020D, BnaA09g56490D, BnaC02g28770D, BnaA02g07140D, BnaA01g36200D, BnaA01g33010D, BnaA04g16090D, BnaC04g44000D, BnaC02g28390D	BnaA01g06610D, BnaA02g22700D
			GO:0048037	51_52	13	3	BnaC02g06080D, BnaC05g05890D, BnaCnng11100D, BnaA07g15060D, BnaA09g56490D, BnaC03g74010D, BnaC02g28770D, BnaA02g07140D, BnaA01g36200D, BnaA01g33010D, BnaA04g16090D, BnaC09g11930D, BnaC02g28390D	BnaA01g06610D, BnaA02g22700D, BnaA06g05390D
			GO:0048037	C2_C3	4	17	BnaC02g24100D, BnaC04g44000D, BnaC05g38330D, BnaC02g28390D	BnaA01g23480D, BnaC02g06080D, BnaC05g05890D, BnaCnng11100D, BnaA07g15060D, BnaC06g18610D, BnaA10g11850D, BnaA02g22700D, BnaC02g28770D, BnaA02g07140D, BnaA01g36200D, BnaA01g33010D, BnaA04g16090D, BnaC04g20890D, BnaA04g04700D, BnaC09g11930D, BnaA06g05390D
			GO:0048037	42_43	5	11	BnaA02g22700D, BnaC04g44000D, BnaC05g38330D, BnaC07g21940D, BnaC02g28390D	BnaA01g23480D, BnaC02g06080D, BnaC05g05890D, BnaCnng11100D, BnaC06g18610D, BnaA10g11850D, BnaA02g07140D, BnaA01g36200D, BnaA05g33580D, BnaA04g16090D, BnaC09g11930D
			GO:0048037	52_53	8	20	BnaC09g29160D, BnaA02g22700D, BnaCnng48520D, BnaC04g44000D, BnaC05g38330D, BnaC05g37940D, BnaA06g04150D, BnaC02g28390D	BnaA07g00250D, BnaA01g23480D, BnaC02g06080D, BnaC05g05890D, BnaCnng11100D, BnaA07g15060D, BnaC06g18610D, BnaA03g41220D, BnaA10g11850D, BnaC02g28770D, BnaC08g24550D, BnaA05g24780D, BnaA02g07140D, BnaA01g36200D, BnaA10g09300D, BnaA01g33010D, BnaA04g16090D, BnaC09g11930D, BnaA06g11470D, BnaA06g05390D
50		ion binding	GO:0043167	C1_C2	95	51	BnaA07g15900D, BnaC05g43970D, BnaA08g24420D, BnaA05g18930D, BnaA02g03770D, BnaC08g17310D, BnaA03g14010D, BnaC01g20930D, BnaC04g27780D, BnaC05g34030D, BnaA03g22030D, BnaA02g12440D, BnaC08g38020D, BnaA07g34930D, BnaAnng08030D, BnaAnng25850D, BnaC09g47980D, BnaC08g13030D, BnaA09g33230D, BnaC03g48480D, BnaA01g20380D, BnaC03g65100D, BnaC07g11630D, BnaC06g34880D, BnaC02g40260D, BnaC03g75820D, BnaA03g23…	BnaC08g25560D, BnaCnng43840D, BnaA08g15920D, BnaA02g30900D, BnaA10g11680D, BnaA05g25890D, BnaA07g32400D, BnaA05g30280D, BnaA06g13760D, BnaC03g09200D, BnaA01g04850D, BnaC08g23310D, BnaC03g69500D, BnaA08g15730D, BnaA05g28580D, BnaC06g26190D, BnaA06g40660D, BnaA03g30400D, BnaA03g41900D, BnaC02g48590D, BnaC04g47760D, BnaC08g08450D, BnaC07g42210D, BnaA08g31590D, BnaC06g09680D, BnaC08g28250D, BnaC02g23…
			GO:0043167	41_42	109	43	BnaA07g15900D, BnaC03g54190D, BnaC05g43970D, BnaA08g24420D, BnaA05g18930D, BnaA02g03770D, BnaC08g17310D, BnaA03g14010D, BnaA05g02420D, BnaC01g20930D, BnaC04g27780D, BnaC05g34030D, BnaA01g04360D, BnaA03g22030D, BnaA02g12440D, BnaC08g38020D, BnaA07g34930D, BnaAnng08030D, BnaAnng25850D, BnaC09g47980D, BnaC08g13030D, BnaA09g33230D, BnaC03g48480D, BnaA01g20380D, BnaC03g65100D, BnaC06g34880D, BnaA08g26…	BnaC08g25560D, BnaCnng43840D, BnaUnng00020D, BnaA08g15920D, BnaA10g13950D, BnaC05g08770D, BnaA02g30900D, BnaA10g11680D, BnaA07g32400D, BnaA06g13760D, BnaA01g04850D, BnaC08g23310D, BnaA08g15730D, BnaA05g28580D, BnaC06g26190D, BnaA06g40660D, BnaA03g41900D, BnaC02g48590D, BnaA03g21500D, BnaA09g21600D, BnaC07g42210D, BnaA08g25110D, BnaC09g46990D, BnaC06g09680D, BnaC08g28250D, BnaC02g23010D, BnaC05g43…
			GO:0043167	51_52	97	55	BnaC05g43970D, BnaA08g24420D, BnaA05g18930D, BnaA03g14010D, BnaA05g02420D, BnaC01g20930D, BnaC04g27780D, BnaA10g15970D, BnaC05g34030D, BnaA01g04360D, BnaA02g12440D, BnaC08g38020D, BnaA07g34930D, BnaAnng08030D, BnaC09g47980D, BnaA09g08400D, BnaA10g09090D, BnaA09g33230D, BnaC03g48480D, BnaA01g20380D, BnaC03g65100D, BnaC07g11630D, BnaC06g34880D, BnaC03g75820D, BnaC09g50970D, BnaA03g23750D, BnaC05g32…	BnaC08g25560D, BnaC01g27970D, BnaC02g01610D, BnaCnng43840D, BnaUnng00020D, BnaA08g15920D, BnaC05g08770D, BnaA02g30900D, BnaA10g11680D, BnaCnng29300D, BnaA05g25890D, BnaC05g18600D, BnaA07g32400D, BnaCnng12620D, BnaA01g04850D, BnaA03g53230D, BnaA08g15730D, BnaA05g28580D, BnaAnng37410D, BnaC06g26190D, BnaA06g25030D, BnaC03g47560D, BnaA06g40660D, BnaA03g41900D, BnaC02g48590D, BnaC04g47760D, BnaC07g42…
			GO:0043167	C2_C3	140	98	BnaC03g54190D, BnaA07g10930D, BnaC02g38300D, BnaCnng05740D, BnaC01g18170D, BnaA06g05150D, BnaA03g47830D, BnaC02g23590D, BnaA03g27370D, BnaA02g28190D, BnaA10g21620D, BnaA10g15680D, BnaA03g38100D, BnaA07g34930D, BnaC05g24640D, BnaAnng08850D, BnaA04g17910D, BnaA09g15730D, BnaC03g20680D, BnaC02g03560D, BnaA10g09090D, BnaC08g17250D, BnaC03g17840D, BnaC07g11630D, BnaC03g09200D, BnaC02g06100D, BnaC09g49…	BnaA07g15900D, BnaC05g43970D, BnaA08g24420D, BnaA05g18930D, BnaA07g11510D, BnaA02g03770D, BnaC03g78200D, BnaA03g14010D, BnaC01g20930D, BnaC06g05330D, BnaC06g03660D, BnaC05g35690D, BnaC04g27780D, BnaA02g12440D, BnaA03g56710D, BnaC08g38020D, BnaAnng08030D, BnaAnng25850D, BnaC09g47980D, BnaC07g29680D, BnaC04g40090D, BnaA02g05320D, BnaC05g18600D, BnaA09g24910D, BnaA04g24200D, BnaC06g34880D, BnaC03g33…
			GO:0043167	42_43	53	64	BnaC03g54190D, BnaC01g27970D, BnaA08g09290D, BnaA07g34930D, BnaA04g17910D, BnaC07g11630D, BnaCnng12620D, BnaC05g06540D, BnaC04g29460D, BnaC01g03570D, BnaA01g00520D, BnaA06g37340D, BnaC05g11190D, BnaCnng73170D, BnaA05g33630D, BnaC03g10400D, BnaC06g39410D, BnaA08g25110D, BnaC09g47920D, BnaA06g14520D, BnaCnng13340D, BnaA01g15860D, BnaC03g24790D, BnaAnng31420D, BnaC05g42110D, BnaA02g31460D, BnaA10g02…	BnaA07g15900D, BnaA08g24420D, BnaA05g18930D, BnaA02g03770D, BnaA03g14010D, BnaC01g20930D, BnaC06g03660D, BnaC04g27780D, BnaA02g12440D, BnaC08g38020D, BnaAnng08030D, BnaAnng25850D, BnaC09g47980D, BnaC04g40090D, BnaA02g05320D, BnaC06g34880D, BnaA08g26530D, BnaC03g75820D, BnaA07g12480D, BnaC05g32000D, BnaA03g47140D, BnaA10g26450D, BnaA05g03280D, BnaCnng62500D, BnaA02g20200D, BnaA06g08320D, BnaC02g43…
			GO:0043167	52_53	96	151	BnaC03g54190D, BnaC04g24910D, BnaC01g27970D, BnaCnng12780D, BnaC02g38300D, BnaC02g23590D, BnaA10g21620D, BnaA07g34930D, BnaC05g24640D, BnaA04g17910D, BnaC02g03560D, BnaC04g21300D, BnaC03g65100D, BnaC07g11630D, BnaCnng12620D, BnaC03g09200D, BnaC02g06100D, BnaA08g27570D, BnaCnng12890D, BnaA08g21530D, BnaA05g28580D, BnaC08g06930D, BnaA03g08570D, BnaC02g27190D, BnaC04g29460D, BnaA06g25030D, BnaC01g03…	BnaA07g15900D, BnaA07g15940D, BnaC05g43970D, BnaA08g24420D, BnaA05g18930D, BnaA07g11510D, BnaA02g03770D, BnaC03g78200D, BnaA03g14010D, BnaC01g20930D, BnaC06g05330D, BnaC06g03660D, BnaC04g27780D, BnaA10g15970D, BnaC08g23600D, BnaA02g12440D, BnaA03g56710D, BnaA05g30220D, BnaC08g38020D, BnaAnng08030D, BnaAnng25850D, BnaC09g47980D, BnaC07g29680D, BnaA06g04090D, BnaC04g40090D, BnaCnng29300D, BnaA09g08…
51		signal transducer activity	GO:0004871	C1_C2	0	6		BnaCnng19880D, BnaA03g32070D, BnaA06g34930D, BnaA07g08880D, BnaC06g34470D, BnaC07g21830D
			GO:0004871	51_52	1	4	BnaC05g36390D	BnaCnng19880D, BnaA07g25630D, BnaA03g32070D, BnaA06g34930D
			GO:0004871	52_53	2	3	BnaCnng19880D, BnaA06g18440D	BnaA01g29230D, BnaC08g32980D, BnaC05g36390D
52		ligase activity	GO:0016874	C1_C2	12	10	BnaA05g15310D, BnaC05g07580D, BnaA03g28090D, BnaC04g01170D, BnaC06g02010D, BnaA05g12250D, BnaC04g30250D, BnaA07g20920D, BnaA05g06620D, BnaC05g20730D, BnaC02g40340D, BnaC09g49100D	BnaA03g23340D, BnaA07g19520D, BnaC04g51420D, BnaC03g73110D, BnaA09g46830D, BnaC03g77160D, BnaC04g44130D, BnaA09g03700D, BnaA03g04440D, BnaA09g33460D
			GO:0016874	41_42	15	2	BnaA05g15310D, BnaA07g07590D, BnaC05g07580D, BnaA03g28090D, BnaA04g17280D, BnaC04g01170D, BnaA08g06180D, BnaC06g02010D, BnaA07g08470D, BnaC04g30250D, BnaA07g20920D, BnaA05g06620D, BnaC05g20730D, BnaC02g40340D, BnaC09g49100D	BnaC04g51420D, BnaA10g17910D
			GO:0016874	51_52	17	8	BnaA05g15310D, BnaA07g07590D, BnaC05g07580D, BnaA03g28090D, BnaA08g06180D, BnaA08g17000D, BnaC06g02010D, BnaA05g12250D, BnaA07g20920D, BnaA05g06620D, BnaC05g20730D, BnaA05g01450D, BnaC09g03560D, BnaC02g45400D, BnaC09g49100D, BnaC03g05930D, BnaA07g31390D	BnaA03g23340D, BnaC04g51420D, BnaC03g73110D, BnaA09g46830D, BnaC03g77160D, BnaC08g07930D, BnaC04g44130D, BnaA09g03700D
			GO:0016874	C2_C3	22	12	BnaA01g12900D, BnaA06g00140D, BnaC02g03560D, BnaA09g11110D, BnaC03g00970D, BnaC03g53730D, BnaC07g28060D, BnaA05g33630D, BnaA06g38830D, BnaA02g02590D, BnaC05g05570D, BnaC04g55090D, BnaA08g17000D, BnaA07g01230D, BnaC03g77160D, BnaA04g19750D, BnaA07g22320D, BnaA04g22790D, BnaA03g57930D, BnaC05g36470D, BnaC09g15180D, BnaA07g15990D	BnaC06g03660D, BnaC05g35690D, BnaC07g35320D, BnaC05g07580D, BnaC04g51420D, BnaA10g17910D, BnaC04g30250D, BnaA07g20920D, BnaA05g06620D, BnaA04g14890D, BnaCnng23850D, BnaA03g04440D
			GO:0016874	42_43	9	7	BnaC03g53730D, BnaC09g27690D, BnaA05g33630D, BnaC05g44610D, BnaC01g01570D, BnaC06g02010D, BnaC05g36470D, BnaC02g03460D, BnaC08g24280D	BnaC06g03660D, BnaC07g35320D, BnaC05g07580D, BnaC04g51420D, BnaA07g20920D, BnaA05g06620D, BnaA03g04440D
			GO:0016874	52_53	13	19	BnaA06g00140D, BnaC02g03560D, BnaC03g00970D, BnaA07g28110D, BnaC03g53730D, BnaC09g27690D, BnaC07g28060D, BnaA05g33630D, BnaA01g14590D, BnaC08g43460D, BnaC05g36470D, BnaC09g15180D, BnaA07g15990D	BnaA05g15310D, BnaC06g03660D, BnaC07g35320D, BnaA09g11210D, BnaC05g07580D, BnaA04g08860D, BnaC04g51420D, BnaC01g07270D, BnaA09g36930D, BnaA03g34780D, BnaA04g07450D, BnaA07g20920D, BnaA05g06620D, BnaC07g09420D, BnaC09g03560D, BnaC02g45400D, BnaA04g14890D, BnaCnng23850D, BnaA03g04440D
53		oxidoreductase activity	GO:0016491	C1_C2	89	32	BnaA04g05950D, BnaC03g39780D, BnaA03g20420D, BnaA03g12940D, BnaA08g24420D, BnaA05g18930D, BnaC01g12240D, BnaA03g45080D, BnaA03g14010D, BnaC08g46110D, BnaA04g29190D, BnaC03g30450D, BnaA09g47060D, BnaA09g31650D, BnaC05g34030D, BnaA06g23050D, BnaA03g58390D, BnaC08g38020D, BnaA07g34930D, BnaAnng25850D, BnaC09g47980D, BnaA03g37390D, BnaC02g06080D, BnaC09g43380D, BnaC03g65100D, BnaC02g17470D, BnaCnng55…	BnaCnng43840D, BnaA01g35430D, BnaC03g61970D, BnaC02g44970D, BnaA09g49820D, BnaC05g28570D, BnaA06g13760D, BnaC01g08070D, BnaC02g21680D, BnaC05g06220D, BnaC06g26190D, BnaC05g42010D, BnaA07g24840D, BnaA03g41900D, BnaA07g22570D, BnaA07g29460D, BnaA10g26060D, BnaC08g08450D, BnaC09g13360D, BnaA08g31590D, BnaC02g23010D, BnaC01g04460D, BnaA05g24880D, BnaAnng29170D, BnaC02g38230D, BnaC09g36490D, BnaC04g50…
			GO:0016491	41_42	98	17	BnaA04g05950D, BnaC03g39780D, BnaA03g20420D, BnaA03g12940D, BnaA08g24420D, BnaA05g18930D, BnaC05g10400D, BnaA07g03710D, BnaA03g45080D, BnaA03g14010D, BnaC08g46110D, BnaA04g29190D, BnaC03g30450D, BnaA09g47060D, BnaC05g34030D, BnaA04g03460D, BnaA06g23050D, BnaA03g58390D, BnaC08g38020D, BnaA07g34930D, BnaAnng25850D, BnaC09g47980D, BnaA03g37390D, BnaC02g06080D, BnaC09g43380D, BnaC03g65100D, BnaCnng55…	BnaCnng43840D, BnaA01g35430D, BnaC03g61970D, BnaC05g28570D, BnaA06g13760D, BnaC06g26190D, BnaA07g24840D, BnaA03g41900D, BnaC02g23010D, BnaC07g30250D, BnaC01g04460D, BnaC02g38230D, BnaC08g41990D, BnaA07g22900D, BnaC06g23490D, BnaA10g08760D, BnaC01g12320D
			GO:0016491	51_52	78	30	BnaC03g39780D, BnaA03g20420D, BnaA08g24420D, BnaA05g18930D, BnaA07g03710D, BnaA03g45080D, BnaA03g14010D, BnaC08g46110D, BnaC01g13370D, BnaA04g29190D, BnaC03g30450D, BnaA09g47060D, BnaC05g34030D, BnaA06g23050D, BnaA03g58390D, BnaC08g38020D, BnaA07g34930D, BnaC09g47980D, BnaA03g37390D, BnaC02g06080D, BnaC09g43380D, BnaC03g65100D, BnaC02g17470D, BnaCnng11100D, BnaC03g75820D, BnaA09g47340D, BnaC05g32…	BnaC02g01610D, BnaCnng43840D, BnaA01g35430D, BnaC03g61970D, BnaC02g44970D, BnaC05g28570D, BnaC01g08070D, BnaC06g26190D, BnaC05g42010D, BnaA03g23330D, BnaC05g09210D, BnaC07g29000D, BnaA07g24840D, BnaA03g41900D, BnaA07g29460D, BnaA06g39660D, BnaC02g23010D, BnaC01g04460D, BnaA05g24880D, BnaA09g04340D, BnaC08g41990D, BnaA04g26270D, BnaC03g38550D, BnaC02g45540D, BnaA07g22900D, BnaC06g23490D, BnaA02g28…
		oxidoreductase activity	GO:0016491	C2_C3	63	102	BnaC03g15030D, BnaC02g38300D, BnaC07g01180D, BnaA06g05150D, BnaA07g34930D, BnaA03g09430D, BnaA06g10940D, BnaAnng04660D, BnaA05g30630D, BnaC01g03570D, BnaA01g00520D, BnaC09g06780D, BnaC03g03100D, BnaA03g36620D, BnaC05g38890D, BnaA10g00390D, BnaC05g45070D, BnaC06g39410D, BnaA10g25620D, BnaC09g14150D, BnaA10g28060D, BnaA04g00510D, BnaA09g06330D, BnaC07g46480D, BnaA06g39660D, BnaCnng13340D, BnaA04g17…	BnaC03g39780D, BnaA03g20420D, BnaA03g12940D, BnaA08g24420D, BnaA05g27440D, BnaA05g18930D, BnaC01g12240D, BnaA01g35430D, BnaC03g78200D, BnaA03g14010D, BnaA01g35850D, BnaC08g46110D, BnaC01g13370D, BnaA04g29190D, BnaA09g47060D, BnaA09g31650D, BnaA03g58390D, BnaC08g38020D, BnaC03g68620D, BnaC02g44970D, BnaAnng25850D, BnaC09g47980D, BnaC02g06080D, BnaC05g28570D, BnaC02g17470D, BnaCnng55040D, BnaA04g09…
			GO:0016491	42_43	39	74	BnaC09g16430D, BnaC07g01180D, BnaA07g34930D, BnaAnng04660D, BnaC01g03570D, BnaA01g00520D, BnaC01g27090D, BnaC02g01710D, BnaCnng73170D, BnaC05g45070D, BnaC06g39410D, BnaA07g29460D, BnaA09g06330D, BnaCnng13340D, BnaA01g15860D, BnaC09g16410D, BnaAnng31420D, BnaA05g11380D, BnaAnng40060D, BnaC01g14090D, BnaA06g23370D, BnaC04g44000D, BnaC01g24000D, BnaA08g04520D, BnaA04g16310D, BnaC05g38330D, BnaA06g16…	BnaC03g39780D, BnaA08g24420D, BnaA05g27440D, BnaA05g18930D, BnaC05g10400D, BnaA07g03710D, BnaA03g14010D, BnaA01g35850D, BnaC08g46110D, BnaC01g13370D, BnaA04g29190D, BnaC03g30450D, BnaA09g47060D, BnaA03g58390D, BnaC08g38020D, BnaC03g68620D, BnaC02g44970D, BnaAnng25850D, BnaC09g47980D, BnaC02g06080D, BnaC05g28570D, BnaA04g09140D, BnaCnng11100D, BnaC03g75820D, BnaA07g12480D, BnaC07g40900D, BnaC09g04…
			GO:0016491	52_53	62	129	BnaC09g29160D, BnaC09g16430D, BnaC02g38300D, BnaC07g01180D, BnaA07g34930D, BnaC03g65100D, BnaA03g09430D, BnaAnng04660D, BnaC01g03570D, BnaC01g26940D, BnaA01g00520D, BnaA10g24610D, BnaC09g16420D, BnaC01g27090D, BnaC09g06780D, BnaC09g26860D, BnaC05g38890D, BnaCnng60000D, BnaC05g45070D, BnaC06g39410D, BnaC05g37950D, BnaCnng12970D, BnaCnng48520D, BnaC09g14150D, BnaA02g18190D, BnaC05g37930D, BnaA09g06…	BnaC03g39780D, BnaA03g20420D, BnaA08g24420D, BnaA05g27440D, BnaA05g18930D, BnaA07g03710D, BnaA01g35430D, BnaC03g78200D, BnaA03g14010D, BnaA01g35850D, BnaC08g46110D, BnaC01g13370D, BnaA04g29190D, BnaC03g30450D, BnaA09g47060D, BnaA04g03460D, BnaA03g58390D, BnaC08g38020D, BnaC03g68620D, BnaC02g44970D, BnaAnng25850D, BnaC09g47980D, BnaA06g04090D, BnaA05g25050D, BnaA03g37390D, BnaC02g06080D, BnaC05g28…
54		peroxidase activity	GO:0004601	C2_C3	5	2	BnaA04g17910D, BnaA01g37280D, BnaA06g14520D, BnaA03g53180D, BnaAnng40060D	BnaA06g04380D, BnaA03g53120D
			GO:0004601	42_43	4	1	BnaA04g17910D, BnaA01g37280D, BnaA06g14520D, BnaAnng40060D	BnaA06g04380D
			GO:0004601	52_53	5	0	BnaA04g17910D, BnaA01g37280D, BnaA06g14520D, BnaA03g53180D, BnaAnng40060D
