# Supplementary material for: Overexpression of Acyl-ACP Thioesterases, CpFatB4 and CpFatB5, Induce Distinct Gene Expression Reprogramming in Developing Seeds of Brassica napus
Source: Int J Mol Sci. 2019 Jul 6;20(13):3334. doi: 10.3390/ijms20133334 (PMC6651428; doi:10.3390/ijms20133334)
Supplement: Supplementary file 1 [file ijms-20-03334-s001.zip › TableS9.xlsx]

## Sheet: Sheet1
Table S9. Result of KEGG pathway mapping. For each comparison, UP and DOWN indicate numbers of up-regualted and down-regulated DEGs.
	Gene numbers in the categories
	Whole genes	C1_C2, UP	C1_C2, DOWN	C2_C3, UP	C2_C3, DOWN	41_42, UP	41_42, DOWN	42_43, UP	42_43, DOWN	51_52, UP	51_52, DOWN	52_53, UP	52_53, DOWN	C1_41, UP	C1_41, DOWN	C2_42, UP	C2_42, DOWN	C3_43, UP	C3_43, DOWN	C1_51, UP	C1_51, DOWN	C2_52, UP	C2_52, DOWN	C3_53, UP	C3_53, DOWN
Metabolism
Global and overview maps
01100 Metabolic pathways	739	121	31	75	150	125	25	49	106	109	43	70	188	9	10	0	0	60	27	10	5	0	4	35	62
01110 Biosynthesis of secondary metabolites	366	80	18	47	92	91	18	27	70	74	22	29	111	4	6	0	0	33	18	4	2	0	0	4	40
01120 Microbial metabolism in diverse environments	125	47	8	26	43	51	7	20	31	39	14	21	56	2	2	0	0	18	11	2	1	0	1	2	23
01130 Biosynthesis of antibiotics	181	50	9	27	49	53	7	11	33	42	10	16	62	1	1	0	0	17	12	0	1	0	0	1	23
01200 Carbon metabolism	80	33	7	15	36	36	3	13	27	29	12	13	48	1	2	0	0	14	9	1	1	0	1	1	21
01210 2-Oxocarboxylic acid metabolism	34	9	0	5	7	10	1	4	6	6	2	5	9	0	0	0	0	3	0	0	0	0	0	2	3
01212 Fatty acid metabolism	26	15	1	6	16	16	1	3	13	14	1	5	15	0	0	0	0	9	4	0	0	0	0	0	4
01230 Biosynthesis of amino acids	92	29	1	11	24	31	2	7	17	23	5	6	31	2	1	0	0	8	3	2	0	0	0	1	15
01220 Degradation of aromatic compounds	3	2	0	0	1	2	0	0	1	2	0	0	1	0	1	0	0	0	0	0	0	0	0	0	0
Carbohydrate metabolism
00010 Glycolysis / Gluconeogenesis	28	17	2	3	17	18	1	1	13	14	2	2	16	0	1	0	0	10	1	0	0	0	0	0	5
00020 Citrate cycle (TCA cycle)	19	9	0	6	9	11	0	4	7	9	1	5	12	0	0	0	0	5	1	0	0	0	0	0	7
00030 Pentose phosphate pathway	17	9	3	3	9	9	1	2	8	8	2	2	10	0	1	0	0	4	1	0	0	0	0	0	1
00040 Pentose and glucuronate interconversions	11	4	0	2	2	5	0	1	3	4	2	1	4	1	0	0	0	1	0	1	0	0	0	0	0
00051 Fructose and mannose metabolism	17	5	1	2	7	4	0	1	6	4	0	1	7	0	0	0	0	3	1	0	0	0	0	0	0
00052 Galactose metabolism	14	6	3	2	3	5	2	1	2	3	2	1	3	0	0	0	0	0	2	0	0	0	1	0	0
00053 Ascorbate and aldarate metabolism	13	3	2	1	3	3	1	1	2	3	1	1	2	0	0	0	0	1	0	0	0	0	0	0	1
00500 Starch and sucrose metabolism	25	10	4	2	14	11	1	2	13	10	1	2	15	1	1	0	0	4	2	1	1	0	0	0	3
00520 Amino sugar and nucleotide sugar metabolism	35	10	1	0	14	9	1	0	11	9	1	0	16	0	0	0	0	5	2	0	0	0	0	0	0
00620 Pyruvate metabolism	29	15	1	7	12	19	2	6	8	15	4	7	14	0	0	0	0	7	4	0	0	0	0	0	8
00630 Glyoxylate and dicarboxylate metabolism	22	8	5	7	10	9	4	7	7	7	6	8	15	2	0	0	0	4	6	2	0	0	1	1	8
00640 Propanoate metabolism	19	6	0	2	6	7	0	1	6	7	0	1	7	0	0	0	0	3	2	0	0	0	0	0	3
00650 Butanoate metabolism	9	3	0	4	2	3	1	4	1	2	1	4	2	0	0	0	0	0	1	0	0	0	0	0	1
00660 C5-Branched dibasic acid metabolism	5	1	0	0	2	0	0	0	1	0	0	0	2	0	0	0	0	0	0	0	0	0	0	0	0
00562 Inositol phosphate metabolism	15	2	1	2	3	2	0	2	3	2	0	1	3	0	1	0	0	1	0	0	1	0	0	0	0
Energy metabolism
00190 Oxidative phosphorylation	79	0	0	4	4	2	1	5	1	0	0	21	13	0	0	0	0	4	1	0	0	0	0	19	4
00195 Photosynthesis	41	3	2	4	20	0	2	8	9	0	5	14	20	1	0	0	0	8	0	3	0	0	3	14	0
00196 Photosynthesis - antenna proteins	12	0	3	0	10	0	2	0	5	0	3	0	10	0	0	0	0	2	0	0	0	0	0	0	4
00710 Carbon fixation in photosynthetic organisms	22	8	1	4	14	11	2	4	7	5	5	5	17	1	1	0	0	4	3	1	1	0	1	1	7
00720 Carbon fixation pathways in prokaryotes	13	8	0	4	8	10	0	3	7	9	1	4	8	0	0	0	0	4	2	0	0	0	0	0	2
00680 Methane metabolism	16	8	0	2	6	7	0	2	4	7	1	1	8	0	0	0	0	2	3	0	0	0	0	0	4
00910 Nitrogen metabolism	12	2	3	2	3	2	1	2	2	2	3	1	4	1	0	0	0	1	1	1	0	0	0	0	3
00920 Sulfur metabolism	12	2	0	1	3	2	0	0	2	1	0	0	5	0	0	0	0	0	1	0	0	0	0	1	1
Lipid metabolism
00061 Fatty acid biosynthesis	15	11	1	1	11	11	1	0	10	11	1	1	11	0	0	0	0	7	1	0	0	0	0	0	1
00062 Fatty acid elongation	5	0	0	0	2	0	0	0	1	0	0	0	1	0	0	0	0	1	0	0	0	0	0	0	0
00071 Fatty acid degradation	11	7	2	7	3	8	2	3	3	6	2	6	3	0	0	0	0	1	4	0	0	0	0	0	3
00072 Synthesis and degradation of ketone bodies	3	1	0	1	2	1	0	1	1	1	0	1	2	0	0	0	0	0	1	0	0	0	0	0	0
00100 Steroid biosynthesis	17	1	0	1	8	1	2	0	4	0	1	1	7	0	0	0	0	3	1	0	0	0	0	0	0
00561 Glycerolipid metabolism	19	3	2	3	0	4	2	1	0	2	2	2	0	0	0	0	0	0	1	0	0	0	1	0	0
00564 Glycerophospholipid metabolism	28	2	1	3	2	2	2	1	1	2	2	0	2	0	0	0	0	0	1	0	0	0	0	0	1
00565 Ether lipid metabolism	7	1	1	1	1	1	1	1	1	1	1	0	1	0	0	0	0	0	0	0	0	0	0	0	1
00600 Sphingolipid metabolism	7	2	1	1	1	2	1	0	1	1	1	0	1	0	0	0	0	0	1	0	0	0	1	0	0
00590 Arachidonic acid metabolism	4	0	0	1	0	0	0	1	0	0	0	1	0	0	0	0	0	0	0	0	0	0	0	0	0
00591 Linoleic acid metabolism	3	0	1	1	0	0	1	1	0	0	1	0	1	0	0	0	0	0	0	0	0	0	0	0	1
00592 alpha-Linolenic acid metabolism	13	2	2	4	1	3	2	3	2	1	2	3	3	0	0	0	0	0	1	0	0	0	0	0	3
01040 Biosynthesis of unsaturated fatty acids	9	5	0	2	6	5	0	1	4	4	0	2	5	0	0	0	0	4	1	0	0	0	0	0	2
Nucleotide metabolism
00230 Purine metabolism	78	7	0	12	8	6	1	4	4	5	1	8	8	1	0	0	0	6	8	0	0	0	0	4	5
00240 Pyrimidine metabolism	68	5	0	8	2	4	1	3	1	3	1	7	2	1	0	0	0	3	4	0	0	0	0	3	1
Amino acid metabolism
00250 Alanine, aspartate and glutamate metabolism	25	7	0	8	4	7	2	4	1	5	4	4	7	1	0	0	0	3	1	1	0	0	0	0	6
00260 Glycine, serine and threonine metabolism	25	9	2	4	6	9	1	1	5	9	3	0	9	0	0	0	0	2	3	0	0	0	0	1	9
00270 Cysteine and methionine metabolism	33	8	1	7	8	9	1	3	6	8	3	3	12	1	1	0	0	4	2	2	1	0	0	1	4
00280 Valine, leucine and isoleucine degradation	21	7	2	7	5	8	2	3	4	8	3	4	6	0	0	0	0	2	2	0	0	0	0	0	4
00290 Valine, leucine and isoleucine biosynthesis	10	2	1	2	2	3	1	2	1	1	2	1	2	0	0	0	0	0	0	0	0	0	0	0	2
00300 Lysine biosynthesis	9	2	0	1	0	2	0	0	0	1	0	0	2	0	0	0	0	0	1	0	0	0	0	0	1
00310 Lysine degradation	9	4	1	4	1	5	1	3	1	5	1	3	2	0	0	0	0	0	2	0	0	0	0	0	2
00220 Arginine biosynthesis	19	5	0	1	4	5	1	1	2	2	3	0	4	1	0	0	0	2	0	1	0	0	0	0	0
00330 Arginine and proline metabolism	19	5	2	3	2	6	2	1	2	7	2	1	6	0	2	0	0	2	0	0	1	0	0	0	3
00340 Histidine metabolism	11	2	1	1	0	2	1	0	0	2	1	1	0	0	0	0	0	0	0	0	0	0	0	0	0
00350 Tyrosine metabolism	11	4	0	2	2	4	0	1	1	3	0	2	2	0	0	0	0	1	0	0	0	0	0	0	0
00360 Phenylalanine metabolism	12	5	0	2	4	5	0	1	4	5	0	2	5	0	2	0	0	3	0	0	1	0	0	0	1
00380 Tryptophan metabolism	17	3	1	5	1	5	1	5	1	4	1	6	3	0	0	0	0	1	2	0	0	0	0	2	1
00400 Phenylalanine, tyrosine and tryptophan biosynthesis	19	4	0	2	4	4	0	1	3	4	0	1	4	0	0	0	0	1	0	0	0	0	0	1	1
Metabolism of other amino acids
00410 beta-Alanine metabolism	16	5	1	3	1	5	2	1	1	4	2	2	2	0	0	0	0	0	1	0	0	0	0	0	2
00430 Taurine and hypotaurine metabolism	3	1	0	1	0	1	1	1	0	0	1	1	0	0	0	0	0	0	0	0	0	0	0	0	1
00440 Phosphonate and phosphinate metabolism	4	0	0	0	0	0	0	0	0	0	0	0	0	0	0	0	0	0	0	0	0	0	0	0	0
00450 Selenocompound metabolism	9	2	0	1	3	2	0	1	1	1	0	0	3	0	0	0	0	0	0	0	0	0	0	0	0
00460 Cyanoamino acid metabolism	12	1	1	1	3	3	0	1	5	1	1	1	5	0	0	0	0	1	1	0	0	0	0	0	2
00471 D-Glutamine and D-glutamate metabolism	1	0	0	0	0	0	0	0	0	0	1	0	0	0	0	0	0	0	0	0	0	0	0	0	0
00480 Glutathione metabolism	16	3	2	4	3	4	0	2	4	4	1	2	4	0	0	0	0	1	1	0	0	0	0	0	3
Glycan biosynthesis and metabolism
00510 N-Glycan biosynthesis	29	1	0	0	1	1	0	0	0	1	0	0	2	0	0	0	0	0	0	0	0	0	0	0	1
00513 Various types of N-glycan biosynthesis	21	1	0	0	1	1	0	0	0	1	0	0	1	0	0	0	0	0	0	0	0	0	0	0	0
00514 Other types of O-glycan biosynthesis	2	0	0	1	0	0	0	0	0	0	0	0	0	0	1	0	0	0	1	0	0	0	0	0	0
00531 Glycosaminoglycan degradation	4	0	0	0	0	0	0	0	0	0	0	0	0	0	0	0	0	0	0	0	0	0	0	0	0
00563 Glycosylphosphatidylinositol	12	0	0	0	0	0	0	0	0	0	0	0	0	0	0	0	0	0	0	0	0	0	0	0	0
00601 Glycosphingolipid biosynthesis - lacto and neolacto series	1	0	0	0	0	0	0	0	0	0	0	0	0	0	0	0	0	0	0	0	0	0	0	0	0
00603 Glycosphingolipid biosynthesis - globo and isoglobo series	3	1	1	0	0	1	1	0	0	0	1	0	0	0	0	0	0	0	0	0	0	0	1	0	0
00604 Glycosphingolipid biosynthesis - ganglio series	2	0	0	0	0	0	0	0	0	0	0	0	0	0	0	0	0	0	0	0	0	0	0	0	0
00540 Lipopolysaccharide biosynthesis	2	0	0	0	0	0	0	0	0	0	0	0	0	0	0	0	0	0	0	0	0	0	0	0	0
00550 Peptidoglycan biosynthesis	1	0	0	0	0	0	0	0	0	0	0	0	0	0	0	0	0	0	0	0	0	0	0	0	0
00511 Other glycan degradation	6	1	0	1	1	2	0	0	1	1	0	0	2	0	0	0	0	0	1	0	0	0	0	0	0
Metabolism of cofactors and vitamins
00730 Thiamine metabolism	10	3	1	1	2	2	1	0	0	3	1	0	3	1	0	0	0	1	0	0	0	0	0	0	2
00740 Riboflavin metabolism	6	0	0	0	0	0	0	0	0	0	0	0	0	0	0	0	0	0	0	0	0	0	0	0	0
00750 Vitamin B6 metabolism	5	2	0	0	0	1	0	0	0	1	0	1	0	0	0	0	0	0	0	0	0	0	0	0	1
00760 Nicotinate and nicotinamide metabolism	10	1	0	1	0	1	1	1	0	1	0	1	0	0	0	0	0	0	0	0	0	0	0	0	0
00770 Pantothenate and CoA biosynthesis	15	2	0	1	0	3	1	1	0	2	1	1	0	0	0	0	0	0	0	0	0	0	0	0	0
00780 Biotin metabolism	7	5	0	0	5	5	0	0	5	5	0	0	5	0	0	0	0	3	0	0	0	0	0	0	0
00785 Lipoic acid metabolism	2	0	0	0	0	0	0	0	0	0	0	0	0	0	0	0	0	0	0	0	0	0	0	0	0
00790 Folate biosynthesis	11	0	0	1	0	0	0	1	0	0	0	0	0	0	0	0	0	0	0	0	0	0	0	0	1
00670 One carbon pool by folate	9	2	0	1	3	2	0	0	3	2	1	1	3	0	0	0	0	0	2	0	0	0	0	0	1
00830 Retinol metabolism	4	1	0	1	0	2	0	1	0	1	0	1	0	0	0	0	0	0	0	0	0	0	0	0	0
00860 Porphyrin and chlorophyll metabolism	26	3	3	1	9	3	2	1	6	3	2	0	11	0	1	0	0	0	0	0	1	0	0	0	4
00130 Ubiquinone and other terpenoid-quinone biosynthesis	16	2	0	1	2	2	1	1	1	3	1	1	3	0	1	0	0	0	0	0	0	0	0	0	0
Metabolism of terpenoids and polyketides
00900 Terpenoid backbone biosynthesis	27	3	1	2	5	3	1	1	1	3	1	1	7	0	0	0	0	0	1	0	0	0	0	0	2
00902 Monoterpenoid biosynthesis	2	0	0	0	0	0	0	0	0	0	0	0	0	0	0	0	0	0	0	0	0	0	0	0	0
00909 Sesquiterpenoid and triterpenoid biosynthesis	3	0	0	1	1	0	1	0	1	0	0	1	1	0	0	0	0	0	1	0	0	0	0	0	0
00904 Diterpenoid biosynthesis	7	1	0	0	0	1	0	1	0	0	0	0	0	0	0	0	0	1	0	0	0	0	0	0	0
00906 Carotenoid biosynthesis	15	1	1	1	1	1	0	0	1	1	0	1	1	0	1	0	0	0	1	0	0	0	0	0	1
00905 Brassinosteroid biosynthesis	6	0	0	0	0	0	0	0	0	0	0	0	0	0	0	0	0	0	0	0	0	0	0	0	0
00981 Insect hormone biosynthesis	1	1	1	1	0	1	1	0	0	1	1	1	0	0	0	0	0	0	0	0	0	0	0	0	0
00908 Zeatin biosynthesis	5	0	0	0	0	0	0	0	0	0	0	0	0	0	0	0	0	0	0	0	0	0	0	0	0
00903 Limonene and pinene degradation	3	2	2	2	1	2	2	1	1	2	2	2	1	0	0	0	0	0	1	0	0	0	0	0	0
00281 Geraniol degradation	2	0	0	0	0	0	0	0	0	0	0	0	0	0	0	0	0	0	0	0	0	0	0	0	0
01051 Biosynthesis of ansamycins	1	1	0	1	1	1	0	1	0	1	0	1	1	0	0	0	0	0	0	0	0	0	0	0	1
00523 Polyketide sugar unit biosynthesis	1	0	0	0	1	0	0	0	0	0	0	0	1	0	0	0	0	0	0	0	0	0	0	0	0
01053 Biosynthesis of siderophore group nonribosomal peptides	1	0	0	0	0	0	0	0	0	0	0	0	0	0	0	0	0	0	0	0	0	0	0	0	0
Biosynthesis of other secondary metabolites
00940 Phenylpropanoid biosynthesis	19	10	1	2	8	14	0	3	8	11	1	1	11	0	3	0	0	5	0	0	1	0	0	0	2
00945 Stilbenoid, diarylheptanoid and gingerol biosynthesis	5	4	1	1	4	5	1	1	3	5	1	1	4	0	2	0	0	1	1	0	0	0	0	0	0
00941 Flavonoid biosynthesis	12	9	0	0	9	10	0	0	7	10	0	0	9	0	2	0	0	5	0	0	0	0	0	0	0
00944 Flavone and flavonol biosynthesis	3	2	0	0	2	2	0	0	2	2	0	0	2	0	0	0	0	2	0	0	0	0	0	0	0
00942 Anthocyanin biosynthesis	1	0	0	0	0	0	0	0	0	0	0	0	0	0	0	0	0	0	0	0	0	0	0	0	0
00901 Indole alkaloid biosynthesis	2	0	0	0	0	0	0	0	0	0	0	0	0	0	0	0	0	0	0	0	0	0	0	0	0
00950 Isoquinoline alkaloid biosynthesis	5	1	0	1	1	1	0	0	1	1	0	1	1	0	0	0	0	1	0	0	0	0	0	0	0
00960 Tropane, piperidine and pyridine alkaloid biosynthesis	6	2	0	1	1	2	1	0	1	2	1	1	1	1	0	0	0	1	0	1	0	0	0	0	0
00232 Caffeine metabolism	2	0	0	1	0	0	0	1	0	0	0	1	0	0	0	0	0	0	0	0	0	0	0	0	0
00966 Glucosinolate biosynthesis	10	1	0	0	0	1	0	1	1	1	0	2	1	0	0	0	0	1	0	0	0	0	0	2	0
00261 Monobactam biosynthesis	6	1	0	1	1	2	0	0	0	0	0	0	1	0	0	0	0	0	1	0	0	0	0	0	1
00521 Streptomycin biosynthesis	4	3	1	0	3	2	0	0	2	1	0	0	2	0	1	0	0	1	0	0	1	0	0	0	0
00524 Neomycin, kanamycin and gentamicin biosynthesis	1	1	0	0	1	0	0	0	0	0	0	0	0	0	0	0	0	0	0	0	0	0	0	0	0
00401 Novobiocin biosynthesis	3	1	0	1	1	1	0	0	1	1	0	1	1	0	0	0	0	1	0	0	0	0	0	0	0
00405 Phenazine biosynthesis	3	0	0	0	0	0	0	0	0	0	0	0	0	0	0	0	0	0	0	0	0	0	0	0	0
00254 Aflatoxin biosynthesis	1	0	0	0	0	1	0	0	0	1	0	0	0	0	0	0	0	0	0	0	0	0	0	0	0
Xenobiotics biodegradation and metabolism
00362 Benzoate degradation	3	1	0	2	1	1	0	2	1	1	0	2	1	0	0	0	0	0	1	0	0	0	0	0	0
00627 Aminobenzoate degradation	4	1	1	2	1	1	1	2	1	1	1	2	1	0	0	0	0	0	1	0	0	0	0	0	0
00364 Fluorobenzoate degradation	1	0	0	1	0	0	0	0	0	0	0	1	0	0	0	0	0	0	0	0	0	0	0	0	0
00625 Chloroalkane and chloroalkene degradation	3	2	1	1	0	2	1	0	0	2	1	1	0	0	0	0	0	0	0	0	0	0	0	0	0
00361 Chlorocyclohexane and chlorobenzene degradation	1	0	0	1	0	0	0	0	0	0	0	1	0	0	0	0	0	0	0	0	0	0	0	0	0
00623 Toluene degradation	1	0	0	1	0	0	0	0	0	0	0	1	0	0	0	0	0	0	0	0	0	0	0	0	0
00643 Styrene degradation	2	1	0	1	1	1	0	1	0	0	0	1	1	0	0	0	0	0	0	0	0	0	0	0	0
00791 Atrazine degradation	1	0	0	0	0	0	0	0	0	0	0	0	0	0	0	0	0	0	0	0	0	0	0	0	0
00930 Caprolactam degradation	1	0	0	0	0	0	0	0	0	0	0	0	0	0	0	0	0	0	0	0	0	0	0	0	0
00626 Naphthalene degradation	2	1	0	0	0	1	0	0	0	1	0	0	0	0	0	0	0	0	0	0	0	0	0	0	0
00980 Metabolism of xenobiotics by cytochrome P450	3	1	0	1	0	1	0	1	0	1	0	1	1	0	0	0	0	0	1	0	0	0	0	0	0
00982 Drug metabolism - cytochrome P450	4	2	0	1	0	2	0	1	0	2	0	1	1	0	0	0	0	1	1	0	0	0	0	0	0
00983 Drug metabolism - other enzymes	12	3	0	2	2	3	0	1	1	2	0	1	2	0	0	0	0	0	1	0	0	0	0	0	2
Chemical structure transformation maps
01062 Biosynthesis of terpenoids and steroids	1	0	1	0	0	0	0	0	0	0	0	0	0	0	1	0	0	0	0	0	0	0	0	0	0
Genetic Information Processing
Transcription
03020 RNA polymerase	28	1	0	5	0	1	0	3	0	1	0	6	0	0	0	0	0	3	2	0	0	0	0	3	0
03022 Basal transcription factors	29	0	0	2	0	0	0	0	0	0	0	1	0	0	0	0	0	0	2	0	0	0	0	0	0
03040 Spliceosome	93	4	1	22	1	5	1	1	0	11	0	6	4	1	0	0	0	0	16	0	0	0	0	0	10
Translation
03010 Ribosome	106	3	0	2	4	1	1	3	9	3	2	4	20	5	0	0	0	2	0	1	0	2	1	3	1
00970 Aminoacyl-tRNA biosynthesis	24	3	0	0	0	4	0	0	0	6	0	0	5	0	0	0	0	0	1	0	0	0	0	0	6
03013 RNA transport	85	5	0	19	0	6	0	2	1	5	0	8	1	1	0	0	0	0	5	0	0	0	0	0	5
03015 mRNA surveillance pathway	42	3	0	8	1	2	0	0	0	2	0	2	1	0	0	0	0	0	3	0	0	0	0	0	3
03008 Ribosome biogenesis in eukaryotes	52	3	0	18	0	2	0	3	1	3	0	10	1	2	0	0	0	0	14	0	0	0	0	0	5
Folding, sorting and degradation
03060 Protein export	25	5	0	1	3	4	0	0	0	2	0	1	4	0	0	0	0	2	1	0	0	0	0	0	1
04141 Protein processing in endoplasmic reticulum	61	12	0	5	11	12	0	3	1	11	0	3	15	0	0	0	0	5	3	0	0	0	0	0	7
04130 SNARE interactions in vesicular transport	17	0	1	1	0	0	0	0	0	0	0	1	0	0	1	0	0	0	1	0	0	0	0	0	0
04120 Ubiquitin mediated proteolysis	51	1	0	3	0	1	0	0	0	2	0	1	0	0	0	0	0	0	3	0	0	0	0	0	0
04122 Sulfur relay system	9	0	0	2	0	0	0	0	0	1	0	1	0	0	0	0	0	0	1	0	0	0	0	0	1
03050 Proteasome	34	2	0	2	1	1	0	1	1	1	0	2	4	1	0	0	0	0	0	0	0	0	0	0	1
03018 RNA degradation	44	3	0	6	1	5	0	2	1	4	0	4	4	0	0	0	0	1	1	0	0	0	0	0	3
Replication and repair
03030 DNA replication	30	0	0	2	0	0	0	0	0	0	1	0	0	0	0	0	0	0	2	0	0	0	0	0	0
03410 Base excision repair	26	0	0	2	0	0	0	0	0	0	1	1	0	0	0	0	0	0	2	0	0	0	0	0	0
03420 Nucleotide excision repair	35	0	0	2	0	0	0	0	0	0	1	0	0	0	0	0	0	0	2	0	0	0	0	0	0
03430 Mismatch repair	20	0	0	1	0	0	0	0	0	0	1	0	0	0	0	0	0	0	1	0	0	0	0	0	0
03440 Homologous recombination	26	0	0	3	0	0	0	0	0	0	1	1	0	0	0	0	0	0	3	0	0	0	0	0	0
03450 Non-homologous end-joining	8	0	0	1	0	0	0	0	0	0	0	0	0	0	0	0	0	0	1	0	0	0	0	0	0
03460 Fanconi anemia pathway	21	0	0	0	0	0	0	0	0	0	0	0	0	0	0	0	0	0	0	0	0	0	0	0	0
Environmental Information Processing
Membrane transport
02010 ABC transporters	3	0	0	0	0	0	0	0	0	0	0	0	0	0	0	0	0	0	0	0	0	0	0	0	0
03070 Bacterial secretion system	6	0	0	1	0	0	0	0	0	0	0	1	1	0	0	0	0	0	1	0	0	0	0	0	0
Signal transduction
02020 Two-component system	8	2	0	1	3	3	1	2	2	2	1	1	3	1	0	0	0	1	1	1	0	0	0	0	0
04014 Ras signaling pathway	7	0	1	1	1	0	1	1	1	0	1	1	1	1	0	0	0	0	0	0	0	0	0	1	1
04015 Rap1 signaling pathway	3	0	0	0	1	0	0	0	1	0	0	1	1	1	0	0	0	0	0	0	0	0	0	1	0
04010 MAPK signaling pathway	7	1	0	1	0	1	0	1	0	1	0	2	1	0	0	0	0	0	1	0	0	0	0	1	1
04013 MAPK signaling pathway - fly	7	0	0	1	0	0	0	1	0	0	0	2	0	0	0	0	0	0	0	0	0	0	0	1	0
04016 MAPK signaling pathway - plant	24	1	2	4	3	2	1	1	1	0	0	2	3	2	2	0	0	0	2	0	1	0	0	0	2
04011 MAPK signaling pathway - yeast	11	1	0	4	2	2	0	1	1	1	0	3	2	0	0	0	0	0	1	0	0	0	0	1	0
04012 ErbB signaling pathway	4	0	0	1	0	0	0	0	0	0	0	2	0	0	0	0	0	0	1	0	0	0	0	1	0
04310 Wnt signaling pathway	13	0	0	1	0	0	0	1	0	0	0	1	0	0	0	0	0	0	0	0	0	0	0	0	0
04330 Notch signaling pathway	7	0	0	1	0	1	0	1	0	1	0	1	2	0	0	0	0	0	0	0	0	0	0	0	1
04340 Hedgehog signaling pathway	4	0	0	0	0	0	0	0	0	0	0	0	0	0	0	0	0	0	0	0	0	0	0	0	0
04341 Hedgehog signaling pathway - fly	7	0	0	0	0	0	0	0	0	0	0	0	0	0	0	0	0	0	0	0	0	0	0	0	0
04350 TGF-beta signaling pathway	6	0	0	1	0	0	0	1	0	0	0	2	0	0	0	0	0	0	0	0	0	0	0	1	0
04390 Hippo signaling pathway	8	0	0	0	1	0	0	0	1	0	0	0	1	0	0	0	0	0	0	0	0	0	0	0	0
04391 Hippo signaling pathway - fly	6	0	0	0	1	0	0	0	1	0	0	0	1	0	0	0	0	0	0	0	0	0	0	0	0
04392 Hippo signaling pathway -multiple species	3	0	0	1	0	0	0	0	0	0	0	0	0	0	0	0	0	0	0	0	0	0	0	0	0
04370 VEGF signaling pathway	3	0	0	0	0	0	0	0	0	0	0	1	0	0	0	0	0	0	0	0	0	0	0	1	0
04371 Apelin signaling pathway	10	0	0	2	1	0	0	0	1	1	0	2	1	1	0	0	0	0	1	0	0	0	0	1	0
04630 Jak-STAT signaling pathway	2	0	0	2	0	0	0	1	0	0	0	2	0	0	0	0	0	0	1	0	0	0	0	0	0
04064 NF-kappa B signaling pathway	5	0	0	1	0	0	0	0	0	0	0	1	0	0	0	0	0	0	1	0	0	0	0	0	0
04668 TNF signaling pathway	2	0	0	0	0	0	0	0	0	0	0	1	0	0	0	0	0	0	0	0	0	0	0	1	0
04066 HIF-1 signaling pathway	14	4	1	2	5	4	0	1	3	3	0	3	4	0	0	0	0	4	1	0	0	0	0	1	1
04068 FoxO signaling pathway	15	0	0	5	0	1	0	3	0	2	0	5	0	0	0	0	0	0	2	0	0	0	0	1	0
04020 Calcium signaling pathway	6	1	0	1	1	1	0	1	1	0	0	1	1	1	0	0	0	0	0	0	0	0	0	0	0
04070 Phosphatidylinositol signaling system	13	0	0	3	1	0	0	1	1	0	0	1	1	1	0	0	0	0	1	0	0	0	0	0	0
04072 Phospholipase D signaling pathway	8	0	1	4	0	0	1	1	0	0	1	2	0	0	0	0	0	0	2	0	0	0	0	1	1
04071 Sphingolipid signaling pathway	12	0	1	1	0	0	1	1	0	0	1	1	0	0	0	0	0	0	0	0	0	0	0	1	1
04024 cAMP signaling pathway	8	1	1	3	1	1	1	2	1	0	1	3	1	1	0	0	0	0	1	0	0	0	0	1	2
04022 cGMP-PKG signaling pathway	7	1	0	1	1	1	0	1	1	0	0	2	1	1	0	0	0	0	0	0	0	0	0	1	0
04151 PI3K-Akt signaling pathway	18	1	0	2	1	0	0	0	1	0	0	2	2	0	0	0	0	0	1	0	0	0	0	1	1
04152 AMPK signaling pathway	20	2	1	4	1	3	0	1	1	3	0	2	1	0	0	0	0	0	2	0	0	0	0	0	2
04150 mTOR signaling pathway	20	0	0	2	0	0	0	0	0	0	0	2	4	0	0	0	0	0	1	0	0	0	0	1	0
04075 Plant hormone signal transduction	42	2	5	6	3	3	1	2	2	2	1	1	4	0	2	0	0	1	3	0	1	0	0	0	3
Cellular Processes
Transport and catabolism
04144 Endocytosis	36	2	1	5	0	3	1	2	0	3	1	2	2	0	0	0	0	0	2	0	0	0	0	0	3
04145 Phagosome	24	6	1	3	6	6	0	1	3	4	0	2	10	0	1	0	0	1	1	1	0	0	0	0	2
04142 Lysosome	27	6	0	3	3	7	0	1	2	6	0	2	5	0	0	0	0	1	0	0	0	0	0	0	1
04146 Peroxisome	31	4	2	11	3	5	1	5	3	3	2	8	5	0	0	0	0	3	5	0	0	0	0	0	2
04140 Autophagy - animal	22	1	0	4	1	1	0	0	0	2	0	3	1	0	0	0	0	0	2	0	0	0	0	1	1
04138 Autophagy - yeast	20	1	0	3	0	1	0	0	0	1	0	1	0	0	0	0	0	0	1	0	0	0	0	0	0
04136 Autophagy - other	12	0	0	3	0	0	0	0	0	1	0	1	0	0	0	0	0	0	1	0	0	0	0	0	0
04137 Mitophagy - animal	6	0	0	0	0	0	0	0	0	1	0	0	0	0	0	0	0	0	0	0	0	0	0	0	0
04139 Mitophagy - yeast	8	0	0	2	0	0	0	0	0	1	0	1	0	0	0	0	0	0	1	0	0	0	0	0	0
Cell growth and death
04110 Cell cycle	53	0	0	4	1	0	0	1	1	0	0	2	2	0	0	0	0	0	2	0	0	0	0	0	0
04111 Cell cycle - yeast	51	0	0	4	0	0	0	0	0	0	0	2	0	0	0	0	0	0	2	0	0	0	0	0	0
04112 Cell cycle - Caulobacter	5	1	0	0	0	1	0	0	0	1	0	0	0	0	0	0	0	0	0	0	0	0	0	0	0
04113 Meiosis - yeast	40	0	0	2	0	0	0	0	0	0	0	0	0	0	0	0	0	0	1	0	0	0	0	0	0
04114 Oocyte meiosis	30	0	0	2	2	0	0	0	2	0	0	1	2	1	0	0	0	0	1	0	0	0	0	1	0
04210 Apoptosis	10	3	0	1	2	3	0	0	1	2	0	2	2	0	0	0	0	0	1	0	0	0	0	1	1
04214 Apoptosis - fly	8	0	0	2	1	0	0	0	1	0	0	2	1	0	0	0	0	0	1	0	0	0	0	1	1
04215 Apoptosis - multiple species	1	0	0	0	0	0	0	0	0	0	0	0	0	0	0	0	0	0	0	0	0	0	0	0	0
04216 Ferroptosis	4	1	2	1	1	1	2	0	1	1	2	2	1	0	0	0	0	1	1	0	0	0	0	1	0
04217 Necroptosis	18	4	1	2	3	3	2	2	2	2	3	3	5	2	0	0	0	1	1	2	0	0	0	1	1
04115 p53 signaling pathway	12	0	0	1	0	0	0	0	0	0	0	1	0	0	0	0	0	0	1	0	0	0	0	0	0
04218 Cellular senescence	20	1	0	4	1	1	0	1	1	0	0	4	1	1	0	0	0	0	3	0	0	0	0	1	0
Cellular community - eukaryotes
04510 Focal adhesion	6	0	0	0	0	0	0	0	0	0	0	1	0	0	0	0	0	0	0	0	0	0	0	1	0
04520 Adherens junction	4	0	0	1	0	0	0	1	0	0	0	2	0	0	0	0	0	0	0	0	0	0	0	1	0
04530 Tight junction	9	1	0	1	1	1	0	0	1	0	0	0	1	0	0	0	0	0	0	0	0	0	0	0	0
04540 Gap junction	6	2	0	0	2	2	0	0	2	1	0	1	2	0	0	0	0	0	0	1	0	0	0	1	0
04550 Signaling pathways regulating pluripotency of stem cells	4	0	0	0	0	0	0	0	0	0	0	1	0	0	0	0	0	0	0	0	0	0	0	1	0
Cellular community - prokaryotes
02024 Quorum sensing	14	4	1	3	3	5	2	1	4	3	2	3	4	0	0	0	0	1	2	0	0	0	0	0	2
05111 Biofilm formation - Vibrio cholerae	1	0	0	0	0	0	0	0	0	0	0	0	0	0	0	0	0	0	0	0	0	0	0	0	0
02025 Biofilm formation - Pseudomonas aeruginosa	2	0	0	0	0	0	0	0	0	0	0	0	0	0	0	0	0	0	0	0	0	0	0	0	0
02026 Biofilm formation - Escherichia coli	3	2	0	0	2	2	0	0	2	2	0	0	2	1	0	0	0	0	0	1	0	0	0	0	0
Cell motility
04810 Regulation of actin cytoskeleton	14	0	0	1	0	0	0	1	0	0	0	2	1	0	0	0	0	0	0	0	0	0	0	1	0
Organismal Systems
Immune system
04611 Platelet activation	3	0	0	0	0	0	0	0	0	0	0	1	0	0	0	0	0	0	0	0	0	0	0	1	0
04620 Toll-like receptor signaling pathway	3	0	0	0	0	0	0	0	0	0	0	1	0	0	0	0	0	0	0	0	0	0	0	1	0
04624 Toll and Imd signaling pathway	4	0	0	0	0	0	0	0	0	0	0	0	0	0	0	0	0	0	0	0	0	0	0	0	0
04621 NOD-like receptor signaling pathway	10	3	0	0	1	2	0	0	0	2	0	1	2	0	0	0	0	0	0	0	0	0	0	1	2
04622 RIG-I-like receptor signaling pathway	4	1	0	0	1	1	0	0	0	1	0	0	1	0	0	0	0	0	0	0	0	0	0	0	0
04623 Cytosolic DNA-sensing pathway	14	0	0	0	0	0	0	0	0	0	0	0	0	0	0	0	0	0	0	0	0	0	0	0	0
04650 Natural killer cell mediated cytotoxicity	3	0	0	0	0	0	0	0	0	0	0	1	0	0	0	0	0	0	0	0	0	0	0	1	0
04612 Antigen processing and presentation	6	6	0	2	4	5	0	2	2	5	0	2	6	0	0	0	0	1	1	0	0	0	0	0	5
04660 T cell receptor signaling pathway	5	0	0	0	0	0	0	0	0	0	0	1	0	0	0	0	0	0	0	0	0	0	0	1	0
04658 Th1 and Th2 cell differentiation	2	0	0	0	0	0	0	0	0	0	0	1	0	0	0	0	0	0	0	0	0	0	0	1	0
04659 Th17 cell differentiation	4	1	0	1	0	0	0	0	0	0	0	2	1	0	0	0	0	0	1	0	0	0	0	1	1
04657 IL-17 signaling pathway	5	1	0	0	0	0	0	0	0	0	0	1	1	0	0	0	0	0	0	0	0	0	0	1	1
04662 B cell receptor signaling pathway	4	0	0	0	0	0	0	0	0	0	0	1	0	0	0	0	0	0	0	0	0	0	0	1	0
04664 Fc epsilon RI signaling pathway	3	0	0	0	0	0	0	0	0	0	0	1	0	0	0	0	0	0	0	0	0	0	0	1	0
04666 Fc gamma R-mediated phagocytosis	10	0	1	1	0	0	1	1	0	0	1	1	1	0	0	0	0	0	0	0	0	0	0	1	1
04062 Chemokine signaling pathway	5	0	0	0	0	0	0	0	0	0	0	1	0	0	0	0	0	0	0	0	0	0	0	1	0
Endocrine system
04911 Insulin secretion	1	0	0	0	0	0	0	0	0	0	0	0	0	0	0	0	0	0	0	0	0	0	0	0	0
04910 Insulin signaling pathway	17	2	0	2	4	2	0	0	3	2	0	2	3	2	0	0	0	0	2	1	0	0	0	1	0
04922 Glucagon signaling pathway	13	5	0	1	6	6	0	1	4	6	0	1	6	2	0	0	0	3	0	1	0	0	0	0	3
04923 Regulation of lipolysis in adipocytes	1	0	0	0	0	0	0	0	0	0	0	0	0	0	0	0	0	0	0	0	0	0	0	0	0
04920 Adipocytokine signaling pathway	2	1	1	2	1	1	1	0	1	1	1	2	1	0	0	0	0	1	2	0	0	0	0	0	0
03320 PPAR signaling pathway	7	3	1	4	2	3	1	1	2	2	1	3	2	0	0	0	0	1	3	0	0	0	0	0	2
04912 GnRH signaling pathway	5	0	1	1	1	0	1	1	1	0	1	1	1	1	0	0	0	0	0	0	0	0	0	1	1
04913 Ovarian steroidogenesis	1	0	0	0	0	0	0	0	0	0	0	0	0	0	0	0	0	0	0	0	0	0	0	0	0
04915 Estrogen signaling pathway	7	2	0	1	1	1	0	1	1	1	0	2	4	1	0	0	0	0	1	0	0	0	0	1	3
04914 Progesterone-mediated oocyte maturation	22	1	0	0	0	0	0	0	0	0	0	1	1	0	0	0	0	0	0	0	0	0	0	1	1
04917 Prolactin signaling pathway	4	0	0	0	0	0	0	0	0	0	0	1	0	0	0	0	0	0	0	0	0	0	0	1	0
04921 Oxytocin signaling pathway	7	1	0	0	1	1	0	0	1	1	0	1	1	1	0	0	0	0	0	0	0	0	0	1	1
04918 Thyroid hormone synthesis	5	2	0	1	2	2	0	1	0	2	0	1	2	0	0	0	0	1	0	0	0	0	0	0	2
04919 Thyroid hormone signaling pathway	12	1	0	3	1	1	0	1	1	1	0	3	2	0	0	0	0	0	1	0	0	0	0	1	0
04916 Melanogenesis	6	0	0	1	1	0	0	1	1	0	0	2	1	1	0	0	0	0	0	0	0	0	0	1	0
04924 Renin secretion	4	1	0	0	2	1	0	0	1	1	0	0	2	1	0	0	0	0	0	0	0	0	0	0	1
04614 Renin-angiotensin system	3	1	0	0	1	1	0	0	1	1	0	0	1	0	0	0	0	1	0	0	0	0	0	0	0
04925 Aldosterone synthesis and secretion	2	0	0	0	1	0	0	0	1	0	0	0	1	1	0	0	0	0	0	0	0	0	0	0	0
Circulatory system
04260 Cardiac muscle contraction	11	0	0	0	0	0	0	1	0	0	0	3	0	0	0	0	0	1	0	0	0	0	0	3	0
04261 Adrenergic signaling in cardiomyocytes	9	0	0	0	1	0	0	0	1	0	0	1	1	1	0	0	0	0	0	0	0	0	0	1	0
04270 Vascular smooth muscle contraction	5	0	0	0	1	0	0	0	1	0	0	1	1	1	0	0	0	0	0	0	0	0	0	1	0
Digestive system
04970 Salivary secretion	2	0	0	0	1	0	0	0	1	0	0	0	1	1	0	0	0	0	0	0	0	0	0	0	0
04971 Gastric acid secretion	2	0	0	0	1	0	0	0	1	0	0	0	1	1	0	0	0	0	0	0	0	0	0	0	0
04972 Pancreatic secretion	1	0	0	0	0	0	0	0	0	0	0	0	0	0	0	0	0	0	0	0	0	0	0	0	0
04976 Bile secretion	3	0	0	1	0	0	0	0	0	0	0	0	0	0	0	0	0	0	0	0	0	0	0	0	1
04973 Carbohydrate digestion and absorption	2	2	0	0	2	1	0	0	1	1	0	0	1	0	0	0	0	0	0	0	0	0	0	0	0
04974 Protein digestion and absorption	2	0	0	0	0	0	0	0	0	0	0	0	0	0	0	0	0	1	0	0	0	0	0	0	0
04975 Fat digestion and absorption	3	0	0	1	0	1	0	1	0	0	0	1	0	0	0	0	0	0	0	0	0	0	0	0	0
04977 Vitamin digestion and absorption	1	0	0	0	0	0	0	0	0	0	0	0	0	0	0	0	0	0	0	0	0	0	0	0	0
04978 Mineral absorption	1	0	1	0	0	0	1	0	0	0	1	1	0	0	0	0	0	0	0	0	0	0	0	1	0
Excretory system
04962 Vasopressin-regulated water reabsorption	3	0	0	0	0	0	0	0	0	0	0	0	0	0	0	0	0	0	0	0	0	0	0	0	0
04960 Aldosterone-regulated sodium reabsorption	2	0	0	0	0	0	0	0	0	0	0	1	0	0	0	0	0	0	0	0	0	0	0	1	0
04961 Endocrine and other factor-regulated calcium reabsorption	6	1	0	1	0	1	0	0	0	1	0	0	0	0	0	0	0	0	0	0	0	0	0	0	0
04964 Proximal tubule bicarbonate reclamation	3	1	0	0	1	1	0	0	0	0	1	0	1	0	0	0	0	0	0	0	0	0	0	0	0
04966 Collecting duct acid secretion	9	0	0	1	0	0	0	0	0	0	0	0	3	0	0	0	0	0	0	0	0	0	0	0	0
Nervous system
04724 Glutamatergic synapse	6	1	1	1	1	1	2	2	0	1	2	1	1	1	0	0	0	1	0	1	0	0	0	1	1
04727 GABAergic synapse	6	2	0	1	1	2	2	2	0	2	2	1	1	1	0	0	0	1	0	1	0	0	0	0	1
04725 Cholinergic synapse	4	0	0	0	0	0	0	0	0	0	0	1	0	0	0	0	0	0	0	0	0	0	0	1	0
04728 Dopaminergic synapse	10	0	0	0	1	0	0	0	1	0	0	0	1	1	0	0	0	0	0	0	0	0	0	0	0
04726 Serotonergic synapse	4	0	0	0	0	0	0	0	0	0	0	1	0	0	0	0	0	0	0	0	0	0	0	1	0
04720 Long-term potentiation	7	0	0	1	1	0	0	1	1	0	0	2	1	1	0	0	0	0	0	0	0	0	0	1	0
04730 Long-term depression	4	0	0	0	0	0	0	0	0	0	0	1	0	0	0	0	0	0	0	0	0	0	0	1	0
04723 Retrograde endocannabinoid signaling	27	0	0	0	0	0	0	0	0	0	0	6	3	0	0	0	0	0	0	0	0	0	0	6	1
04721 Synaptic vesicle cycle	18	1	0	2	0	1	0	0	0	1	0	0	4	0	0	0	0	0	0	0	0	0	0	0	0
04722 Neurotrophin signaling pathway	8	0	0	0	2	0	0	0	2	0	0	1	2	1	0	0	0	0	0	0	0	0	0	1	0
Sensory system
04744 Phototransduction	2	0	0	0	1	0	0	0	1	0	0	0	1	1	0	0	0	0	0	0	0	0	0	0	0
04745 Phototransduction - fly	1	0	0	0	1	0	0	0	1	0	0	0	1	1	0	0	0	0	0	0	0	0	0	0	0
04740 Olfactory transduction	3	0	0	0	1	0	0	0	1	0	0	0	1	1	0	0	0	0	0	0	0	0	0	0	0
04742 Taste transduction	1	0	0	0	0	0	0	0	0	0	0	0	0	0	0	0	0	0	0	0	0	0	0	0	0
04750 Inflammatory mediator regulation of TRP channels	3	0	0	0	1	0	0	0	1	0	0	0	1	1	0	0	0	0	0	0	0	0	0	0	0
Development
04320 Dorso-ventral axis formation	2	0	0	0	0	0	0	0	0	0	0	1	0	0	0	0	0	0	0	0	0	0	0	1	0
04360 Axon guidance	5	0	0	0	0	0	0	0	0	0	0	1	1	0	0	0	0	0	0	0	0	0	0	1	0
04380 Osteoclast differentiation	3	0	0	0	0	0	0	0	0	0	0	1	0	0	0	0	0	0	0	0	0	0	0	1	0
Aging
04211 Longevity regulating pathway	7	0	0	4	0	1	0	2	0	0	0	3	0	0	0	0	0	0	2	0	0	0	0	0	0
04212 Longevity regulating pathway - worm	13	0	0	3	0	1	0	2	0	2	0	3	3	0	0	0	0	0	2	0	0	0	0	0	2
04213 Longevity regulating pathway - multiple species	10	1	0	7	0	2	0	4	0	2	0	5	2	0	0	0	0	1	4	0	0	0	0	0	1
Environmental adaptation
04710 Circadian rhythm	4	0	0	0	0	0	0	0	0	0	0	0	0	0	0	0	0	0	0	0	0	0	0	0	0
04713 Circadian entrainment	4	0	0	0	1	0	0	0	1	0	0	1	1	1	0	0	0	0	0	0	0	0	0	1	0
04711 Circadian rhythm - fly	2	0	0	0	0	0	0	0	0	0	0	0	0	0	0	0	0	0	0	0	0	0	0	0	0
04712 Circadian rhythm - plant	19	2	5	2	1	2	1	2	1	3	4	2	2	0	2	0	0	1	3	0	1	0	0	0	2
04626 Plant-pathogen interaction	27	1	1	2	3	0	2	0	2	0	2	1	5	3	0	0	0	1	0	1	0	0	0	0	1
Human Diseases
Cancers: Overview
05200 Pathways in cancer	23	1	0	3	0	0	0	2	0	1	1	3	2	0	0	0	0	0	2	0	0	0	0	1	1
05230 Central carbon metabolism in cancer	12	7	1	2	5	6	0	1	2	6	0	3	4	0	0	0	0	3	1	0	0	0	0	1	3
05231 Choline metabolism in cancer	8	0	1	3	0	0	1	1	0	0	1	2	0	0	0	0	0	0	2	0	0	0	0	1	1
05202 Transcriptional misregulation in cancer	6	0	0	2	0	0	0	0	0	0	0	1	1	0	0	0	0	0	1	0	0	0	0	0	0
05206 MicroRNAs in cancer	11	0	0	4	0	0	0	1	0	0	0	3	0	0	0	0	0	0	3	0	0	0	0	0	1
05205 Proteoglycans in cancer	8	0	0	1	0	0	0	0	0	0	0	2	0	0	0	0	0	0	1	0	0	0	0	1	0
05204 Chemical carcinogenesis	2	0	0	1	0	0	0	1	0	0	0	1	1	0	0	0	0	0	1	0	0	0	0	0	0
05203 Viral carcinogenesis	34	2	0	5	5	3	0	3	3	5	0	3	7	0	0	0	0	1	1	0	0	0	0	2	2
Cancers: Specific types
05210 Colorectal cancer	8	0	0	0	0	0	0	0	0	0	0	1	0	0	0	0	0	0	0	0	0	0	0	1	0
05212 Pancreatic cancer	4	0	0	0	0	0	0	0	0	0	0	1	0	0	0	0	0	0	0	0	0	0	0	1	0
05214 Glioma	5	0	0	1	1	0	0	0	1	0	0	2	1	1	0	0	0	0	1	0	0	0	0	1	0
05216 Thyroid cancer	3	0	0	1	0	0	0	1	0	1	0	1	0	0	0	0	0	0	1	0	0	0	0	1	0
05221 Acute myeloid leukemia	3	0	0	1	0	0	0	0	0	0	0	2	0	0	0	0	0	0	1	0	0	0	0	1	0
05220 Chronic myeloid leukemia	3	0	0	0	0	0	0	0	0	0	0	1	1	0	0	0	0	0	0	0	0	0	0	1	0
05217 Basal cell carcinoma	1	0	0	0	0	0	0	0	0	0	0	0	0	0	0	0	0	0	0	0	0	0	0	0	0
05218 Melanoma	3	0	0	0	0	0	0	0	0	0	0	1	0	0	0	0	0	0	0	0	0	0	0	1	0
05211 Renal cell carcinoma	6	0	0	1	0	0	0	1	0	0	1	2	0	0	0	0	0	0	0	0	0	0	0	1	0
05219 Bladder cancer	2	0	0	0	0	0	0	0	0	0	0	1	0	0	0	0	0	0	0	0	0	0	0	1	0
05215 Prostate cancer	8	1	0	2	0	0	0	1	0	0	0	3	1	0	0	0	0	0	1	0	0	0	0	1	1
05213 Endometrial cancer	6	0	0	0	0	0	0	0	0	0	0	1	0	0	0	0	0	0	0	0	0	0	0	1	0
05224 Breast cancer	6	0	0	1	0	0	0	0	0	0	0	2	0	0	0	0	0	0	1	0	0	0	0	1	0
05222 Small cell lung cancer	5	0	0	0	0	0	0	0	0	0	0	0	0	0	0	0	0	0	0	0	0	0	0	0	0
05223 Non-small cell lung cancer	4	0	0	0	0	0	0	0	0	0	0	1	0	0	0	0	0	0	0	0	0	0	0	1	0
Immune diseases
05322 Systemic lupus erythematosus	6	0	0	1	3	0	0	1	3	1	0	0	3	0	0	0	0	0	0	0	0	0	0	0	0
05323 Rheumatoid arthritis	11	0	0	1	0	0	0	0	0	0	0	0	4	0	0	0	0	0	0	0	0	0	0	0	0
05340 Primary immunodeficiency	2	0	0	0	0	0	0	0	0	0	0	0	0	0	0	0	0	0	0	0	0	0	0	0	0
Neurodegenerative diseases
05010 Alzheimer's disease	53	0	0	1	2	2	0	2	1	1	0	9	7	1	0	0	0	2	0	0	0	0	0	8	2
05012 Parkinson's disease	54	2	0	2	0	2	0	3	0	1	0	12	5	0	0	0	0	1	0	0	0	0	0	10	2
05014 Amyotrophic lateral sclerosis (ALS)	5	0	0	2	0	1	0	2	0	0	0	2	0	0	0	0	0	1	1	0	0	0	0	0	0
05016 Huntington's disease	67	3	0	8	0	3	0	6	0	2	0	13	6	0	0	0	0	2	0	0	0	0	0	7	2
05020 Prion diseases	6	2	0	1	1	1	0	1	0	2	0	2	2	0	0	0	0	2	0	0	0	0	0	1	1
Substance dependence
05030 Cocaine addiction	1	0	0	0	0	0	0	0	0	0	0	0	0	0	0	0	0	0	0	0	0	0	0	0	0
05031 Amphetamine addiction	4	0	0	0	1	0	0	0	1	0	0	0	1	1	0	0	0	0	0	0	0	0	0	0	0
05032 Morphine addiction	2	0	0	0	0	0	0	0	0	0	0	0	0	0	0	0	0	0	0	0	0	0	0	0	0
05034 Alcoholism	12	0	0	1	4	0	0	1	4	1	0	1	5	1	0	0	0	0	0	0	0	0	0	1	0
Cardiovascular diseases
05418 Fluid shear stress and atherosclerosis	5	1	0	1	1	0	0	1	1	0	0	1	3	1	0	0	0	0	1	0	0	0	0	0	1
05414 Dilated cardiomyopathy	1	0	0	0	0	0	0	0	0	0	0	0	0	0	0	0	0	0	0	0	0	0	0	0	0
05416 Viral myocarditis	2	1	0	0	0	1	0	0	0	1	0	0	0	0	0	0	0	0	0	0	0	0	0	0	1
Endocrine and metabolic diseases
04930 Type II diabetes mellitus	4	2	0	1	2	1	0	0	0	1	0	2	1	0	0	0	0	1	1	0	0	0	0	1	1
04940 Type I diabetes mellitus	2	1	0	1	0	1	1	1	0	0	1	1	1	0	0	0	0	0	0	0	0	0	0	0	2
04932 Non-alcoholic fatty liver disease (NAFLD)	36	0	0	1	0	0	0	2	0	0	0	6	3	0	0	0	0	1	0	0	0	0	0	5	1
04931 Insulin resistance	10	1	1	3	1	2	1	0	1	1	0	1	1	1	2	0	0	0	3	1	1	0	0	0	1
04933 AGE-RAGE signaling pathway in diabetic complications	2	0	0	0	0	0	0	0	0	0	0	1	0	0	0	0	0	0	0	0	0	0	0	1	0
Infectious diseases: Bacterial
05110 Vibrio cholerae infection	16	2	0	1	2	2	0	0	0	1	0	0	6	0	0	0	0	1	0	0	0	0	0	0	0
05120 Epithelial cell signaling in Helicobacter pylori infection	11	0	0	1	0	0	0	0	0	0	0	0	4	0	0	0	0	0	0	0	0	0	0	0	0
05130 Pathogenic Escherichia coli infection	7	3	0	1	2	2	0	0	2	1	0	0	2	0	0	0	0	0	1	1	0	0	0	0	0
05132 Salmonella infection	6	0	0	0	0	0	0	0	0	0	0	1	0	0	0	0	0	0	0	0	0	0	0	1	0
05131 Shigellosis	8	0	0	1	0	0	0	0	0	0	0	1	0	0	0	0	0	0	0	0	0	0	0	1	0
05133 Pertussis	4	0	0	0	1	0	0	0	1	0	0	1	2	1	0	0	0	0	0	0	0	0	0	1	0
05134 Legionellosis	10	3	0	2	0	4	0	2	0	1	0	2	3	0	0	0	0	0	2	0	0	0	0	0	3
05152 Tuberculosis	14	0	0	2	1	0	0	1	1	0	0	2	4	1	0	0	0	0	0	0	0	0	0	1	2
05100 Bacterial invasion of epithelial cells	7	1	0	1	0	1	0	0	0	1	0	0	0	0	0	0	0	0	0	0	0	0	0	0	0
Infectious diseases: Viral
05166 HTLV-I infection	36	4	0	4	2	3	0	3	2	2	1	4	3	1	0	0	0	0	1	0	0	0	0	1	2
05162 Measles	8	1	0	1	0	1	0	1	0	1	0	1	1	0	0	0	0	0	1	0	0	0	0	0	1
05164 Influenza A	14	2	0	3	0	2	0	2	0	1	0	4	1	0	0	0	0	0	1	0	0	0	0	1	1
05161 Hepatitis B	10	1	0	1	1	1	0	1	0	1	0	2	1	0	0	0	0	0	0	0	0	0	0	1	0
05160 Hepatitis C	8	0	0	0	0	0	0	0	0	0	0	1	0	0	0	0	0	0	0	0	0	0	0	1	0
05168 Herpes simplex infection	20	1	0	4	0	1	0	1	0	2	0	4	0	0	0	0	0	0	2	0	0	0	0	0	0
05167 Kaposi's sarcoma-associated herpesvirus infection	11	0	0	2	0	0	0	1	0	1	0	3	0	0	0	0	0	0	1	0	0	0	0	1	0
05169 Epstein-Barr virus infection	59	4	0	5	1	3	0	2	3	4	0	3	8	2	0	0	0	0	1	0	0	0	0	0	3
Infectious diseases: Parasitic
05146 Amoebiasis	3	1	0	0	0	1	0	0	0	0	0	0	0	0	0	0	0	0	0	0	0	0	0	0	0
05145 Toxoplasmosis	6	1	0	2	1	1	1	1	1	1	1	2	2	1	0	0	0	0	1	1	0	0	0	1	1
05140 Leishmaniasis	3	0	0	0	0	0	0	0	0	0	0	1	0	0	0	0	0	0	0	0	0	0	0	1	0
05142 Chagas disease	7	1	0	1	1	1	0	0	1	1	0	2	1	0	0	0	0	0	1	0	0	0	0	1	1
05143 African trypanosomiasis	2	0	0	1	0	0	0	0	0	0	0	1	0	0	0	0	0	0	1	0	0	0	0	0	0
Drug resistance: Antimicrobial
01502 Vancomycin resistance	1	0	0	0	0	0	0	0	0	0	0	0	0	0	0	0	0	0	0	0	0	0	0	0	0
Drug resistance: Antineoplastic
01521 EGFR tyrosine kinase inhibitor resistance	7	0	0	1	0	0	0	0	0	0	0	2	0	0	0	0	0	0	1	0	0	0	0	1	0
01524 Platinum drug resistance	13	1	0	2	1	0	0	1	0	1	0	3	2	0	0	0	0	0	2	0	0	0	0	1	0
01523 Antifolate resistance	5	2	0	1	2	2	0	0	2	2	1	1	2	0	0	0	0	0	2	0	0	0	0	0	1
01522 Endocrine resistance	5	0	0	1	0	0	0	0	0	0	0	2	0	0	0	0	0	0	1	0	0	0	0	1	0
